# Supplementary material for: Simultaneous Occurrence of Hypospadias and Bilateral Cleft Lip and Jaw in a Crossbred Calf: Clinical, Computer Tomographic, and Genomic Characterization
Source: Animals (Basel). 2023 May 22;13(10):1709. doi: 10.3390/ani13101709 (PMC10215116; doi:10.3390/ani13101709)
Supplement: Supplementary file 1 [file animals-13-01709-s001.zip]

Archive with 5 entries (5 files):
- Supplementary Materials_Animals_2023_Cristina Paul.pdf
- Supplementary-S1-file.xlsx
- Supplementary-S2-file.xlsx
- Supplementary-S3-file.xlsx
- Supplementary-S4-file.xlsx
