# Supplementary material for: Simultaneous Occurrence of Hypospadias and Bilateral Cleft Lip and Jaw in a Crossbred Calf: Clinical, Computer Tomographic, and Genomic Characterization
Source: Animals (Basel). 2023 May 22;13(10):1709. doi: 10.3390/ani13101709 (PMC10215116; doi:10.3390/ani13101709)
Supplement: Supplementary file 1 [file animals-13-01709-s001.zip › Supplementary-S1-file.xlsx]

## Sheet: target genes
chr	start	end	gene_name
1	26116520	26265576	ROBO1
1	55893616	56089185	NECTIN3
1	57945013	58023212	BOC
1	64646190	64861271	GSK3B
1	70824603	70878013	PCYT1A
1	71513093	71780855	DLG1
1	73771857	73856448	OPA1
1	77389337	77689118	TP63
1	82610922	82631983	EPHB3
1	82803353	82813103	CHRD
1	107552681	107731909	SCHIP1
1	109417834	109426592	SHOX2
1	110928202	110955891	TIPARP
1	131015352	131071635	DZIP1L
1	135082834	135191082	RYK
1	143219189	143242441	CBS
1	144056126	144132832	TRAPPC10
1	146001886	146105891	PCNT
1	146975141	147244722	RUNX1
1	148972847	149039609	SIM2
2	442135	705205	OCA2
2	6278630	6285486	MSTN
2	9644368	9749556	ITGAV
2	17076721	17440980	ZNF385B
2	20818851	20820662	HOXD13
2	24448619	24451184	DLX2
2	24462482	24466496	DLX1
2	25604286	25643331	GAD1
2	26888630	27029783	LRP2
2	32625453	32751507	FIGN
2	36097616	36247251	ITGB6
2	38466454	38597910	ACVR1
2	48279649	48374634	ACVR2A
2	52174189	52264474	ZEB2
2	53739155	53888583	KYNU
2	69756864	69786933	INSIG2
2	72108054	72113653	INHBB
2	72712261	72753189	GLI2
2	87843246	88046645	SATB2
2	90571270	90573476	FZD7
2	90739349	90765594	SUMO1
2	105902088	106118422	TNS1
2	106822087	106835094	WNT6
2	106842324	106855593	WNT10A
2	107001051	107007228	IHH
2	107478709	107500811	OBSL1
2	110369553	110471285	PAX3
2	115168918	115226839	COL4A4
2	115318013	115478018	COL4A3
2	120344483	120393885	PHC2
2	126257409	126270759	KDF1
2	126340193	126341536	SFN
2	126392028	126402241	PIGV
2	128563987	128600189	GRHL3
2	129672631	129764693	LUZP1
2	129898024	130038309	EPHB2
2	130732620	130787969	CDC42
2	130906818	130976365	HSPG2
2	133926471	134029644	PAX7
2	135877622	135881588	CPLANE2
3	4147294	4246502	PBX1
3	6634642	6664654	HSD17B7
3	9265691	9294212	VANGL2
3	23706733	23717051	HSD3B1
3	25592621	25593796	TENT5C
3	28837852	28977392	TRIM33
3	33360536	33370572	ALX3
3	33667202	33720169	GSTM1
3	34107374	34122165	MYBPHL
3	40305057	40530663	COL11A1
3	49238269	49319832	ARHGAP29
3	51501752	51709606	TGFBR3
3	56965464	57144590	HS2ST1
3	62436807	63147752	ADGRL2
3	69636164	69662240	LHX8
3	77070780	77186963	WLS
3	78274131	78317314	SLC35D1
3	82243978	82245566	FOXD3
3	91567418	91621073	MROH7
3	92263079	92296401	HSPB11
3	100566182	100571190	MMACHC
3	101059206	101173067	EIF2B3
3	102414018	102498351	PTPRF
3	104701023	104706947	EDN2
3	112513879	112521623	KCNJ13
3	115642951	115645047	GBX2
4	8665915	8670064	FZD1
4	9459764	9476713	CYP51A1
4	14404123	14408479	DLX5
4	23999242	24075104	MEOX2
4	24961801	24966045	SOSTDC1
4	27817880	27819874	TWIST1
4	29024090	29115760	ITGB8
4	29493047	29495564	SP8
4	51622340	51735652	MET
4	53771530	54076899	FOXP2
4	68323940	68407181	TAX1BP1
4	68842500	68844385	HOXA13
4	68902556	68934981	HOXA3
4	68911991	68914205	HOXA4
4	68939317	68941279	HOXA2
4	68945977	68948264	HOXA1
4	76116349	76124835	IGFBP3
4	78761983	79063150	GLI3
4	79288772	79302445	INHBA
4	93108630	93132945	SMO
4	105285315	105466927	MGAM
4	106481178	106491369	PIP
4	117125786	117138560	INSIG1
4	117486089	117495638	SHH
4	118164563	118297036	LMBR1
5	1094237	1220337	LGR5
5	1319437	1337429	TMEM19
5	1542142	1644590	TPH2
5	11902749	11909172	CCDC59
5	14916906	14939215	ALX1
5	25662272	25683364	ITGA5
5	26774193	26794835	RARG
5	26998530	27002595	KRT18
5	27366774	27373266	KRT5
5	32283180	32313172	COL2A1
5	36905169	37122215	ADAMTS20
5	38058247	38171657	PRICKLE1
5	44979892	45005325	MDM2
5	57097196	57103340	NABP2
5	57279798	57283196	RPS26
5	57506100	57512983	GDF11
5	62784906	62888247	APAF1
5	66613984	66732963	PAH
5	68044447	68306547	CHST11
5	69476203	69552137	NUAK1
5	74719956	74805905	MYH9
5	86028631	86627007	SOX5
5	97526603	97700083	LRP6
5	100997211	101017135	PHC1
5	103499257	103499321	bta-mir-200c
5	106845510	106875967	TULP3
5	106946944	106955086	FKBP4
5	108937842	109051118	CECR2
6	3385320	3423390	BBS7
6	6962626	7077344	NDST3
6	14831302	14851254	PITX2
6	15445061	15464657	EGF
6	25280923	25304490	ADH1C
6	29373117	29593444	BMPR1B
6	58350006	58428640	WDR19
6	58431359	58492858	RFC1
6	58585317	58620122	UGDH
6	58887610	59020226	PDS5A
6	66274892	66581597	CORIN
6	69723655	69771549	PDGFRA
6	91317426	91647743	SHROOM3
6	92951310	93291875	FRAS1
6	93300736	93373380	ANXA3
6	103394278	103497766	EVC
6	103500611	103662790	EVC2
6	103708310	104113056	STK32B
6	104281506	104285802	MSX1
6	104587343	104705746	STX18
6	111366487	111425316	TAPT1
6	116642228	116685495	NSD2
6	116825809	116835029	TACC3
7	919314	984704	MAPK9
7	3035810	3087361	WNT3A
7	4333080	4334822	GDF1
7	5543272	5566733	COLGALT1
7	7750424	7783434	AKAP8
7	15209049	15297760	DNM2
7	16714677	16752222	ELAVL1
7	18936414	19046578	PTPRS
7	21600405	21687757	KIF3A
7	43450410	43457295	KISS1R
7	43688529	43698292	MIDN
7	46474432	46481011	PITX1
7	52716398	52730098	HDAC3
7	53622273	53729308	FGF1
7	61474501	61511284	PDGFRB
7	61708261	61746787	TCOF1
7	61814759	61899464	NDST1
7	65748838	65752153	HAND1
7	70286630	70694473	EBF1
7	80733293	80748878	DHFR
7	83356440	83476139	VCAN
7	88250023	88407702	MEF2C
7	106497219	106784981	EFNA5
8	5898320	5901264	HAND2
8	27468468	27944404	BNC2
8	38219989	38308310	GLDC
8	38886868	38948728	ERMP1
8	51911490	52419336	PCSK5
8	63052557	63053678	FOXE1
8	63155632	63179637	ANP32B
8	64107418	64179245	TGFBR1
8	75135968	75154388	AQP7
8	80131404	80132573	GAS1
8	82098120	82161357	PTCH1
8	82961057	83014357	HSD17B3
8	85252060	85255684	BARX1
8	85905346	86141520	ROR2
8	90058550	90067819	CDK20
8	97012935	97057375	RAD23B
9	23440019	23459196	PRSS35
9	29816336	30021574	TBC1D32
9	41870929	41918140	SNX3
9	42600693	42864654	PDSS2
9	59679581	59744280	MAP3K7
9	69887189	69890613	CCN2
9	71362334	71725682	EYA4
9	72066568	72069851	TCF21
9	87978427	88160303	MTHFD1L
9	88802742	89097095	ESR1
9	94820216	94960850	TULP4
9	95997044	96023437	WTAP
9	96197493	96300017	IGF2R
10	4660062	4671522	CDO1
10	10143679	10158404	BHMT2
10	16029521	16138025	GLCE
10	21967557	21978162	MMP14
10	29964364	29978686	GREM1
10	36255232	36291194	RAD51
10	46905306	46923194	LACTB
10	46993261	47022836	TPM1
10	52214465	52340304	ALDH1A2
10	54810099	54830804	PYGO1
10	66518527	66525667	BMP4
10	67345440	67400407	GCH1
10	69215730	69224687	OTX2
10	72817881	72821235	SIX1
10	72874594	72885767	SIX4
10	76395356	76445041	ESR2
10	76546544	76607077	MTHFD1
10	81593314	81739443	SMOC1
10	87237844	87271480	TGFB3
11	10089360	10107285	LOXL3
11	10159213	10162298	MRPL53
11	12376837	12396521	CYP26B1
11	13482524	13508824	VAX2
11	13861144	13975868	TGFA
11	14324110	14370453	SRD5A2
11	20470965	20476592	CYP1B1
11	21308259	21434854	SOS1
11	24464835	24474936	PKDCC
11	25110252	25125594	HAAO
11	27366407	27370463	SIX3
11	30143409	30256247	FBXO11
11	44715399	44796640	LIMS1
11	56716800	56719549	REG3A
11	61723956	62023241	WDPCP
11	72210703	72219493	IFT172
11	81786078	81885694	CYRIA
11	87654106	87710164	TAF1B
11	90953818	90955173	SOX11
11	93083908	93109821	LHX6
11	95513842	95538735	NR5A1
11	96115141	96119503	HSPA5
11	96551860	96776539	PBX3
11	100059513	100110784	PRRX2
11	100770166	100822252	ASS1
11	103865153	103875086	PMPCA
11	103876330	103886130	INPP5E
11	103886570	103916459	SEC16A
11	103935364	103980160	NOTCH1
12	11675264	12071822	VWA8
12	12301388	12339175	DGKH
12	28312936	28495424	PDS5B
12	35378340	35406261	FGF9
12	35853109	35914424	IFT88
12	36486712	36521339	CENPJ
12	53037256	53068390	EDNRB
12	55341982	55343875	SPRY2
12	67702395	68209239	GPC6
12	69073166	69096804	TGDS
12	82241704	82289618	EFNB2
12	85040120	85153241	COL4A2
13	3683719	3707178	MKKS
13	19635324	19782189	NRP1
13	19971622	20014497	ITGB1
13	23430468	23440823	BMI1
13	26665423	26728690	GAD2
13	27975607	27996366	PHYH
13	33771235	33968002	ZEB1
13	49151441	49185579	BMP2
13	58889622	58975046	BMP7
13	61807148	61871197	ASXL1
13	62142537	62176363	DNMT3B
13	63129139	63138330	E2F1
13	64051984	64148363	NCOA6
13	64186743	64233568	ACSS2
13	67535037	67539706	SLC32A1
13	69378600	69379571	MAFB
13	74746976	74754303	MMP9
13	74766798	74795844	SLC12A5
13	78036327	78042585	SNAI1
14	428460	434942	RECQL4
14	19941415	19945016	SNAI2
14	23867153	23883121	BPNT2
14	26361178	26487977	CHD7
14	27016060	27203495	ASPH
14	34786252	35146514	EYA1
14	35439046	35441608	MSC
14	36628450	36655314	RDH10
14	37225602	37233937	TMEM70
14	46164456	46477513	EXT1
14	48629593	48904459	TRPS1
14	56385156	56556667	RSPO2
14	61176627	61212948	FZD6
14	62721044	62888891	GRHL2
14	65332265	65339913	OSR2
14	69602149	69660461	ESRP1
14	69858330	69976418	RAD54B
14	74381958	74776968	MMP16
15	5779177	5785763	MMP3
15	22513156	22581009	BCO2
15	30211169	30282341	NECTIN1
15	31876181	31922303	SC5D
15	35833980	36542301	SOX6
15	40167676	40347859	PARVA
15	46455063	46462510	ILK
15	51243181	51264664	PGAP2
15	51792671	51805078	FOLR1
15	54737997	54748417	SERPINH1
15	55605299	55624948	WNT11
15	58091974	58197387	LGR4
15	63118358	63168835	WT1
15	74373004	74417594	ALX4
15	76789248	76840637	LRP4
16	1936120	1946132	REN
16	2255641	2292885	MDM4
16	4869646	4871892	YOD1
16	19907145	20149352	ESRRG
16	21808003	21900539	TGFB2
16	26296485	26521481	DISP1
16	28446036	28472860	LBR
16	33638871	33884332	SDCCAG8
16	38201016	38286243	PRRX1
16	41110223	41160245	DHRS3
16	41872926	41891179	MTHFR
16	43628175	43675419	CTNNBIP1
16	47103751	47104811	HES3
16	49578396	49632261	PRDM16
16	50517026	50569566	SKI
16	61362225	61403864	QSOX1
16	70924511	70937490	ATF3
16	72651368	73012821	HHAT
16	73502081	73518531	IRF6
16	79599108	79660665	CACNA1S
16	79787223	79824967	PKP1
16	80312915	80399065	LGR6
17	5256463	5351434	FBXW7
17	10596771	10669858	EDNRA
17	12740787	12823604	SMAD1
17	14421800	14549193	GAB1
17	28724059	28932798	SCLT1
17	34353125	34357245	SPRY1
17	34801330	34860849	FGF2
17	42227069	42478276	PDGFC
17	51223745	51460894	NCOR2
17	51998677	52027811	TCTN2
17	60088083	60101025	TBX3
17	61736442	61802172	PTPN11
17	67173546	67221633	MN1
17	69579507	69597093	TCN2
17	71318878	71326525	GSTT1
17	71998213	72053367	MAPK1
17	72823670	72829779	TBX1
18	1931769	2059508	GLG1
18	7897717	7928436	BCO1
18	10980201	11046041	CRISPLD2
18	12381319	12382827	FOXC2
18	20894276	21016411	TOX3
18	21941771	22040220	RPGRIP1L
18	23234761	23240750	IRX5
18	23606056	23612021	IRX6
18	35612392	35618416	ESRP2
18	36046665	36119368	CDH1
18	38120563	38362036	ZFHX3
18	43404074	43474596	RHPN2
18	48237459	48365215	RYR1
18	50484512	50508692	TGFB1
18	50923578	50962105	MEGF8
18	52519991	52529588	BCL3
18	52582085	52615556	NECTIN2
18	52663736	52691346	CLPTM1
18	53692708	53694240	CCDC8
18	55990005	56002003	NOSIP
18	56165187	56170886	FUZ
18	57702748	57711801	HAS1
19	7389042	7389740	NOG
19	9146071	9161341	MKS1
19	11232242	11410164	BRIP1
19	11683158	11692577	TBX2
19	14648905	14757836	AP2B1
19	20139709	20143944	RAB34
19	21290410	21323440	SLC6A4
19	21889110	22053102	NXN
19	22566859	22586884	CRK
19	23055699	23065906	DPH1
19	23064483	23065876	OVCA2
19	23073729	23079162	HIC1
19	23350891	23367411	MNT
19	26940118	26948320	DVL2
19	27376072	27388416	TP53
19	27821338	27823573	TMEM107
19	28063029	28183409	MYH10
19	28447224	28649129	NTN1
19	34106728	34115094	B9D1
19	34780764	34816442	PEMT
19	35907559	35913414	WFIKKN2
19	37882057	37885440	HOXB7
19	37894377	37896079	HOXB6
19	39328390	39340373	PCGF2
19	40015508	40043108	STARD3
19	40559946	40595285	RARA
19	42417949	42491771	STAT3
19	44328506	44330388	FZD2
19	45336095	45341333	WNT9B
19	45384549	45434296	WNT3
19	47441495	47758825	TANC2
19	47867635	47898831	DCAF7
19	50821475	50826744	RFNG
19	53460671	53514937	TIMP2
19	55052720	55060447	JMJD6
19	55916749	55945997	RECQL5
19	56117146	56181857	GRB2
19	57192444	57196471	RPL38
19	58919579	58923174	SOX9
19	60608545	60618841	KCNJ2
19	62212833	62240091	AXIN2
20	3226532	3263206	FGF18
20	6444184	6449312	MSX2
20	17021529	17087796	KIF2A
20	25580150	25586931	FST
20	30504441	30601752	FGF10
20	37045115	37150094	CPLANE1
20	65311530	65343117	MTRR
20	66561436	66598483	SRD5A1
20	71649687	71674393	EXOC3
21	3866347	4146441	GABRB3
21	5629152	5670937	ALDH1A3
21	20377694	20446373	ACAN
21	21057493	21074608	KIF7
21	21840568	21933720	BLM
21	33383914	33450894	SIN3A
21	33951654	33955241	CYP1A1
21	34328403	34342900	CYP11A1
21	39241174	39242646	FOXG1
21	41701589	41776463	HECTD1
21	46860164	46877480	PAX9
21	49159484	49166919	PNN
21	57478772	57507655	GOLGA5
21	58933764	59038421	SERPINA6
21	59627729	59629562	GSC
21	59956298	60027328	DICER1
21	60271216	60379854	SYNE3
21	61248344	61271206	GSKIP
21	69505932	69519541	JAG2
22	905960	1121554	EGFR
22	5091037	5184321	TGFBR2
22	12478903	12492412	CSRNP1
22	13798884	13845848	CTNNB1
22	43322856	43471741	SLMAP
22	45541328	45558117	WNT5A
22	48665158	48674430	TWF2
22	50920376	50962568	QRICH1
22	56134781	56182636	PLXND1
22	59392854	59502236	EEFSEC
23	13699642	13832799	DAAM2
23	16668580	16684135	CUL7
23	17281915	17297193	VEGFA
23	18594098	18945527	RUNX2
23	23375185	23406742	TFAP2B
23	25229377	25272669	CILK1
23	27199606	27203174	PBX2
23	41486442	41715140	JARID2
23	44156426	44163955	EDN1
23	45417119	45428455	PAK1IP1
23	45614708	45637787	TFAP2A
23	48770091	48913854	F13A1
23	51700583	51705418	FOXF2
24	3403848	3482982	TSHZ1
24	28655047	28904115	CDH2
24	35553464	35564144	TYMS
24	46909477	46944529	SKOR2
24	47500431	47583313	SMAD2
24	50524995	50577277	SMAD4
24	58241200	58245331	RAX
25	152493	185694	NPRL3
25	313101	347292	AXIN1
25	541147	543770	WFIKKN1
25	1184871	1241910	IFT140
25	1246615	1285603	CRAMP1
25	3054344	3173309	CREBBP
25	17132655	17154455	CCP110
25	26178468	26186174	MAPK3
25	32782209	32863447	GTF2I
25	32905098	33023011	GTF2IRD1
25	35480306	35488245	PLOD3
25	38278343	38297376	RAC1
26	6846290	6849518	DKK1
26	11351677	11435642	KIF20B
26	14896080	14903110	RBP4
26	21096934	21139264	CHUK
26	22503903	22509709	FGF8
26	22778536	22791499	LDB1
26	23107885	23250604	SUFU
26	23411942	23419174	CYP17A1
26	24168682	24185907	SH3PXD2A
26	37467830	37472057	VAX1
26	41450745	41558092	FGFR2
26	42206907	42261348	PLEKHA1
26	50165123	50176103	CYP2E1
27	15047754	15072825	CASP3
27	27121355	27246171	WRN
27	33069925	33105995	ADGRA2
27	33312972	33320397	STAR
27	33349063	33374595	BAG4
27	33549267	33599083	FGFR1
27	36846611	36952779	KAT6A
27	39013913	39020598	NAT1
28	9420371	9547987	MTR
28	17916578	18109450	ARID5B
28	24918286	25035716	TET1
28	25247950	25302700	KIFBP
28	25595174	25634958	HKDC1
28	26636791	26643883	NODAL
28	26964983	27026784	SGPL1
28	30012693	30556374	ADK
28	32616314	33387186	KCNMA1
28	41486119	41544234	BMPR1A
28	42712776	42813456	MAPK8
29	29322677	29419487	CDON
29	43002801	43016362	SF1
29	43041118	43047766	MEN1
29	43316442	43323367	TM7SF2
29	44862572	44965356	PC
29	45409334	45412139	GSTP1
29	45482026	45485782	TBX10
29	47037474	47044482	FGF3
29	48285096	48304702	DHCR7
29	48728420	48730918	CDKN1C
29	49394907	49422468	IGF2
X	33093515	33213252	MAMLD1
X	37144907	37149900	NAA10
X	37397604	37422791	FLNA
X	72511784	72521468	TBX22
X	74597105	74880603	ATRX
X	79752631	79930935	TEX11
X	81627753	81648094	EFNB1
X	83085618	83294907	AR
X	86646281	86656868	PORCN
X	88033121	88205253	DGKK
X	91405559	91501300	PHF8
X	96120226	96146246	AMER1
X	101700057	102072977	CASK
X	103408842	103432576	BCOR
X	128161127	128177660	PIGA
X	129734317	129795926	OFD1
X	132157304	132305813	MID1
X	135464887	135622063	STS

## Sheet: high impact genes
ABCA1
ABCA9
ABCB8
ACER2
ACOT2
ACOX2
ACVR1
ADCK1
ADGRA2
AGO4
ANGEL1
ANHX
ARHGDIB
ARHGDIG
ARHGEF37
ARL6IP1
ARSD
ASGR2
ASPM
ATL3
ATP5F1D
ATP6V0C
ATXN7L1
BCAS4
BDP1
BGLAP
BHMT2
BLA-DQB
BMPR1B
BTBD2
BTNL2
BZW2
C17H22orf15
C18H16orf78
C5H12orf56
C7orf61
CACNA2D4
CALCOCO2
CAPN11
CASKIN2
CASP7
CC2D1B
CCDC148
CCDC8
CCNA1
CCNA2
CD163L1
CD1A
CDH1
CDPF1
CELSR3
CENPV
CEP135
CFAP99
CGGBP1
CHAT
CHRDL1
CISD2
CLDN20
CNBD1
CNPPD1
CNTN3
COL13A1
COL16A1
CPNE4
CRB1
CROCC2
CRY2
CSF2RA
CTNND1
CTSA
CYP24A1
DBP
DDX21
DEFB4A
DEFB7
DENND6A
DMRTA2
DNAJC28
DNPH1
DOK1
DRC3
DSG1
DUSP11
EEF2
EFCAB12
EGF
EGFL6
EIF3M
EIF4E1B
ELMOD2
ELMOD3
EXOC3L4
F13A1
F5
FAM111B
FAM200B
FAM217B
FAM21A
FASTK
FCRLA
FFAR4
FKRP
FOXRED1
FZD9
GABBR2
GADD45GIP1
GALNT15
GCNT7
GIMAP7
GLMN
GLOD5
GP1BA
GPR156
GSTP1
GTF3C1
GTSF1L
GUCY2D
H2AW
HAP1
HDHD3
HTRA3
IFI47
IL20RB
IL26
INCENP
INSYN2B
IRF6
KATNIP
KCNK10
KCTD19
KIF25
KIR2DS1
KRTAP15-1
LIN7C
LRRC47
LRRC4B
LSMEM2
MAGEB3
MANSC4
MAP4K4
MBOAT4
MC1R
MCFD2
MCHR2
MEAK7
METTL18
MGARP
MGC133636
MGC138914
MINDY4
MMP14
MRGPRF
MT1A
MUC4
MYBPHL
MYCBP2
MYH3
MYH7B
MYOF
MYOM2
N4BP2
NAT10
NCF1
NDUFV1
NEK3
NID2
NLRP13
NOXRED1
NT5C
NUMBL
OLFM1
OLFML3
OR10A3F
OR10AB6
OR10AD1
OR10AG83
OR10AL41
OR10D1M
OR10D5D
OR10G1
OR10H4
OR10S1
OR10U1
OR10X1
OR10Z1
OR11G29
OR11G9
OR13E12
OR13P2
OR1E2B
OR1J4F
OR2AG2
OR2D37
OR2D4
OR2T61
OR4B1
OR4C1
OR4C15CP
OR4C185
OR4C27
OR4C3B
OR4D1B
OR4D2
OR4D2F
OR4F13
OR4G10
OR4K14
OR51B20P
OR51F1B
OR51L15
OR52B4K
OR52D1D
OR52E3
OR52H1D
OR52H9
OR52I11
OR52R1E
OR52R1FP
OR52S20
OR5AR1
OR5B143
OR5M10C
OR5W25P
OR6B18
OR6C3
OR6C5
OR6C74D
OR6E1B
OR6M7
OR7A103
OR7A10B
OR7A120
OR7A53
OR7A85
OR7A88
OR7A98
OR8B1Q
OR8B1U
OR8H13
OR8K62
OR8K66
OR8S15
OR8U1
OR9S29
P4HB
PAG21
PAG4
PCDH20
PCDH8
PCDHA2
PCMTD2
PDZD8
PFKL
PHC2
PHF6
PHGR1
PHLDB3
PIGR
PKD1L3
PKHD1
PLA2G3
PLEKHG7
PLSCR3
PNLDC1
POLR2K
POU4F2
PP2D1
PPDPFL
PPM1J
PPP1R3A
PRAME
PREX2
PROM1
PRSS57
PRUNE2
PSMB8
PSMD8
PSME3IP1
PTGDR
PTH2
PTPRC
PTPRH
PTTG1
PYROXD1
RAB18
RAMAC
RBBP5
RBM11
REC114
RIN1
RNF32
RNF39
ROBO4
RPL13
RPTOR
RRP8
SCRN3
SEMA4B
SERPINB10
SGO1
SHBG
SHISA8
SIRPD
SIX6
SLC16A6
SLC22A12
SLC23A3
SLC26A5
SLC38A9
SLC39A13
SLC5A11
SLC66A1
SLCO2B1
SLX4
SMIM41
SMTNL1
SNRNP200
SOST
SOX21
SPACA6
SPINK5
SPTA1
SRRD
SSPO
STAMBP
SWT1
SYMPK
TBKBP1
TBPL2
TBX15
TDRD9
TECTA
TF
THAP12
THEM4
TMEM125
TMEM134
TMEM167B
TMEM176B
TMEM230
TMEM268
TMEM269
TMEM86B
TNIP1
TNIP3
TP53BP1
TRIM52
TRRAP
TSFM
TTLL4
TUBGCP3
UBE2D3
ULBP17
UQCRC1
USP9X
UVSSA
VEPH1
VIPR1
VPS16
VPS25
VPS52
WC1-12
WDR4
WFDC3
ZCWPW1
ZDHHC1
ZDHHC12
ZIM3
ZNF140
ZNF165
ZNF268
ZNF280B
ZNF335
ZNF389
ZNF391
ZNF473
ZNF71
ZNF804B

## Sheet: mod impact genes
A2ML1
A4GNT
AADACL4
AADAT
AAGAB
AARS2
ABCA1
ABCA10
ABCA12
ABCA9
ABCB10
ABCB11
ABCB4
ABCB8
ABCC10
ABCC12
ABCC3
ABCC8
ABCD2
ABCF3
ABCG5
ABHD17A
ABHD4
ABHD5
ABRA
ABTB2
ACACB
ACADL
ACAN
ACAT2
ACBD3
ACBD6
ACCSL
ACE
ACER1
ACKR1
ACKR3
ACOT12
ACOT2
ACOX3
ACP2
ACP7
ACRBP
ACSL5
ACSM1
ACSM5
ACSS3
ACTBL2
ACTR1B
ACTR3B
ACVR1
ADAL
ADAM10
ADAM19
ADAM2
ADAM21
ADAMTS1
ADAMTS10
ADAMTS12
ADAMTS13
ADAMTS14
ADAMTS18
ADAMTS19
ADAMTS5
ADAMTS8
ADAMTSL3
ADAMTSL4
ADAMTSL5
ADCK1
ADCK2
ADCY1
ADCY10
ADCY5
ADD2
ADGB
ADGRA1
ADGRA2
ADGRD2
ADGRF1
ADGRF4
ADGRF5
ADGRG3
ADGRG7
ADH7
ADHFE1
ADIPOQ
ADRA1D
ADRA2B
ADRB2
ADSS2
ADTRP
AEN
AFF3
AFM
AGA
AGAP3
AGER
AGL
AGO4
AGT
AGTRAP
AGXT2
AHCY
AHNAK2
AHR
AIF1L
AIPL1
AJAP1
AJM1
AK4
AK5
AK7
AK8
AKAP1
AKAP3
AKAP5
AKAP6
AKNA
AKR1D1
ALCAM
ALDH16A1
ALDH1B1
ALDH1L2
ALDH2
ALDH3A1
ALDH5A1
ALDH7A1
ALDH8A1
ALDH9A1
ALG1
ALG12
ALKBH3
ALKBH4
ALLC
ALOX12B
ALOX12E
ALOX15B
ALPK3
ALPL
ALS2CL
ALX3
AMACR
AMDHD1
AMER2
AMER3
AMFR
AMH
AMIGO1
AMZ1
ANAPC5
ANGPTL1
ANGPTL2
ANGPTL5
ANGPTL6
ANKEF1
ANKRD16
ANKRD17
ANKRD2
ANKRD23
ANKRD33B
ANKRD34B
ANKRD39
ANKRD53
ANKRD54
ANKRD66
ANKS3
ANKS4B
ANKUB1
ANLN
ANOS1
ANXA13
AOX2
AOX4
AP1G2
AP3B2
AP4E1
APCDD1L
APLNR
APMAP
APOA1
APOA5
APOBEC1
APOBEC2
APOBEC4
APOD
APOF
APOL3
APRT
AQP7
AQP8
AQP9
ARFGEF2
ARHGAP15
ARHGAP24
ARHGAP25
ARHGAP27
ARHGAP30
ARHGAP33
ARHGDIG
ARHGEF15
ARHGEF16
ARHGEF37
ARHGEF5
ARHGEF7
ARID3A
ARID4A
ARL11
ARMC2
ARMCX2
ARMH2
ARMT1
ARSD
ARSG
ARSJ
ARSK
ART1
ASB11
ASB15
ASB16
ASB9
ASCC1
ASMTL
ASNSD1
ASPM
ASTL
ASTN1
ATAD2B
ATAD5
ATF6B
ATG2A
ATG4B
ATG4C
ATG9B
ATMIN
ATN1
ATP10A
ATP13A4
ATP13A5
ATP4A
ATP6V0E2
ATP8B3
ATRN
ATXN7L1
AUH
AVPR1A
AZGP1
B3GALNT2
B3GNT4
B3GNT6
B4GALNT3
B4GALNT4
B9D2
BAALC
BACH2
BAG3
BAIAP2L1
BANK1
BARD1
BARHL1
BAZ2B
BBS10
BBS5
BBS9
BCAM
BCL3
BCL6
BCO1
BCOR
BDP1
BEAN1
BEND4
BEND6
BEND7
BEST2
BEST3
BFAR
BFSP1
BHLHE22
BHMT
BHMT2
BID
BLA-DQB
BLM
BLOC1S4
BLOC1S5
BMP5
BMP8A
BMS1
BNC1
BNIP5
BOC
BOD1
BOD1L1
BOLA1
BOLA-DMA
BOLA-DMB
BOLA-DOA
BOLA-DYB
BOP1
BORCS6
BOTA-T2R10B
BPIFA2A
BPIFA2C
BPIFB1
BPIFB3
BPIFB4
BPIFB5
BPIFB6
BRF2
BRINP1
BRSK1
BRWD1
BSP3
BSP5
BSPRY
BTBD17
BTBD2
BTBD3
BTBD7
BTN1A1
BTNL2
BUB1
BUB1B
BUD23
C11H2orf15
C11H2orf16
C11H2orf49
C11H9orf50
C13H20orf141
C13H20orf202
C13H20orf85
C14H8orf33
C14H8orf76
C15H11orf34
C15H11orf53
C15H11orf96
C16H1orf116
C16H1orf158
C16H1orf74
C17H12orf43
C17H5orf52
C19H17orf113
C19H17orf64
C19H17orf75
C19H17orf78
C1GALT1
C1H21orf58
C1H3orf33
C1H3orf52
C1H3orf80
C1QB
C20H5orf47
C21H14orf180
C21H15orf39
C21orf140
C22H3orf22
C22H3orf49
C23H6orf132
C23H6orf15
C24H18orf21
C24H18orf63
C25H16orf82
C25H16orf90
C25H7orf26
C26H10orf120
C27H8orf48
C28H10orf71
C2CD2
C2CD6
C2H2orf72
C2H2orf80
C3H1orf68
C3H1orf94
C4A
C4H7orf31
C5H12orf56
C6H4orf19
C8A
C8B
C8H8orf58
C8H8orf74
C8H9orf131
C8H9orf64
C8orf89
C9H6orf163
C9H6orf58
CA2
CABIN1
CABP4
CACNA1A
CACNA2D4
CALB2
CALCOCO2
CALCR
CALHM2
CALHM3
CALHM4
CALHM6
CALM
CALML4
CALR
CALR3
CAMKK1
CAMSAP2
CAPN12
CAPN14
CAPN5
CARD10
CARD6
CARF
CARMIL3
CARNS1
CASKIN1
CASKIN2
CASP3
CASP6
CASS4
CATHL5
CATSPER2
CATSPER4
CATSPERG
CAVIN4
CBLIF
CBS
CBY2
CBY3
CC2D1A
CC2D1B
CCAR2
CCDC105
CCDC107
CCDC110
CCDC113
CCDC117
CCDC137
CCDC14
CCDC148
CCDC154
CCDC170
CCDC172
CCDC173
CCDC174
CCDC185
CCDC188
CCDC196
CCDC24
CCDC25
CCDC39
CCDC40
CCDC47
CCDC60
CCDC66
CCDC68
CCDC69
CCDC70
CCDC8
CCDC83
CCDC86
CCDC87
CCDC91
CCDC92B
CCDC97
CCER1
CCHCR1
CCL16
CCL2
CCL21
CCL24
CCL5
CCN5
CCNA1
CCNB2
CCNDBP1
CCNF
CCNG2
CCNI2
CCNJL
CCNL2
CCR4
CCR8
CCR9
CCSAP
CCT4
CCT5
CCT6B
CD163L1
CD1A
CD1B5
CD1E
CD2
CD200R1L
CD207
CD248
CD276
CD300E
CD300H
CD300LB
CD320
CD3D
CD4
CD40
CD48
CD5L
CD72
CD93
CD96
CDAN1
CDC123
CDC20B
CDC23
CDC42EP4
CDCA2
CDCA8
CDCP2
CDH1
CDH10
CDH15
CDH16
CDH2
CDH20
CDH23
CDH24
CDH26
CDH3
CDH4
CDH5
CDHR2
CDHR4
CDHR5
CDK5RAP3
CDKN2AIP
CDKN2AIPNL
CDKN2B
CDSN
CDX1
CEBPB
CECR2
CELSR1
CELSR3
CEMIP
CENPA
CENPH
CENPO
CENPP
CENPU
CEP126
CEP162
CEP170B
CEP20
CEP250
CEP290
CEP350
CEP70
CEP95
CEP97
CER1
CERK
CES2
CFAP206
CFAP251
CFAP299
CFAP52
CFAP61
CFAP70
CFAP77
CFAP91
CFAP92
CFAP99
CFDP2
CFTR
CGAS
CGGBP1
CGREF1
CHADL
CHCHD4
CHD2
CHD7
CHD8
CHEK1
CHFR
CHGB
CHI3L2
CHML
CHPF
CHPF2
CHRAC1
CHRDL1
CHRM5
CHRNA1
CHRNA2
CHRNA6
CHRNB3
CHRNG
CHST14
CHST15
CHST3
CHST7
CHSY3
CHTF18
CIAO3
CIART
CIBAR2
CILP2
CIST1
CIZ1
CKAP2
CKAP5
CL43
CL46
CLASP2
CLBA1
CLCA2
CLCN1
CLDN15
CLDN20
CLDN23
CLDN34
CLDN8
CLEC18C
CLEC4A
CLEC4D
CLEC4E
CLEC4F
CLECL1
CLIP4
CLN3
CLN6
CLPB
CLRN1
CLRN2
CLSTN2
CMIP
CMKLR1
CMPK2
CMTM6
CMTR2
CMYA5
CNBD1
CNGA1
CNGB3
CNMD
CNNM4
CNOT10
CNOT11
CNOT3
CNPY3
CNR1
CNTF
CNTN2
CNTN3
CNTN4
CNTNAP1
CNTNAP3
CNTNAP4
COG2
COG3
COG4
COG7
COL10A1
COL11A1
COL11A2
COL14A1
COL16A1
COL17A1
COL18A1
COL4A1
COL5A3
COL6A1
COL6A3
COL6A6
COL8A1
COL8A2
COLGALT1
COLGALT2
COMP
COQ10A
COQ10B
COQ2
COQ4
CORO1A
CORO1B
CORO2A
COX10
COX11
COX17
COX18
COX5B
COX7A1
COX7A2
COX8B
CPA1
CPA4
CPA6
CPD
CPEB1
CPLANE1
CPLX3
CPM
CPNE9
CPS1
CPT2
CPXM2
CRACR2B
CRAMP1
CRB1
CRB2
CREB3
CREBBP
CREG1
CRELD2
CRH
CRHBP
CRIP3
CRLF3
CROCC2
CRX
CRYGD
CSF1R
CSF2RB
CSF3
CSMD2
CSN2
CSNKA2IP
CSPG4
CSRP2
CST8
CSTB
CSTF2T
CTBS
CTNNA3
CTNND1
CTSA
CTSD
CUBN
CUL7
CUL9
CXCL2
CXCL3
CXCR1
CXXC5
CYC1
CYM
CYP11B1
CYP1B1
CYP21
CYP26C1
CYP27B1
CYP2B6
CYP2C18
CYP2E1
CYP2W1
CYP4A11
CYP4F2
CYP4X1
CYSRT1
D2HGDH
DACT1
DACT2
DAGLB
DALRD3
DAO
DAP3
DARS2
DAXX
DBF4B
DBNDD2
DCAF16
DCAF4
DCAF5
DCBLD2
DCC
DCDC2
DCDC2B
DCHS1
DCHS2
DCLK3
DCLRE1A
DCLRE1C
DCP1A
DCP2
DCPS
DCST1
DCT
DDB2
DDI1
DDIAS
DDN
DDO
DDOST
DDRGK1
DDX10
DDX11
DDX21
DDX24
DDX25
DDX49
DDX58
DDX59
DEAF1
DECR1
DEFB
DEFB110
DEFB122
DEFB13
DEFB4A
DEFB7
DENND5B
DEPDC1B
DEPP1
DEPTOR
DEUP1
DFFB
DGAT1
DGKK
DGKQ
DHODH
DHPS
DHRS1
DHRS4
DHX29
DHX32
DHX33
DHX37
DHX8
DIAPH2
DIAPH3
DIDO1
DIP2B
DIPK1C
DIS3L2
DISP2
DISP3
DKK4
DLEC1
DLGAP3
DMP1
DMRTA1
DMRTA2
DNA2
DNAAF1
DNAAF10
DNAH2
DNAH9
DNAJB13
DNAJB7
DNAJC10
DNAJC12
DNAJC22
DNAJC28
DNASE2
DND1
DNLZ
DNPH1
DNTTIP2
DOCK7
DOCK9
DOLK
DPCD
DPEP2
DPEP3
DPH1
DPH7
DPP3
DPP7
DPP8
DPPA4
DPT
DPYD
DPYS
DQX1
DRAXIN
DRC7
DRGX
DSCC1
DSE
DSG1
DSG2
DSG3
DSG4
DTWD2
DTX1
DUOX1
DUOXA2
DUSP11
DUSP12
DUSP16
DUSP18
DUSP19
DUSP28
DUSP5
DYNC2I2
DYRK3
DYSF
DZIP3
E2F2
E2F8
EAF1
EARS2
EBF4
EBNA1BP2
ECD
ECE2
ECI1
ECM2
EEF2
EEF2K
EEF2KMT
EFCAB10
EFCAB12
EFCAB5
EFCAB8
EFCC1
EFHC1
EFHD2
EGFL6
EGFR
EGR1
EI24
EIF2B3
EIF3A
EIF3B
EIPR1
ELAC2
ELF3
ELFN1
ELMO3
ELMOD3
ELOA
EMG1
EML3
EN2
ENDOD1
ENDOU
ENOSF1
ENPEP
ENPP1
ENPP3
ENPP5
ENTHD1
ENTPD6
ENTPD7
EOMES
EP300
EP400
EPB41L3
EPB41L4A
EPB42
EPCAM
EPDR1
EPHA10
EPHA4
EPHB4
EPHX2
EPOR
EPPK1
ERBB2
ERCC4
ERCC6
ERCC8
ERF
ERI1
ERN1
ERRFI1
ESAM
ESCO2
ESPL1
ESYT3
ETHE1
ETNK2
ETNPPL
ETV1
ETV3L
EVC
EVC2
EVPL
EXO1
EXOC2
EXOC3L1
EXOC3L4
EXOSC1
EXOSC6
EXPH5
EYA2
F12
F13A1
F2
F2R
F2RL1
F5
FAAP20
FABP2
FABP9
FADS2
FAHD2A
FAIM2
FAM110C
FAM111B
FAM118A
FAM124A
FAM124B
FAM135B
FAM149B1
FAM167A
FAM171A1
FAM177B
FAM180A
FAM181A
FAM181B
FAM186A
FAM187B
FAM189A2
FAM189B
FAM193A
FAM200A
FAM20A
FAM217B
FAM21A
FAM227A
FAM241A
FAM71B
FAM83A
FAM83B
FAM83D
FAM83G
FAM8A1
FANCB
FANCE
FANCL
FASTK
FASTKD5
FAT2
FAT3
FAT4
FBLL1
FBLN7
FBXL21
FBXL3
FBXL4
FBXO10
FBXO4
FBXO42
FBXO43
FBXO46
FBXO7
FBXO9
FBXW8
FBXW9
FCAR
FCRL3
FCRLA
FCRLB
FDXACB1
FDXR
FETUB
FEZF1
FFAR1
FFAR3
FGD5
FGD6
FGF23
FGF5
FGL2
FHDC1
FHIP1A
FIBCD1
FIGNL1
FIGNL2
FITM1
FJX1
FKBP10
FKRP
FLII
FLT3
FLYWCH2
FMN2
FMO2
FNBP4
FNDC7
FNTA
FOS
FOXB2
FOXC2
FOXF2
FOXI1
FOXI3
FOXJ2
FOXN1
FOXN4
FOXO1
FOXRED1
FOXRED2
FRAT1
FREM2
FRMD1
FRMD4A
FRMD5
FRMD7
FRMD8
FRMPD1
FRS2
FSBP
FSCB
FSCN3
FSD2
FSIP2
FSTL4
FTMT
FTSJ3
FUCA1
FUT10
FUT11
FUT2
FUT6
FUT7
FZD9
G3BP1
GAA
GABBR2
GABRG1
GABRP
GABRR1
GABRR3
GADD45G
GADD45GIP1
GADL1
GAK
GAL3ST2
GALK1
GALNS
GALNT11
GALNT12
GALNT15
GALNT18
GALNT5
GALNT6
GALNT8
GALNTL5
GALR3
GAPDHS
GAREM2
GART
GAS2L1
GAS2L3
GASK1B
GAST
GATA1
GBA
GBA2
GBA3
GBF1
GBP2
GBP4
GBP5
GBP6
GBX1
GBX2
GCC1
GCH1
GCNT1
GCNT2
GCNT7
GDF2
GDF5
GDF6
GEMIN4
GEMIN5
GFM2
GFRA2
GFRA4
GFY
GGA2
GGT7
GHDC
GIGYF2
GIMAP5
GIMAP7
GIMAP8
GINS1
GJA8
GJA9
GJB4
GJB5
GJC2
GJC3
GKN2
GLI1
GLIPR1L1
GLIPR1L2
GLIS1
GLMN
GLOD4
GLP2R
GLRX2
GLYCAM1
GM2A
GNG11
GNL2
GOLGA1
GOLPH3L
GOSR1
GP1BA
GPA33
GPANK1
GPATCH1
GPATCH8
GPD1
GPR137C
GPR141
GPR143
GPR149
GPR151
GPR156
GPR158
GPR162
GPR179
GPR20
GPR26
GPR27
GPR35
GPR37L1
GPR52
GPR55
GPR6
GPR62
GPR65
GPR84
GPRC5A
GPRC5B
GPRIN1
GPSM2
GPT
GRAP
GRB7
GREB1
GRIA1
GRID2IP
GRIK2
GRIK3
GRIN2C
GRIN2D
GRIN3B
GRK5
GRK7
GRM1
GRM3
GRM6
GRN
GRO1
GRWD1
GRXCR2
GSDMA
GSDMB
GSDMC
GSDME
GSPT1
GSTA3
GSTA5
GSTCD
GSTO1
GSTP1
GSTT1
GSTT2
GSX1
GTF2H4
GTF2IRD2
GTF3A
GTF3C1
GTPBP10
GUCA1B
GUCY2D
GUF1
GULO
GYPC
GZMB
H1-4
H2AC17
H2AC8
H2AW
H2B
H2BC18
H4C1
H4C14
H4C9
H6PD
HACD1
HACL1
HAO1
HAP1
HAPLN3
HARS2
HASPIN
HAUS1
HAVCR2
HAX1
HBE2
HBEGF
HBG
HCN3
HDAC6
HDDC3
HDGFL1
HDHD3
HDLBP
HEATR1
HEATR5B
HEATR6
HEBP2
HECW1
HECW2
HELB
HEMGN
HEPHL1
HEXD
HGFAC
HHATL
HHIPL1
HHIPL2
HHLA1
HID1
HIF1AN
HIP1
HIP1R
HIVEP2
HIVEP3
HJURP
HLCS
HLX
HMCES
HMCN1
HMCN2
HMG20B
HMGB4
HMGXB3
HMOX2
HMX1
HNF4G
HOXA1
HOXB2
HOXB4
HOXD9
HPGDS
HPRT1
HPS1
HR
HRH4
HS3ST1
HS6ST1
HSBP1
HSCB
HSD11B1L
HSD17B12
HSD17B3
HSD17B6
HSF4
HSP90B1
HSPA13
HSPA1A
HSPA1L
HSPB6
HSPG2
HTATSF1
HTR1D
HTR2B
HTR6
HTRA3
HUNK
HYAL1
HYLS1
IAH1
IARS1
IARS2
IBA57
ICAM1
ICAM3
ICAM5
ICE1
IDH3A
IDI1
IDO2
IER3
IF1DA6
IFI44L
IFI47
IFIT1
IFIT2
IFNAG
IFNAR1
IFNGR2
IFNK
IFNL3
IFNLR1
IFNT3
IFN-TAU
IGDCC4
IGF2R
IGFALS
IGFBP5
IGFL1
IGSF10
IGSF21
IGSF23
IGSF8
IHO1
IKBKE
IL10RA
IL12B
IL12RB1
IL12RB2
IL17RD
IL18R1
IL18RAP
IL1R2
IL22
IL22RA1
IL27
IL27RA
IL31RA
IL33
IL36B
IL36G
IL36RN
IL3RA
IL4I1
IMPG1
INAFM1
INCA1
INCENP
ING2
INHBC
INKA2
INO80C
INO80D
INPP5E
INSIG1
INSL6
INSM2
INSYN1
INSYN2B
INTS1
INTS10
INTU
IP6K3
IPCEF1
IPO7
IQCB1
IQCJ
IQGAP3
IRGQ
IRS1
IRS2
IRS4
ISCA2
ISG12(B)
ISLR2
ITGA1
ITGA11
ITGA5
ITGA7
ITGAD
ITGAM
ITGB1BP1
ITGB5
ITIH5
ITLN2
ITPKA
ITPKB
ITPR1
ITPRID1
ITPRIPL1
ITPRIPL2
IYD
JADE3
JAKMIP1
JAM2
JAML
JCAD
JMJD4
JOSD2
JPH1
JPH3
JPH4
JRK
JUND
KAAG1
KANK4
KANSL1L
KASH5
KAT14
KAT6A
KATNIP
KBTBD12
KBTBD13
KCNA1
KCNA10
KCNA6
KCNA7
KCNAB3
KCNB2
KCND2
KCNE1
KCNE2
KCNG2
KCNG4
KCNH1
KCNH4
KCNH6
KCNJ14
KCNJ4
KCNK1
KCNK10
KCNK13
KCNK15
KCNK16
KCNK4
KCNU1
KCTD2
KCTD4
KDF1
KDM3A
KDM4A
KDM5A
KDM6B
KDM7A
KDM8
KEL
KHDRBS2
KIAA0232
KIAA0753
KIAA0825
KIAA0895L
KIAA1549L
KIAA1755
KIAA2013
KIF13B
KIF14
KIF1C
KIF25
KIF2B
KIF9
KIR2DL5A
KIR2DS1
KIR3DL2
KIR3DS1
KIRREL2
KISS1
KIT
KLB
KLF13
KLF16
KLHDC7A
KLHDC7B
KLHL1
KLHL29
KLHL33
KLHL35
KLHL38
KLK14
KLK5
KLK6
KLK7
KLK8
KLK9
KLRA1
KLRF2
KLRG1
KLRG2
KMT2C
KMT2E
KNTC1
KPNA7
KRBA1
KRBA2
KRT1
KRT17
KRT23
KRT24
KRT31
KRT32
KRT36
KRT37
KRT39
KRT78
KRT79
KRT82
KRT83
KRT89
KRT9
KRTAP15-1
KRTAP24-1
KRTAP27-1
KRTAP4-7
KRTAP9-1
KYAT1
KYAT3
LAMA3
LAMB2
LAMC1
LAMC2
LAMC3
LAMP5
LARP6
LARS2
LATS2
LBX1
LCA5
LCAT
LCE1B
LCLAT1
LCMT2
LCN15
LCN8
LCN9
LCOR
LCT
LCTL
LDAH
LDLR
LDLRAD1
LEFTY2
LEMD1
LEP
LEXM
LGALS12
LGALS3BP
LGALS4
LGI1
LGR5
LIAS
LIFR
LIG1
LIG3
LINGO3
LIPK
LIPM
LKAAEAR1
LMBRD2
LMNB2
LMOD1
LMX1A
LNX2
LOXL3
LOXL4
LPCAT2
LPIN3
LRFN1
LRGUK
LRIF1
LRIG1
LRIG3
LRIT1
LRIT3
LRP11
LRP1B
LRP2
LRP2BP
LRP4
LRP5
LRP6
LRRC1
LRRC27
LRRC30
LRRC34
LRRC4
LRRC43
LRRC46
LRRC47
LRRC55
LRRC57
LRRC61
LRRC63
LRRC66
LRRC71
LRRC74A
LRRC75A
LRRK1
LRRK2
LRRN4
LRWD1
LSS
LTBP4
LTF
LTN1
LY6G6D
LY6G6F
LYL1
LYNX1
LYPD4
LYRM4
LYZ3
MAB21L3
MAB21L4
MAGEB3
MAJIN
MAML1
MAML3
MAN1A1
MAN1B1
MAN1C1
MAN2C1
MANBA
MANSC4
MAOA
MAP10
MAP1S
MAP2
MAP3K1
MAP3K10
MAP3K13
MAP3K19
MAP3K21
MAP3K5
MAP4K4
MAP6
MAP7D3
MAPK4
MARCHF11
MARCHF4
MARCHF9
MARF1
MARK1
MARS2
MARVELD2
MASP2
MATN2
MBD4
MBD6
MBIP
MBOAT4
MC1R
MCAT
MCC
MCCD1
MCFD2
MCHR1
MCM3
MCM3AP
MCMBP
MCOLN1
MCOLN3
MDC1
MDM2
MDM4
MDN1
MDP1
ME3
MEAK7
MED19
MED26
MEF2B
MEF2D
MEGF10
MEI1
MELK
MELTF
MEP1A
MEPE
MESP2
METRN
METRNL
METTL1
METTL13
METTL21A
METTL27
METTL7B
MEX3B
MFAP3L
MFRP
MFSD12
MFSD14B
MFSD2B
MFSD6L
MFSD9
MGA
MGAM
MGARP
MGC127055
MGC133647
MGC134040
MGC134105
MGC134232
MGC137055
MGC138914
MGC152010
MGC157405
MGC157408
MGMT
MICALL1
MIDEAS
MIEF2
MIGA2
MINAR2
MINDY1
MINDY2
MINDY4
MIS18BP1
MKI67
MKRN1
MKRN2OS
MKRN3
MKS1
MLC1
MLKL
MMAA
MMAB
MMP1
MMP2
MMP25
MMP3
MMP8
MMRN2
MN1
MNX1
MOCS2
MOCS3
MOGAT3
MON1B
MORF4L2
MORN2
MOV10
MPDZ
MPG
MPHOSPH10
MPL
MPTX
MREG
MRGPRD
MRGPRF
MRGPRG
MRM1
MRM2
MRM3
MRNIP
MROH6
MROH7
MRPL17
MRPL21
MRPL27
MRPL30
MRPL44
MRPL45
MRPL46
MRPL47
MRPS11
MRPS24
MRPS30
MRPS31
MRPS34
MRPS35
MRPS5
MRPS7
MS4A10
MS4A14
MS4A15
MS4A18
MS4A2
MS4A5
MS4A8
M-SAA3.2
MSH3
MSH4
MST1R
MT1A
MTARC1
MTBP
MTERF2
MTERF3
MTFMT
MTMR12
MTMR7
MTNR1B
MTPAP
MTR
MTRR
MTURN
MTUS1
MUC4
MUS81
MVK
MXRA5
MYADML2
MYBBP1A
MYBL2
MYBPH
MYCBP2
MYH13
MYH14
MYH2
MYH3
MYLK3
MYO19
MYO1A
MYO1H
MYO6
MYO7B
MYOC
MYOD1
MYOF
MYOM1
MYOM2
MYPOP
MYRFL
MZF1
N4BP1
N4BP2
N4BP3
NAA15
NAA16
NAAA
NAALAD2
NAALADL1
NAGA
NAGK
NANOG
NAT1
NAV1
NBEAL1
NCAN
NCAPD2
NCAPD3
NCAPG2
NCF2
NCKAP1L
NCKIPSD
NCL
NCMAP
NCOR1
NDST2
NDST3
NDUFA12
NDUFB8
NDUFS2
NDUFS3
NDUFV1
NECAB3
NEFM
NEIL1
NEIL2
NEK10
NEK3
NEK5
NELL2
NEPN
NES
NEU3
NEURL2
NEURL3
NEUROD4
NFE2
NFKBIB
NFXL1
NGEF
NGFR
NHLRC2
NIBAN1
NIBAN2
NID1
NID2
NIM1K
NINJ2
NIPAL2
NISCH
NIT2
NKG2C
NKTR
NKX1-1
NKX2-6
NLN
NLRC4
NLRP12
NLRP13
NLRP14
NLRP5
NLRP6
NLRP8
NLRP9
NMBR
NME1
NME8
NMRAL1
NMRK1
NMS
NMUR2
NOBOX
NOC3L
NOD2
NOL11
NOL3
NOL6
NOL9
NOM1
NOP2
NOTCH2
NOTCH3
NOTCH4
NOTO
NOX3
NOXO1
NPBWR2
NPEPL1
NPR1
[truncated: 2,049 more rows]
