# Supplementary material for: Simultaneous Occurrence of Hypospadias and Bilateral Cleft Lip and Jaw in a Crossbred Calf: Clinical, Computer Tomographic, and Genomic Characterization
Source: Animals (Basel). 2023 May 22;13(10):1709. doi: 10.3390/ani13101709 (PMC10215116; doi:10.3390/ani13101709)
Supplement: Supplementary file 1 [file animals-13-01709-s001.zip › Supplementary-S2-file.xlsx]

## Sheet: target genes
Uploaded_variation	Location	Allele	Gene	Feature	Feature_type	Consequence	cDNA_position	CDS_position	Protein_position	Amino_acids	Codons	Existing_variation	IMPACT	DISTANCE	STRAND	FLAGS	SYMBOL	SYMBOL_SOURCE	HGNC_ID	BIOTYPE	CLIN_SIG	SOMATIC	PHENO
2_38466740_C/-	2:38466740	-	ENSBTAG00000011909	ENSBTAT00000015797	Transcript	frameshift_variant	287	287	96	S/X	tCc/tc	-	HIGH	-	1	-	ACVR1	VGNC	-	protein_coding	-	-	-
2_120387448_C/T	2:120387448	T	ENSBTAG00000004603	ENSBTAT00000006041	Transcript	stop_gained	2050	2050	684	Q/*	Cag/Tag	-	HIGH	-	1	-	PHC2	VGNC	-	protein_coding	-	-	-
3_34117074_C/-	3:34117074	-	ENSBTAG00000018807	ENSBTAT00000025035	Transcript	frameshift_variant	589	394	132	L/X	Ctg/tg	rs480413110	HIGH	-	1	-	MYBPHL	VGNC	-	protein_coding	-	-	-
6_15450370_G/A	6:15450370	A	ENSBTAG00000048812	ENSBTAT00000070193	Transcript	stop_gained	313	313	105	R/*	Cga/Tga	rs136048352	HIGH	-	-1	-	EGF	VGNC	-	protein_coding	-	-	-
6_29483476_G/A	6:29483476	A	ENSBTAG00000002081	ENSBTAT00000078787	Transcript	stop_gained	287	28	10	Q/*	Cag/Tag	rs133060728	HIGH	-	-1	-	BMPR1B	VGNC	-	protein_coding	-	-	-
10_10153010_G/A	10:10153010	A	ENSBTAG00000038234	ENSBTAT00000048928	Transcript	splice_acceptor_variant	-	-	-	-	-	rs384114512	HIGH	-	1	-	BHMT2	VGNC	-	protein_coding	-	-	-
10_21978037_-/A	10:21978036-21978037	A	ENSBTAG00000014824	ENSBTAT00000019744	Transcript	frameshift_variant	126-127	51-52	17-18	-/X	-/T	-	HIGH	-	-1	-	MMP14	VGNC	-	protein_coding	-	-	-
16_73512381_-/T	16:73512380-73512381	T	ENSBTAG00000002849	ENSBTAT00000003694	Transcript	frameshift_variant,splice_region_variant,splice_polypyrimidine_tract_variant,intron_variant	614-615	486-487	162-163	-/X	-/T	-	HIGH	-	1	-	IRF6	VGNC	-	protein_coding	-	-	-
18_36101087_-/T	18:36101086-36101087	T	ENSBTAG00000015991	ENSBTAT00000087488	Transcript	frameshift_variant,splice_region_variant,intron_variant	539-540	429-430	143-144	-/X	-/T	-	HIGH	-	1	-	CDH1	VGNC	-	protein_coding	-	-	-
18_53693828_-/CAGACAA	18:53693827-53693828	CAGACAA	ENSBTAG00000018181	ENSBTAT00000024194	Transcript	frameshift_variant	1120-1121	1120-1121	374	L/PDNX	ctg/cCAGACAAtg	rs1118258295	HIGH	-	1	-	CCDC8	VGNC	-	protein_coding	-	-	-
18_53693829_-/CAGAGGGCAGAGGCCCC	18:53693828-53693829	CAGAGGGCAGAGGCCCC	ENSBTAG00000018181	ENSBTAT00000024194	Transcript	frameshift_variant	1121-1122	1121-1122	374	L/LRGQRPX	ctg/ctCAGAGGGCAGAGGCCCCg	-	HIGH	-	1	-	CCDC8	VGNC	-	protein_coding	-	-	-
23_48853544_A/-	23:48853544	-	ENSBTAG00000007268	ENSBTAT00000009559	Transcript	frameshift_variant,splice_donor_region_variant	1160	1077	359	G/X	ggA/gg	-	HIGH	-	1	-	F13A1	VGNC	-	protein_coding	-	-	-
27_33105944_C/T	27:33105944	T	ENSBTAG00000008814	ENSBTAT00000011608	Transcript	stop_gained	4460	4021	1341	Q/*	Cag/Tag	rs109168787	HIGH	-	1	-	ADGRA2	VGNC	-	protein_coding	-	-	-
29_45444664_G/-	29:45444664	-	ENSBTAG00000051210	ENSBTAT00000084460	Transcript	frameshift_variant	1552	592	198	G/X	Gga/ga	-	HIGH	-	1	-	GSTP1	EntrezGene	-	protein_coding	-	-	-

## Sheet: any or no genes
Uploaded_variation	Location	Allele	Gene	Feature	Feature_type	Consequence	cDNA_position	CDS_position	Protein_position	Amino_acids	Codons	Existing_variation	IMPACT	DISTANCE	STRAND	FLAGS	SYMBOL	SYMBOL_SOURCE	HGNC_ID	BIOTYPE	CLIN_SIG	SOMATIC	PHENO
1_346855_C/A	1:346855	A	ENSBTAG00000006648	ENSBTAT00000008737	Transcript	stop_gained	193	193	65	E/*	Gag/Tag	-	HIGH	-	-1	-	-	-	-	protein_coding	-	-	-
1_630537_G/A	1:630537	A	ENSBTAG00000054829	ENSBTAT00000066364	Transcript	stop_gained	548	269	90	W/*	tGg/tAg	rs134098273	HIGH	-	1	-	-	-	-	protein_coding	-	-	-
1_2029269_A/T	1:2029269	T	ENSBTAG00000009187	ENSBTAT00000012106	Transcript	stop_gained	370	370	124	K/*	Aaa/Taa	-	HIGH	-	1	-	DNAJC28	VGNC	-	protein_coding	-	-	-
1_2029309_TTGG/-	1:2029309-2029312	-	ENSBTAG00000009187	ENSBTAT00000012106	Transcript	frameshift_variant	410-413	410-413	137-138	IG/X	aTTGGt/at	-	HIGH	-	1	-	DNAJC28	VGNC	-	protein_coding	-	-	-
1_5389486_G/-	1:5389486	-	ENSBTAG00000052321	ENSBTAT00000080072	Transcript	frameshift_variant	49	49	17	G/X	Ggc/gc	rs801309763	HIGH	-	1	-	-	-	-	protein_coding	-	-	-
1_5506772_G/A	1:5506772	A	ENSBTAG00000052457	ENSBTAT00000082713	Transcript	stop_gained	181	181	61	Q/*	Cag/Tag	rs109706911	HIGH	-	-1	-	KRTAP15-1	HGNC	HGNC:18927	protein_coding	-	-	-
1_5522467_G/A	1:5522467	A	ENSBTAG00000050522	ENSBTAT00000072299	Transcript	splice_donor_variant	-	-	-	-	-	rs109095987	HIGH	-	1	-	-	-	-	protein_coding	-	-	-
1_22967105_-/T	1:22967104-22967105	T	ENSBTAG00000034347	ENSBTAT00000048660	Transcript	frameshift_variant,start_lost,start_retained_variant	132-133	2022-01-02	1	M/NX	atg/aAtg	rs445143688	HIGH	-	-1	-	RBM11	VGNC	-	protein_coding	-	-	-
1_29058031_TG/-	1:29058031-29058032	-	ENSBTAG00000008359	ENSBTAT00000011007	Transcript	splice_donor_variant,coding_sequence_variant	2-?	2-?	1-?	-	-	rs134310624	HIGH	-	1	-	-	-	-	protein_coding	-	-	-
1_36062941_T/-	1:36062941	-	ENSBTAG00000046959	ENSBTAT00000066239	Transcript	splice_acceptor_variant	-	-	-	-	-	-	HIGH	-	-1	-	CGGBP1	VGNC	-	protein_coding	-	-	-
1_45436603_-/A	1:45436602-45436603	A	ENSBTAG00000053387	ENSBTAT00000081562	Transcript	frameshift_variant	227-228	227-228	76	P/PX	cca/ccAa	rs379796569	HIGH	-	1	-	-	-	-	protein_coding	-	-	-
1_65018584_T/C	1:65018584	C	ENSBTAG00000001464	ENSBTAT00000001918	Transcript	start_lost	845	1	1	M/V	Atg/Gtg	rs43238782	HIGH	-	-1	-	GPR156	VGNC	-	protein_coding	-	-	-
1_66772602_T/A	1:66772602	A	ENSBTAG00000014133	ENSBTAT00000018785	Transcript	stop_lost	304	304	102	*/K	Taa/Aaa	rs43242593	HIGH	-	1	-	-	-	-	protein_coding	-	-	-
1_70497485_C/T	1:70497485	T	ENSBTAG00000014721	ENSBTAT00000066675	Transcript	splice_acceptor_variant	-	-	-	-	-	-	HIGH	-	-1	-	MUC4	VGNC	-	protein_coding	-	-	-
1_79203579_T/-	1:79203579	-	ENSBTAG00000049984	ENSBTAT00000067293	Transcript	frameshift_variant	78	78	26	K/X	aaA/aa	-	HIGH	-	-1	-	-	-	-	protein_coding	-	-	-
1_83108416_C/G	1:83108416	G	ENSBTAG00000039011	ENSBTAT00000056946	Transcript	splice_acceptor_variant	-	-	-	-	-	rs378614673	HIGH	-	-1	-	-	-	-	protein_coding	-	-	-
1_87724607_-/C	1:87724606-87724607	C	ENSBTAG00000050978	ENSBTAT00000074050	Transcript	frameshift_variant	1280-1281	1280-1281	427	I/IX	atc/atCc	-	HIGH	-	1	-	-	-	-	protein_coding	-	-	-
1_103334013_-/T	1:103334012-103334013	T	ENSBTAG00000018312	ENSBTAT00000024367	Transcript	frameshift_variant	173-174	173-174	58	S/SX	agt/agTt	rs377812693	HIGH	-	1	-	-	-	-	protein_coding	-	-	-
1_110113704_A/G	1:110113704	G	ENSBTAG00000024643	ENSBTAT00000034317	Transcript	start_lost	1	1	1	M/V	Atg/Gtg	rs134807199	HIGH	-	1	-	VEPH1	VGNC	-	protein_coding	-	-	-
1_110113714_-/C	1:110113713-110113714	C	ENSBTAG00000024643	ENSBTAT00000034317	Transcript	frameshift_variant	2022-10-11	2022-10-11	4	A/AX	gct/gCct	rs133649833	HIGH	-	1	-	VEPH1	VGNC	-	protein_coding	-	-	-
1_122019135_C/T	1:122019135	T	ENSBTAG00000054268	ENSBTAT00000066431	Transcript	stop_gained	121	121	41	R/*	Cga/Tga	rs110376463	HIGH	-	1	-	-	-	-	protein_coding	-	-	-
1_130569619_-/A	1:130569618-130569619	A	ENSBTAG00000026861	ENSBTAT00000038407	Transcript	frameshift_variant	558-559	558-559	186-187	-/X	-/A	rs135327931	HIGH	-	1	-	-	-	-	protein_coding	-	-	-
1_132181210_G/-	1:132181210	-	ENSBTAG00000008299	ENSBTAT00000010919	Transcript	frameshift_variant,splice_donor_region_variant	785	609	203	F/X	ttC/tt	-	HIGH	-	-1	-	IL20RB	VGNC	-	protein_coding	-	-	-
1_135590773_C/-	1:135590773	-	ENSBTAG00000007273	ENSBTAT00000009564	Transcript	frameshift_variant,splice_donor_region_variant	1763	1661	554	G/X	gGa/ga	-	HIGH	-	-1	-	TF	EntrezGene	-	protein_coding	-	-	-
1_138320203_A/G	1:138320203	G	ENSBTAG00000010448	ENSBTAT00000013791	Transcript	stop_lost	576	576	192	*/W	tgA/tgG	rs42642414	HIGH	-	1	-	CPNE4	VGNC	-	protein_coding	-	-	-
1_143107131_-/G	1:143107130-143107131	G	ENSBTAG00000021490	ENSBTAT00000073162	Transcript	frameshift_variant	947-948	50-51	17	R/RX	cgg/cgCg	rs383189971	HIGH	-	-1	-	WDR4	VGNC	-	protein_coding	-	-	-
1_144330964_-/TGAGGGGGCCGCAGGGGAGCA	1:144330963-144330964	TGAGGGGGCCGCAGGGGAGCA	ENSBTAG00000010658	ENSBTAT00000056305	Transcript	splice_donor_variant	-	-	-	-	-	rs381626022	HIGH	-	1	-	PFKL	VGNC	-	protein_coding	-	-	-
1_144498819_G/T	1:144498819	T	ENSBTAG00000037662	ENSBTAT00000043662	Transcript	splice_donor_variant	-	-	-	-	-	-	HIGH	-	-1	-	-	-	-	protein_coding	-	-	-
1_144498820_C/G	1:144498820	G	ENSBTAG00000037662	ENSBTAT00000043662	Transcript	splice_donor_variant	-	-	-	-	-	-	HIGH	-	-1	-	-	-	-	protein_coding	-	-	-
1_146386945_-/A	1:146386944-146386945	A	ENSBTAG00000052513	ENSBTAT00000075201	Transcript	frameshift_variant	2245-2246	2245-2246	749	G/VX	ggg/gTgg	-	HIGH	-	-1	-	-	-	-	protein_coding	-	-	-
1_153215524_C/T	1:153215524	T	ENSBTAG00000051065	ENSBTAT00000078620	Transcript	stop_gained	1005	1005	335	W/*	tgG/tgA	rs876173637	HIGH	-	-1	-	-	-	-	protein_coding	-	-	-
1_153217615_C/-	1:153217615	-	ENSBTAG00000008240	ENSBTAT00000010847	Transcript	frameshift_variant,splice_region_variant,splice_polypyrimidine_tract_variant	1544	1544	515	A/X	gCc/gc	-	HIGH	-	1	-	GALNT15	VGNC	-	protein_coding	-	-	-
1_153217618_T/G	1:153217618	G	ENSBTAG00000008240	ENSBTAT00000010847	Transcript	splice_donor_variant,missense_variant	1546	1546	516	Y/D	Tac/Gac	rs43284190	HIGH	-	1	-	GALNT15	VGNC	-	protein_coding	-	-	-
1_157249008_G/-	1:157249008	-	ENSBTAG00000004061	ENSBTAT00000005303	Transcript	frameshift_variant	26	26	9	P/X	cCg/cg	-	HIGH	-	-1	-	PP2D1	VGNC	-	protein_coding	-	-	-
1_157249009_-/*/C	1:157249008-157249009	C	ENSBTAG00000004061	ENSBTAT00000005303	Transcript	frameshift_variant	25-26	25-26	9	P/RX	ccg/cGcg	-	HIGH	-	-1	-	PP2D1	VGNC	-	protein_coding	-	-	-
1_157249032_C/T	1:157249032	T	ENSBTAG00000004061	ENSBTAT00000005303	Transcript	start_lost	2	2	1	S/N	aGt/aAt	rs136707968	HIGH	-	-1	-	PP2D1	VGNC	-	protein_coding	-	-	-
1_157393879_-/T	1:157393878-157393879	T	ENSBTAG00000000752	ENSBTAT00000000999	Transcript	frameshift_variant	1635-1636	1537-1538	513	M/NX	atg/aAtg	rs527051030	HIGH	-	-1	-	SGO1	VGNC	-	protein_coding	-	-	-
2_5083775_-/CG	2:5083774-5083775	CG	ENSBTAG00000018275	ENSBTAT00000024323	Transcript	frameshift_variant	54-55	54-55	18-19	-/X	-/CG	-	HIGH	-	-1	-	-	-	-	protein_coding	-	-	-
2_5413140_G/-	2:5413140	-	ENSBTAG00000034949	ENSBTAT00000049425	Transcript	frameshift_variant	139	139	47	G/X	Ggc/gc	rs133575194	HIGH	-	1	-	-	-	-	protein_coding	-	-	-
2_15918481_-/AAAAAAA	2:15918480-15918481	AAAAAAA	ENSBTAG00000052891	ENSBTAT00000073986	Transcript	frameshift_variant	825-826	825-826	275-276	-/FFX	-/TTTTTTT	-	HIGH	-	-1	-	-	-	-	protein_coding	-	-	-
2_15918724_T/-	2:15918724	-	ENSBTAG00000052891	ENSBTAT00000073986	Transcript	frameshift_variant	754	754	252	R/X	Aga/ga	-	HIGH	-	-1	-	-	-	-	protein_coding	-	-	-
2_22397254_-/T	2:22397253-22397254	T	ENSBTAG00000012966	ENSBTAT00000017239	Transcript	frameshift_variant	167-168	167-168	56	L/LX	ctc/ctAc	rs381214629	HIGH	-	-1	-	SCRN3	VGNC	-	protein_coding	-	-	-
2_27384113_T/-	2:27384113	-	ENSBTAG00000053930	ENSBTAT00000086034	Transcript	frameshift_variant	298	298	100	F/X	Ttt/tt	-	HIGH	-	1	-	-	-	-	protein_coding	-	-	-
2_37999481_G/T	2:37999481	T	ENSBTAG00000004267	ENSBTAT00000005591	Transcript	stop_gained	220	220	74	E/*	Gaa/Taa	-	HIGH	-	1	-	CCDC148	VGNC	-	protein_coding	-	-	-
2_38466740_C/-	2:38466740	-	ENSBTAG00000011909	ENSBTAT00000015797	Transcript	frameshift_variant	287	287	96	S/X	tCc/tc	-	HIGH	-	1	-	ACVR1	VGNC	-	protein_coding	-	-	-
2_39370719_A/-	2:39370719	-	ENSBTAG00000054211	ENSBTAT00000081744	Transcript	frameshift_variant	143	143	48	L/X	tTg/tg	-	HIGH	-	-1	-	-	-	-	protein_coding	-	-	-
2_62110567_C/T	2:62110567	T	ENSBTAG00000050570	ENSBTAT00000082245	Transcript	stop_gained	868	868	290	R/*	Cga/Tga	-	HIGH	-	1	-	-	-	-	protein_coding	-	-	-
2_77262761_-/C	2:77262760-77262761	C	ENSBTAG00000051403	ENSBTAT00000072683	Transcript	frameshift_variant	301-302	301-302	101	T/TX	acc/aCcc	-	HIGH	-	1	-	-	-	-	protein_coding	-	-	-
2_96641181_-/T	2:96641180-96641181	T	ENSBTAG00000002180	ENSBTAT00000002826	Transcript	frameshift_variant	2022-09-10	2022-09-10	2022-03-04	-/X	-/A	-	HIGH	-	-1	-	-	-	-	protein_coding	-	-	-
2_98069948_G/-	2:98069948	-	ENSBTAG00000010722	ENSBTAT00000014198	Transcript	frameshift_variant	34	34	12	G/X	Ggc/gc	rs133646217	HIGH	-	1	-	-	-	-	protein_coding	-	-	-
2_99841240_G/A	2:99841240	A	ENSBTAG00000005239	ENSBTAT00000006897	Transcript	stop_gained	4	4	2	Q/*	Caa/Taa	rs876451168	HIGH	-	-1	-	-	-	-	protein_coding	-	-	-
2_106689401_-/A	2:106689400-106689401	A	ENSBTAG00000018415	ENSBTAT00000024502	Transcript	frameshift_variant	1088-1089	108-109	36-37	-/X	-/A	-	HIGH	-	1	-	TTLL4	VGNC	-	protein_coding	-	-	-
2_107117380_C/-	2:107117380	-	ENSBTAG00000012618	ENSBTAT00000016751	Transcript	frameshift_variant,splice_donor_region_variant	954	954	318	W/X	tgG/tg	-	HIGH	-	-1	-	SLC23A3	VGNC	-	protein_coding	-	-	-
2_107117382_A/-	2:107117382	-	ENSBTAG00000012618	ENSBTAT00000016751	Transcript	splice_donor_variant,frameshift_variant	952	952	318	W/X	Tgg/gg	-	HIGH	-	-1	-	SLC23A3	VGNC	-	protein_coding	-	-	-
2_107125945_G/-	2:107125945	-	ENSBTAG00000012619	ENSBTAT00000016753	Transcript	frameshift_variant	189	50	17	P/X	cCg/cg	-	HIGH	-	-1	-	CNPPD1	VGNC	-	protein_coding	-	-	-
2_120387448_C/T	2:120387448	T	ENSBTAG00000004603	ENSBTAT00000006041	Transcript	stop_gained	2050	2050	684	Q/*	Cag/Tag	-	HIGH	-	1	-	PHC2	VGNC	-	protein_coding	-	-	-
2_122047647_-/C	2:122047646-122047647	C	ENSBTAG00000010050	ENSBTAT00000065364	Transcript	frameshift_variant	3050-3051	3050-3051	1017	L/LX	ctc/ctCc	rs445214281	HIGH	-	1	-	COL16A1	VGNC	-	protein_coding	-	-	-
2_125016276_G/-	2:125016276	-	ENSBTAG00000003676	ENSBTAT00000004790	Transcript	frameshift_variant	409	409	137	G/X	Ggg/gg	rs133672378	HIGH	-	1	-	-	-	-	protein_coding	-	-	-
2_133347669_-/GCGAGCAGCGCCATCACTGCCCGCTTCTCCCTTCCTGGGGCATCGGGAGGCCCCGGGCACC/GCGAGCAGCGCCATCACTGCCCGCTTCTCCCTTCCTGGGGCGTCGGGAGGCCCCGGGCACC	2:133347668-133347669	GCGAGCAGCGCCATCACTGCCCGCTTCTCCCTTCCTGGGGCATCGGGAGGCCCCGGGCACC	ENSBTAG00000013650	ENSBTAT00000018143	Transcript	frameshift_variant	865-866	766-767	256	P/RCPGPPDAPGREKRAVMALLAX	ccc/cGGTGCCCGGGGCCTCCCGATGCCCCAGGAAGGGAGAAGCGGGCAGTGATGGCGCTGCTCGCcc	-	HIGH	-	-1	-	SLC66A1	VGNC	-	protein_coding	-	-	-
3_40259_T/A	3:40259	A	ENSBTAG00000047047	ENSBTAT00000052269	Transcript	stop_gained	280	280	94	K/*	Aag/Tag	rs434968144	HIGH	-	-1	-	OR5W25P	VGNC	-	protein_coding	-	-	-
3_1966618_A/-	3:1966618	-	ENSBTAG00000050910	ENSBTAT00000073650	Transcript	frameshift_variant	783	673	225	S/X	Tcc/cc	rs137762991	HIGH	-	-1	-	-	-	-	protein_coding	-	-	-
3_6659897_G/A	3:6659897	A	ENSBTAG00000050123	ENSBTAT00000085794	Transcript	stop_gained	482	482	161	W/*	tGg/tAg	rs135177507	HIGH	-	1	-	-	-	-	protein_coding	-	-	-
3_7907962_T/C	3:7907962	C	ENSBTAG00000034159	ENSBTAT00000024098	Transcript	start_lost	3	1	1	M/V	Atg/Gtg	rs110002240	HIGH	-	-1	-	FCRLA	VGNC	-	protein_coding	-	-	-
3_10999496_C/T	3:10999496	T	ENSBTAG00000000888	ENSBTAT00000061417	Transcript	stop_gained	415	415	139	Q/*	Cag/Tag	rs208873225	HIGH	-	1	-	SPTA1	VGNC	-	protein_coding	-	-	-
3_11101930_T/C	3:11101930	C	ENSBTAG00000000574	ENSBTAT00000000750	Transcript	start_lost	1	1	1	M/V	Atg/Gtg	rs133409095	HIGH	-	-1	-	OR10Z1	VGNC	-	protein_coding	-	-	-
3_11126282_-/TA	3:11126281-11126282	TA	ENSBTAG00000039653	ENSBTAT00000052741	Transcript	frameshift_variant	374-375	374-375	125	C/CX	tgt/tgTAt	-	HIGH	-	1	-	OR10X1	VGNC	-	protein_coding	-	-	-
3_11126284_CC/-	3:11126284-11126285	-	ENSBTAG00000039653	ENSBTAT00000052741	Transcript	frameshift_variant	377-378	377-378	126	A/X	gCC/g	-	HIGH	-	1	-	OR10X1	VGNC	-	protein_coding	-	-	-
3_11126375_AT/-	3:11126375-11126376	-	ENSBTAG00000039653	ENSBTAT00000052741	Transcript	frameshift_variant	468-469	468-469	156-157	KC/KX	aaATgt/aagt	-	HIGH	-	1	-	OR10X1	VGNC	-	protein_coding	-	-	-
3_11126378_-/CT	3:11126377-11126378	CT	ENSBTAG00000039653	ENSBTAT00000052741	Transcript	frameshift_variant	470-471	470-471	157	C/CX	tgt/tgCTt	-	HIGH	-	1	-	OR10X1	VGNC	-	protein_coding	-	-	-
3_11126856_-/GGAA	3:11126855-11126856	GGAA	ENSBTAG00000039653	ENSBTAT00000052741	Transcript	frameshift_variant	948-949	948-949	316-317	-/GX	-/GGAA	rs136942671	HIGH	-	1	-	OR10X1	VGNC	-	protein_coding	-	-	-
3_11725249_C/A	3:11725249	A	ENSBTAG00000039189	ENSBTAT00000052046	Transcript	start_lost	2	2	1	R/M	aGg/aTg	rs133991944	HIGH	-	-1	-	-	-	-	protein_coding	-	-	-
3_11860441_C/T	3:11860441	T	ENSBTAG00000054063	ENSBTAT00000009739	Transcript	stop_gained	1421	804	268	W/*	tgG/tgA	rs209364897	HIGH	-	-1	-	CD1A	EntrezGene	-	protein_coding	-	-	-
3_11860605_C/-	3:11860605	-	ENSBTAG00000054063	ENSBTAT00000009739	Transcript	frameshift_variant	1257	640	214	A/X	Gcc/cc	rs439475734	HIGH	-	-1	-	CD1A	EntrezGene	-	protein_coding	-	-	-
3_11861190_G/A	3:11861190	A	ENSBTAG00000054063	ENSBTAT00000009739	Transcript	stop_gained	1146	529	177	R/*	Cga/Tga	rs209469708	HIGH	-	-1	-	CD1A	EntrezGene	-	protein_coding	-	-	-
3_11861220_G/A	3:11861220	A	ENSBTAG00000054063	ENSBTAT00000009739	Transcript	stop_gained	1116	499	167	Q/*	Caa/Taa	rs478231727	HIGH	-	-1	-	CD1A	EntrezGene	-	protein_coding	-	-	-
3_12437377_C/T	3:12437377	T	ENSBTAG00000017204	ENSBTAT00000022103	Transcript	stop_gained	1271	1271	424	W/*	tGg/tAg	rs208064203	HIGH	-	-1	-	-	-	-	protein_coding	-	-	-
3_14551326_G/A	3:14551326	A	ENSBTAG00000009433	ENSBTAT00000053458	Transcript	splice_acceptor_variant,synonymous_variant	329	291	97	Y	taC/taT	rs385330880	HIGH	-	-1	-	BGLAP	VGNC	-	protein_coding	-	-	-
3_14931415_-/TGTA	3:14931414-14931415	TGTA	ENSBTAG00000045596	ENSBTAT00000065433	Transcript	frameshift_variant	1088-1089	1088-1089	363	G/GVX	ggt/ggTGTAt	rs433715274	HIGH	-	1	-	-	-	-	protein_coding	-	-	-
3_14931945_-/G	3:14931944-14931945	G	ENSBTAG00000045596	ENSBTAT00000065433	Transcript	frameshift_variant	1527-1528	1527-1528	509-510	-/X	-/G	rs136980972	HIGH	-	1	-	-	-	-	protein_coding	-	-	-
3_18867333_-/AGAACGATTATCAC	3:18867332-18867333	AGAACGATTATCAC	ENSBTAG00000004772	ENSBTAT00000046523	Transcript	frameshift_variant,splice_region_variant,splice_polypyrimidine_tract_variant,intron_variant	305-306	305-306	102	E/EERLSX	gaa/gaAGAACGATTATCACa	rs468753867	HIGH	-	1	-	THEM4	VGNC	-	protein_coding	-	-	-
3_21677510_A/-	3:21677510	-	ENSBTAG00000053114	ENSBTAT00000071876	Transcript	frameshift_variant	339	339	113	S/X	tcT/tc	-	HIGH	-	-1	-	-	-	-	protein_coding	-	-	-
3_21677550_T/-	3:21677550	-	ENSBTAG00000053114	ENSBTAT00000071876	Transcript	frameshift_variant	299	299	100	N/X	aAc/ac	-	HIGH	-	-1	-	-	-	-	protein_coding	-	-	-
3_23451398_-/G	3:23451397-23451398	G	ENSBTAG00000046293	ENSBTAT00000063960	Transcript	frameshift_variant	2224-2225	2224-2225	742	R/RX	cgg/cGgg	rs136803294	HIGH	-	1	-	-	-	-	protein_coding	-	-	-
3_24130846_A/G	3:24130846	G	ENSBTAG00000007767	ENSBTAT00000010213	Transcript	start_lost	856	1	1	M/V	Atg/Gtg	rs109460278	HIGH	-	1	-	TBX15	VGNC	-	protein_coding	-	-	-
3_27049513_-/T	3:27049512-27049513	T	ENSBTAG00000050694	ENSBTAT00000080262	Transcript	frameshift_variant	829-830	829-830	277	T/IX	acc/aTcc	rs520139652	HIGH	-	1	-	-	-	-	protein_coding	-	-	-
3_27049514_-/A	3:27049513-27049514	A	ENSBTAG00000050694	ENSBTAT00000080262	Transcript	frameshift_variant	830-831	830-831	277	T/TX	acc/acAc	rs525226562	HIGH	-	1	-	-	-	-	protein_coding	-	-	-
3_29394352_GCACTCAA/-	3:29394352-29394359	-	ENSBTAG00000011327	ENSBTAT00000015056	Transcript	frameshift_variant	250-257	250-257	84-86	LSA/X	TTGAGTGCa/a	-	HIGH	-	-1	-	OLFML3	VGNC	-	protein_coding	-	-	-
3_30609373_G/A	3:30609373	A	ENSBTAG00000006081	ENSBTAT00000007990	Transcript	splice_donor_variant	-	-	-	-	-	rs43332232	HIGH	-	1	-	PPM1J	VGNC	-	protein_coding	-	-	-
3_34117074_C/-	3:34117074	-	ENSBTAG00000018807	ENSBTAT00000025035	Transcript	frameshift_variant	589	394	132	L/X	Ctg/tg	rs480413110	HIGH	-	1	-	MYBPHL	VGNC	-	protein_coding	-	-	-
3_34289543_CAAGGAGTACACTGAATTAGAGGAAAAAAAAAAAAAAAAAAAAAAAAA/-	3:34289543-34289590	-	ENSBTAG00000038979	ENSBTAT00000056397	Transcript	splice_acceptor_variant,splice_polypyrimidine_tract_variant,coding_sequence_variant,intron_variant	?-111	?-21	?-7	-	-	rs476181813	HIGH	-	-1	-	TMEM167B	VGNC	-	protein_coding	-	-	-
3_34595110_C/-	3:34595110	-	ENSBTAG00000050538	ENSBTAT00000071772	Transcript	frameshift_variant	970	970	324	R/X	Cgc/gc	rs876337104	HIGH	-	1	-	-	-	-	protein_coding	-	-	-
3_36303199_C/T	3:36303199	T	ENSBTAG00000048635	ENSBTAT00000072536	Transcript	stop_gained	272	272	91	W/*	tGg/tAg	rs208938710	HIGH	-	-1	-	-	-	-	protein_coding	-	-	-
3_41793551_C/T	3:41793551	T	ENSBTAG00000051863	ENSBTAT00000067759	Transcript	stop_gained	1271	800	267	W/*	tGg/tAg	rs380743183	HIGH	-	-1	-	-	-	-	protein_coding	-	-	-
3_51128036_G/T	3:51128036	T	ENSBTAG00000018737	ENSBTAT00000024943	Transcript	splice_donor_variant	-	-	-	-	-	-	HIGH	-	1	-	GLMN	VGNC	-	protein_coding	-	-	-
3_51133865_-/TT	3:51133864-51133865	TT	ENSBTAG00000018737	ENSBTAT00000024943	Transcript	frameshift_variant,splice_region_variant	633-634	633-634	211-212	-/X	-/TT	-	HIGH	-	1	-	GLMN	VGNC	-	protein_coding	-	-	-
3_51165213_-/AA	3:51165212-51165213	AA	ENSBTAG00000018737	ENSBTAT00000024943	Transcript	frameshift_variant,splice_region_variant	1585-1586	1585-1586	529	E/EX	gaa/gAAaa	-	HIGH	-	1	-	GLMN	VGNC	-	protein_coding	-	-	-
3_51165214_-/TCCAGAAGTCTAAAGATCA	3:51165213-51165214	TCCAGAAGTCTAAAGATCA	ENSBTAG00000018737	ENSBTAT00000024943	Transcript	splice_donor_variant	-	-	-	-	-	-	HIGH	-	1	-	GLMN	VGNC	-	protein_coding	-	-	-
3_51166293_AGGTAGATATGAAATTTTCCTAAGCTACATCCAACTGAACTCTTTTCTCTTTTTTGCTTTGCTTTGTTTTAAACGCAGCCTTAGTAACCAATTTTTCTTGGCATTAT/-	3:51166293-51166399	-	ENSBTAG00000018737	ENSBTAT00000024943	Transcript	splice_donor_variant,splice_donor_5th_base_variant,splice_polypyrimidine_tract_variant,coding_sequence_variant,intron_variant	1667-?	1667-?	556-?	-	-	-	HIGH	-	1	-	GLMN	VGNC	-	protein_coding	-	-	-
3_78429334_A/-	3:78429334	-	ENSBTAG00000049696	ENSBTAT00000083757	Transcript	frameshift_variant	59	59	20	L/X	cTg/cg	rs380098937	HIGH	-	-1	-	-	-	-	protein_coding	-	-	-
3_94002590_-/T	3:94002589-94002590	T	ENSBTAG00000015896	ENSBTAT00000021129	Transcript	frameshift_variant	492-493	492-493	164-165	-/X	-/T	-	HIGH	-	1	-	CC2D1B	VGNC	-	protein_coding	-	-	-
3_94815789_A/C	3:94815789	C	ENSBTAG00000048722	ENSBTAT00000085795	Transcript	stop_gained	127	113	38	L/*	tTa/tGa	rs43359049	HIGH	-	-1	-	-	-	-	protein_coding	-	-	-
3_95869438_-/G	3:95869437-95869438	G	ENSBTAG00000010414	ENSBTAT00000013742	Transcript	frameshift_variant,splice_region_variant	615-616	558-559	186-187	-/X	-/G	-	HIGH	-	1	-	DMRTA2	VGNC	-	protein_coding	-	-	-
3_97292982_A/T	3:97292982	T	ENSBTAG00000053607	ENSBTAT00000082129	Transcript	start_lost	2	2	1	K/I	aAa/aTa	rs208175888	HIGH	-	1	-	-	-	-	protein_coding	-	-	-
3_100364370_G/A	3:100364370	A	ENSBTAG00000051822	ENSBTAT00000052686	Transcript	stop_gained	1450	1450	484	R/*	Cga/Tga	-	HIGH	-	-1	-	-	-	-	protein_coding	-	-	-
3_100365078_T/-	3:100365078	-	ENSBTAG00000051822	ENSBTAT00000052686	Transcript	frameshift_variant	742	742	248	S/X	Agc/gc	-	HIGH	-	-1	-	-	-	-	protein_coding	-	-	-
3_102755680_C/-	3:102755680	-	ENSBTAG00000021082	ENSBTAT00000028077	Transcript	splice_donor_variant,frameshift_variant	314	22	8	A/X	Gcc/cc	-	HIGH	-	-1	-	TMEM125	VGNC	-	protein_coding	-	-	-
3_102755682_T/-	3:102755682	-	ENSBTAG00000021082	ENSBTAT00000028077	Transcript	splice_acceptor_variant,frameshift_variant	313	21	7	Q/X	caA/ca	-	HIGH	-	-1	-	TMEM125	VGNC	-	protein_coding	-	-	-
3_102913016_AA/-	3:102913016-102913017	-	ENSBTAG00000048444	ENSBTAT00000032529	Transcript	frameshift_variant	476-477	476-477	159	F/X	tTT/t	rs518107452	HIGH	-	-1	-	OR13P2	VGNC	-	protein_coding	-	-	-
3_102913019_G/T	3:102913019	T	ENSBTAG00000048444	ENSBTAT00000032529	Transcript	stop_gained	474	474	158	C/*	tgC/tgA	rs468298771	HIGH	-	-1	-	OR13P2	VGNC	-	protein_coding	-	-	-
3_102913022_-/GT	3:102913021-102913022	GT	ENSBTAG00000048444	ENSBTAT00000032529	Transcript	frameshift_variant	471-472	471-472	157-158	-/X	-/AC	rs521630791	HIGH	-	-1	-	OR13P2	VGNC	-	protein_coding	-	-	-
3_103402222_-/C	3:103402221-103402222	C	ENSBTAG00000017387	ENSBTAT00000023120	Transcript	frameshift_variant	959-960	912-913	304-305	-/X	-/G	rs133972882	HIGH	-	-1	-	TMEM269	VGNC	-	protein_coding	-	-	-
3_109965793_T/C	3:109965793	C	ENSBTAG00000015220	ENSBTAT00000020250	Transcript	splice_acceptor_variant	-	-	-	-	-	rs464085196	HIGH	-	-1	-	AGO4	VGNC	-	protein_coding	-	-	-
3_113048844_T/C	3:113048844	C	ENSBTAG00000054491	ENSBTAT00000077886	Transcript	splice_acceptor_variant	-	-	-	-	-	rs443866077	HIGH	-	-1	-	-	-	-	protein_coding	-	-	-
3_113074078_-/T	3:113074077-113074078	T	ENSBTAG00000054491	ENSBTAT00000077886	Transcript	frameshift_variant	2022-06-07	2022-06-07	2022-02-03	-/X	-/A	rs876125363	HIGH	-	-1	-	-	-	-	protein_coding	-	-	-
3_118881264_G/A	3:118881264	A	ENSBTAG00000052181	ENSBTAT00000085343	Transcript	stop_gained	334	216	72	W/*	tgG/tgA	-	HIGH	-	1	-	-	-	-	protein_coding	-	-	-
3_119016059_-/T	3:119016058-119016059	T	ENSBTAG00000048978	ENSBTAT00000087024	Transcript	frameshift_variant	416-417	416-417	139	Y/YX	tat/taTt	rs379634928	HIGH	-	1	-	OR9S29	VGNC	-	protein_coding	-	-	-
3_119124445_A/-	3:119124445	-	ENSBTAG00000049938	ENSBTAT00000086774	Transcript	frameshift_variant	938	938	313	I/X	aTc/ac	-	HIGH	-	-1	-	-	-	-	protein_coding	-	-	-
3_119430730_CATGGAGACTGGACGACCT/-	3:119430730-119430748	-	ENSBTAG00000045948	ENSBTAT00000066197	Transcript	frameshift_variant	982-1000	982-1000	328-334	HGDWTTW/X	CATGGAGACTGGACGACCTgg/gg	-	HIGH	-	1	-	CSF2RA	VGNC	-	protein_coding	-	-	-
3_119430754_C/T	3:119430754	T	ENSBTAG00000045948	ENSBTAT00000066197	Transcript	stop_gained	1006	1006	336	R/*	Cga/Tga	-	HIGH	-	1	-	CSF2RA	VGNC	-	protein_coding	-	-	-
3_120234006_C/-	3:120234006	-	ENSBTAG00000005168	ENSBTAT00000071344	Transcript	frameshift_variant	5266	4574	1525	A/X	gCc/gc	rs378575654	HIGH	-	1	-	CROCC2	VGNC	-	protein_coding	-	-	-
4_9665150_G/A	4:9665150	A	ENSBTAG00000051645	ENSBTAT00000073831	Transcript	stop_gained	934	934	312	R/*	Cga/Tga	-	HIGH	-	-1	-	-	-	-	protein_coding	-	-	-
4_13707201_G/-	4:13707201	-	ENSBTAG00000035660	ENSBTAT00000050149	Transcript	frameshift_variant	67	67	23	V/X	Gtg/tg	rs381888034	HIGH	-	1	-	-	-	-	protein_coding	-	-	-
4_13707434_G/-	4:13707434	-	ENSBTAG00000035660	ENSBTAT00000050149	Transcript	frameshift_variant	300	300	100	K/X	aaG/aa	rs433167758	HIGH	-	1	-	-	-	-	protein_coding	-	-	-
4_16780675_G/-	4:16780675	-	ENSBTAG00000045937	ENSBTAT00000065501	Transcript	frameshift_variant	1193	808	270	G/X	Ggt/gt	rs381044281	HIGH	-	1	-	-	-	-	protein_coding	-	-	-
4_25130690_A/G	4:25130690	G	ENSBTAG00000014262	ENSBTAT00000048357	Transcript	start_lost	1	1	1	M/V	Atg/Gtg	rs137024249	HIGH	-	1	-	BZW2	VGNC	-	protein_coding	-	-	-
4_32440807_GCCGATGCTGCAGTCAAACAGAATGG/-	4:32440807-32440832	-	ENSBTAG00000015666	ENSBTAT00000066889	Transcript	frameshift_variant	3464-3489	3464-3489	1155-1163	PILFDCSIG/X	cCCATTCTGTTTGACTGCAGCATCGGC/c	rs385786045	HIGH	-	-1	-	-	-	-	protein_coding	-	-	-
4_32449451_C/G	4:32449451	G	ENSBTAG00000015666	ENSBTAT00000066889	Transcript	splice_acceptor_variant	-	-	-	-	-	-	HIGH	-	-1	-	-	-	-	protein_coding	-	-	-
4_44616551_-/T	4:44616550-44616551	T	ENSBTAG00000009296	ENSBTAT00000012245	Transcript	splice_acceptor_variant	-	-	-	-	-	-	HIGH	-	-1	-	SLC26A5	VGNC	-	protein_coding	-	-	-
4_46703832_-/C	4:46703831-46703832	C	ENSBTAG00000002037	ENSBTAT00000002637	Transcript	frameshift_variant	2388-2389	2180-2181	727	G/GX	ggc/ggGc	rs380088088	HIGH	-	-1	-	ATXN7L1	VGNC	-	protein_coding	-	-	-
4_50099380_G/T	4:50099380	T	ENSBTAG00000053502	ENSBTAT00000074701	Transcript	stop_gained	59	59	20	S/*	tCa/tAa	-	HIGH	-	-1	-	-	-	-	protein_coding	-	-	-
4_54589747_A/-	4:54589747	-	ENSBTAG00000006733	ENSBTAT00000008851	Transcript	frameshift_variant	1484	1484	495	E/X	gAa/ga	-	HIGH	-	1	-	PPP1R3A	VGNC	-	protein_coding	-	-	-
4_63764953_G/A	4:63764953	A	ENSBTAG00000052846	ENSBTAT00000080850	Transcript	stop_gained	9	9	3	W/*	tgG/tgA	-	HIGH	-	1	-	-	-	-	protein_coding	-	-	-
4_65486631_C/-	4:65486631	-	ENSBTAG00000009390	ENSBTAT00000012360	Transcript	frameshift_variant,splice_donor_region_variant	2015	1979	660	S/X	aGt/at	-	HIGH	-	-1	-	MINDY4	VGNC	-	protein_coding	-	-	-
4_67002112_A/-	4:67002112	-	ENSBTAG00000054573	ENSBTAT00000074284	Transcript	frameshift_variant	280	179	60	Q/X	cAa/ca	-	HIGH	-	1	-	-	-	-	protein_coding	-	-	-
4_73425638_A/-	4:73425638	-	ENSBTAG00000046430	ENSBTAT00000066045	Transcript	splice_donor_variant,frameshift_variant	2452	2452	818	M/X	Atg/tg	-	HIGH	-	1	-	ZNF804B	VGNC	-	protein_coding	-	-	-
4_98939027_-/C	4:98939026-98939027	C	ENSBTAG00000031548	ENSBTAT00000044723	Transcript	frameshift_variant	210-211	210-211	70-71	-/X	-/G	rs523690426	HIGH	-	-1	-	-	-	-	protein_coding	-	-	-
4_102241804_C/A	4:102241804	A	ENSBTAG00000050451	ENSBTAT00000074044	Transcript	stop_gained	508	508	170	E/*	Gaa/Taa	-	HIGH	-	-1	-	-	-	-	protein_coding	-	-	-
4_104448055_A/-	4:104448055	-	ENSBTAG00000051724	ENSBTAT00000082073	Transcript	frameshift_variant	466	466	156	T/X	Acc/cc	-	HIGH	-	1	-	-	-	-	protein_coding	-	-	-
4_104452258_G/A	4:104452258	A	ENSBTAG00000051724	ENSBTAT00000082073	Transcript	stop_gained	513	513	171	W/*	tgG/tgA	rs1117934458	HIGH	-	1	-	-	-	-	protein_coding	-	-	-
4_105572684_T/C	4:105572684	C	ENSBTAG00000031234	ENSBTAT00000054445	Transcript	stop_lost	565	520	174	*/Q	Tag/Cag	rs136193640	HIGH	-	1	-	-	-	-	protein_coding	-	-	-
4_105620070_T/-	4:105620070	-	ENSBTAG00000052008	ENSBTAT00000064293	Transcript	frameshift_variant	344	287	96	M/X	aTg/ag	-	HIGH	-	1	-	-	-	-	protein_coding	-	-	-
4_105629571_G/A	4:105629571	A	ENSBTAG00000050773	ENSBTAT00000050415	Transcript	start_lost	191	1	1	G/R	Ggg/Agg	rs467939675	HIGH	-	1	-	-	-	-	protein_coding	-	-	-
4_105653201_T/C	4:105653201	C	ENSBTAG00000050745	ENSBTAT00000052682	Transcript	splice_donor_variant	-	-	-	-	-	-	HIGH	-	1	-	-	-	-	protein_coding	-	-	-
4_105714764_-/G	4:105714763-105714764	G	ENSBTAG00000049231	ENSBTAT00000075210	Transcript	frameshift_variant,stop_retained_variant	385-386	385-386	129	*	tag/tGag	rs133157394	HIGH	-	1	-	-	-	-	protein_coding	-	-	-
4_105717004_G/C	4:105717004	C	ENSBTAG00000050211	ENSBTAT00000083848	Transcript	splice_donor_variant	-	-	-	-	-	rs459718928	HIGH	-	1	-	-	-	-	protein_coding	-	-	-
4_105783418_T/G	4:105783418	G	ENSBTAG00000052851	ENSBTAT00000085379	Transcript	stop_gained	1090	434	145	L/*	tTa/tGa	rs133453127	HIGH	-	1	-	-	-	-	protein_coding	-	-	-
4_105987253_C/A	4:105987253	A	ENSBTAG00000050190	ENSBTAT00000049021	Transcript	stop_gained	374	374	125	S/*	tCa/tAa	-	HIGH	-	1	-	-	-	-	protein_coding	-	-	-
4_106030706_A/T	4:106030706	T	ENSBTAG00000053701	ENSBTAT00000082035	Transcript	stop_gained	142	142	48	K/*	Aaa/Taa	rs210917948	HIGH	-	1	-	-	-	-	protein_coding	-	-	-
4_106054524_AC/-	4:106054524-106054525	-	ENSBTAG00000051147	ENSBTAT00000039006	Transcript	frameshift_variant	422-423	422-423	141	D/X	gAC/g	-	HIGH	-	1	-	-	-	-	protein_coding	-	-	-
4_106054527_G/A/GGA	4:106054527	GGA	ENSBTAG00000051147	ENSBTAT00000039006	Transcript	frameshift_variant	425	425	142	S/RX	aGc/aGGAc	-	HIGH	-	1	-	-	-	-	protein_coding	-	-	-
4_106056477_C/G	4:106056477	G	ENSBTAG00000047919	ENSBTAT00000076253	Transcript	stop_gained	9	9	3	Y/*	taC/taG	rs137680656	HIGH	-	1	-	-	-	-	protein_coding	-	-	-
4_107993532_T/C	4:107993532	C	ENSBTAG00000054424	ENSBTAT00000085465	Transcript	splice_donor_variant	-	-	-	-	-	rs109069727	HIGH	-	1	-	-	-	-	protein_coding	-	-	-
4_107994321_T/C	4:107994321	C	ENSBTAG00000054424	ENSBTAT00000085465	Transcript	splice_acceptor_variant	-	-	-	-	-	rs134123637	HIGH	-	1	-	-	-	-	protein_coding	-	-	-
4_112627090_-/CACCGCAGCCCTTG	4:112627089-112627090	CACCGCAGCCCTTG	ENSBTAG00000008542	ENSBTAT00000043975	Transcript	frameshift_variant	451-452	298-299	100	P/PPQPLX	cca/cCACCGCAGCCCTTGca	rs383357501	HIGH	-	1	-	SSPO	VGNC	-	protein_coding	-	-	-
4_112662219_A/-	4:112662219	-	ENSBTAG00000008542	ENSBTAT00000043975	Transcript	splice_acceptor_variant,frameshift_variant	11025	10872	3624	S/X	tcA/tc	-	HIGH	-	1	-	SSPO	VGNC	-	protein_coding	-	-	-
4_113285484_A/G	4:113285484	G	ENSBTAG00000008550	ENSBTAT00000043789	Transcript	splice_acceptor_variant	-	-	-	-	-	rs42881408	HIGH	-	1	-	GIMAP7	EntrezGene	-	protein_coding	-	-	-
4_113285806_-/A	4:113285805-113285806	A	ENSBTAG00000008550	ENSBTAT00000043789	Transcript	frameshift_variant,splice_donor_region_variant	365-366	89-90	30	G/GX	gga/ggAa	-	HIGH	-	1	-	GIMAP7	EntrezGene	-	protein_coding	-	-	-
4_113402732_C/-	4:113402732	-	ENSBTAG00000016766	ENSBTAT00000043794	Transcript	frameshift_variant,splice_donor_region_variant	461	317	106	G/X	gGa/ga	-	HIGH	-	-1	-	TMEM176B	VGNC	-	protein_coding	-	-	-
4_113612951_G/-	4:113612951	-	ENSBTAG00000007759	ENSBTAT00000064324	Transcript	frameshift_variant	1633	1278	426	Q/X	caG/ca	-	HIGH	-	1	-	ABCB8	VGNC	-	protein_coding	-	-	-
4_113652622_-/G	4:113652621-113652622	G	ENSBTAG00000011228	ENSBTAT00000043835	Transcript	frameshift_variant,splice_region_variant	1205-1206	1135-1136	379	R/PX	cga/cCga	-	HIGH	-	-1	-	FASTK	VGNC	-	protein_coding	-	-	-
4_113652626_-/A	4:113652625-113652626	A	ENSBTAG00000011228	ENSBTAT00000043835	Transcript	frameshift_variant,splice_region_variant,intron_variant	1201-1202	1131-1132	377-378	-/X	-/T	-	HIGH	-	-1	-	FASTK	VGNC	-	protein_coding	-	-	-
4_118147902_-/AGATCCAGACCCAGGTAGGCATGCCAGGCCGGCCCTGCAGCGGGCGGGGAGGGGACGGGGTGAGCAGGGC	4:118147901-118147902	AGATCCAGACCCAGGTAGGCATGCCAGGCCGGCCCTGCAGCGGGCGGGGAGGGGACGGGGTGAGCAGGGC	ENSBTAG00000020335	ENSBTAT00000027101	Transcript	frameshift_variant	924-925	847-848	283	E/EIQTQVGMPGRPCSGRGGDGVSRAX	gag/gAGATCCAGACCCAGGTAGGCATGCCAGGCCGGCCCTGCAGCGGGCGGGGAGGGGACGGGGTGAGCAGGGCag	-	HIGH	-	1	-	RNF32	VGNC	-	protein_coding	-	-	-
5_531357_C/T	5:531357	T	ENSBTAG00000045542	ENSBTAT00000063410	Transcript	stop_gained	214	214	72	R/*	Cga/Tga	-	HIGH	-	1	-	-	-	-	protein_coding	-	-	-
5_531478_T/C	5:531478	C	ENSBTAG00000045542	ENSBTAT00000063410	Transcript	splice_donor_variant	-	-	-	-	-	-	HIGH	-	1	-	-	-	-	protein_coding	-	-	-
5_13681721_G/T	5:13681721	T	ENSBTAG00000014765	ENSBTAT00000019642	Transcript	stop_gained	553	553	185	E/*	Gag/Tag	rs380198152	HIGH	-	1	-	-	-	-	protein_coding	-	-	-
5_22564733_G/T	5:22564733	T	ENSBTAG00000000818	ENSBTAT00000085349	Transcript	stop_gained	796	202	68	G/*	Gga/Tga	rs797152744	HIGH	-	1	-	PLEKHG7	VGNC	-	protein_coding	-	-	-
5_24933797_TTTTT/-	5:24933797-24933801	-	ENSBTAG00000053941	ENSBTAT00000077325	Transcript	frameshift_variant	155-159	155-159	52-53	KK/X	aAAAAA/a	-	HIGH	-	-1	-	-	-	-	protein_coding	-	-	-
5_24933807_-/AAAAA	5:24933806-24933807	AAAAA	ENSBTAG00000053941	ENSBTAT00000077325	Transcript	frameshift_variant	149-150	149-150	50	L/LFX	ctg/ctTTTTTg	-	HIGH	-	-1	-	-	-	-	protein_coding	-	-	-
5_27668542_C/A	5:27668542	A	ENSBTAG00000016166	ENSBTAT00000038457	Transcript	stop_gained	456	456	152	C/*	tgC/tgA	rs109272264	HIGH	-	1	-	-	-	-	protein_coding	-	-	-
5_27805328_G/-	5:27805328	-	ENSBTAG00000048888	ENSBTAT00000081402	Transcript	frameshift_variant	414	414	138	P/X	ccC/cc	rs133692877	HIGH	-	-1	-	SMIM41	HGNC	HGNC:54075	protein_coding	-	-	-
5_31435644_G/A	5:31435644	A	ENSBTAG00000054691	ENSBTAT00000086007	Transcript	stop_gained	934	934	312	Q/*	Cag/Tag	rs135081036	HIGH	-	-1	-	OR8S15	VGNC	-	protein_coding	-	-	-
5_31951000_A/T	5:31951000	T	ENSBTAG00000053875	ENSBTAT00000074449	Transcript	stop_gained,start_lost	2	2	1	L/*	tTa/tAa	-	HIGH	-	-1	-	-	-	-	protein_coding	-	-	-
5_32096727_-/GCCCAGATCC	5:32096726-32096727	GCCCAGATCC	ENSBTAG00000032428	ENSBTAT00000003874	Transcript	frameshift_variant	486-487	486-487	162-163	-/AQIX	-/GCCCAGATCC	rs378313200	HIGH	-	1	-	OR10AD1	HGNC	HGNC:14819	protein_coding	-	-	-
5_32096777_G/A	5:32096777	A	ENSBTAG00000032428	ENSBTAT00000003874	Transcript	stop_gained	537	537	179	W/*	tgG/tgA	rs132893016	HIGH	-	1	-	OR10AD1	HGNC	HGNC:14819	protein_coding	-	-	-
5_32943829_CTGC/-	5:32943829-32943832	-	ENSBTAG00000038027	ENSBTAT00000053872	Transcript	splice_donor_variant,splice_donor_region_variant,intron_variant	-	-	-	-	-	-	HIGH	-	-1	-	-	-	-	protein_coding	-	-	-
5_41981009_A/T	5:41981009	T	ENSBTAG00000048924	ENSBTAT00000086770	Transcript	stop_lost	508	508	170	*/K	Tag/Aag	rs110341344	HIGH	-	-1	-	-	-	-	protein_coding	-	-	-
5_45526720_-/A	5:45526719-45526720	A	ENSBTAG00000015395	ENSBTAT00000020462	Transcript	frameshift_variant	575-576	575-576	192	W/CX	tgg/tgTg	rs134586416	HIGH	-	-1	-	-	-	-	protein_coding	-	-	-
5_45530992_G/A	5:45530992	A	ENSBTAG00000015395	ENSBTAT00000020462	Transcript	stop_gained	229	229	77	R/*	Cga/Tga	rs384150476	HIGH	-	-1	-	-	-	-	protein_coding	-	-	-
5_45531136_C/T	5:45531136	T	ENSBTAG00000015395	ENSBTAT00000020462	Transcript	stop_gained	128	128	43	W/*	tGg/tAg	rs379192032	HIGH	-	-1	-	-	-	-	protein_coding	-	-	-
5_45548750_A/G	5:45548750	G	ENSBTAG00000052655	ENSBTAT00000078804	Transcript	splice_donor_variant	-	-	-	-	-	rs133766356	HIGH	-	1	-	IL26	EntrezGene	-	protein_coding	-	-	-
5_49376803_GTGTGTGTGTGTGTGTGTGT/-	5:49376803-49376822	-	ENSBTAG00000018861	ENSBTAT00000053671	Transcript	frameshift_variant	162-181	94-113	32-38	VCVCVCV/X	GTGTGTGTGTGTGTGTGTGTg/g	-	HIGH	-	1	-	C5H12orf56	VGNC	-	protein_coding	-	-	-
5_55685361_-/G	5:55685360-55685361	G	ENSBTAG00000016912	ENSBTAT00000022496	Transcript	frameshift_variant	2022-10-11	2022-10-11	4	L/PX	cta/cCta	rs382291200	HIGH	-	-1	-	TSFM	VGNC	-	protein_coding	-	-	-
5_58890010_C/T	5:58890010	T	ENSBTAG00000054097	ENSBTAT00000065594	Transcript	stop_gained	440	440	147	W/*	tGg/tAg	rs380972528	HIGH	-	-1	-	OR6C5	VGNC	-	protein_coding	-	-	-
5_58924069_AAAAGAAGAA/-	5:58924069-58924078	-	ENSBTAG00000045922	ENSBTAT00000063794	Transcript	frameshift_variant	2022-09-18	2022-09-18	2022-03-06	LKEE/X	ttAAAAGAAGAA/tt	-	HIGH	-	1	-	OR6C3	VGNC	-	protein_coding	-	-	-
5_59174643_A/-	5:59174643	-	ENSBTAG00000046446	ENSBTAT00000044015	Transcript	frameshift_variant	333	333	111	F/X	ttT/tt	rs384557443	HIGH	-	-1	-	OR6C74D	EntrezGene	-	protein_coding	-	-	-
5_59320938_GCTT/-	5:59320938-59320941	-	ENSBTAG00000049751	ENSBTAT00000065497	Transcript	frameshift_variant	610-613	610-613	204-205	AC/X	GCTTgt/gt	rs476271819	HIGH	-	1	-	OR10U1	VGNC	-	protein_coding	-	-	-
5_62899783_C/T	5:62899783	T	ENSBTAG00000025812	ENSBTAT00000050805	Transcript	stop_gained	383	383	128	W/*	tGg/tAg	rs385384055	HIGH	-	-1	-	-	-	-	protein_coding	-	-	-
5_72185504_T/-	5:72185504	-	ENSBTAG00000053499	ENSBTAT00000073849	Transcript	frameshift_variant	249	249	83	Y/X	taT/ta	rs384696497	HIGH	-	1	-	-	-	-	protein_coding	-	-	-
5_72185505_T/A	5:72185505	A	ENSBTAG00000053499	ENSBTAT00000073849	Transcript	stop_lost	250	250	84	*/K	Taa/Aaa	rs462991062	HIGH	-	1	-	-	-	-	protein_coding	-	-	-
5_82077397_T/C	5:82077397	C	ENSBTAG00000030622	ENSBTAT00000064430	Transcript	stop_lost	1000	1000	334	*/Q	Taa/Caa	rs109339854	HIGH	-	1	-	MANSC4	VGNC	-	protein_coding	-	-	-
5_88756380_T/C	5:88756380	C	ENSBTAG00000021078	ENSBTAT00000052587	Transcript	start_lost	119	1	1	M/V	Atg/Gtg	rs134084617	HIGH	-	-1	-	PYROXD1	VGNC	-	protein_coding	-	-	-
5_94946370_T/-	5:94946370	-	ENSBTAG00000006039	ENSBTAT00000007933	Transcript	frameshift_variant	403	109	37	F/X	Ttt/tt	rs137113960	HIGH	-	1	-	ARHGDIB	VGNC	-	protein_coding	-	-	-
5_99408129_T/-	5:99408129	-	ENSBTAG00000050324	ENSBTAT00000083972	Transcript	frameshift_variant	212	10	4	S/X	Agt/gt	rs385372979	HIGH	-	-1	-	-	-	-	protein_coding	-	-	-
5_99461928_-/GTAA	5:99461927-99461928	GTAA	ENSBTAG00000051183	ENSBTAT00000070352	Transcript	frameshift_variant,splice_region_variant	573-574	31-32	11	L/CNX	tta/tGTAAta	rs134021121	HIGH	-	1	-	-	-	-	protein_coding	-	-	-
5_102249082_A/-	5:102249082	-	ENSBTAG00000052355	ENSBTAT00000056482	Transcript	frameshift_variant	1882	1882	628	K/X	Aaa/aa	-	HIGH	-	1	-	WC1-12	EntrezGene	-	protein_coding	-	-	-
5_102263276_C/T	5:102263276	T	ENSBTAG00000052355	ENSBTAT00000056482	Transcript	stop_gained	3652	3652	1218	Q/*	Cag/Tag	rs137380521	HIGH	-	1	-	WC1-12	EntrezGene	-	protein_coding	-	-	-
5_102934978_C/T	5:102934978	T	ENSBTAG00000050749	ENSBTAT00000067917	Transcript	stop_gained	2564	2564	855	W/*	tGg/tAg	rs385792128	HIGH	-	-1	-	-	-	-	protein_coding	-	-	-
5_102935146_-/C	5:102935145-102935146	C	ENSBTAG00000050749	ENSBTAT00000067917	Transcript	frameshift_variant	2441-2442	2441-2442	814	F/LX	ttt/ttGt	-	HIGH	-	-1	-	-	-	-	protein_coding	-	-	-
5_103036832_C/A	5:103036832	A	ENSBTAG00000054245	ENSBTAT00000066369	Transcript	splice_donor_variant	-	-	-	-	-	rs43442531	HIGH	-	-1	-	CD163L1	EntrezGene	-	protein_coding	-	-	-
5_103036838_-/C	5:103036837-103036838	C	ENSBTAG00000054245	ENSBTAT00000066369	Transcript	frameshift_variant	2757-2758	2757-2758	919-920	-/X	-/G	-	HIGH	-	-1	-	CD163L1	EntrezGene	-	protein_coding	-	-	-
5_103036839_-/T	5:103036838-103036839	T	ENSBTAG00000054245	ENSBTAT00000066369	Transcript	frameshift_variant	2756-2757	2756-2757	919	E/EX	gag/gaAg	-	HIGH	-	-1	-	CD163L1	EntrezGene	-	protein_coding	-	-	-
5_106836421_G/A	5:106836421	A	ENSBTAG00000052603	ENSBTAT00000079505	Transcript	stop_gained	1207	1207	403	R/*	Cga/Tga	rs383485851	HIGH	-	-1	-	-	-	-	protein_coding	-	-	-
5_108232782_-/CC	5:108232781-108232782	CC	ENSBTAG00000021994	ENSBTAT00000076637	Transcript	frameshift_variant	3165-3166	3165-3166	1055-1056	-/X	-/GG	-	HIGH	-	-1	-	CACNA2D4	VGNC	-	protein_coding	-	-	-
5_109542443_A/G	5:109542443	G	ENSBTAG00000048772	ENSBTAT00000070365	Transcript	start_lost	55	1	1	M/V	Atg/Gtg	rs109954378	HIGH	-	1	-	-	-	-	protein_coding	-	-	-
5_110539246_A/G	5:110539246	G	ENSBTAG00000051824	ENSBTAT00000085362	Transcript	start_lost	3	3	1	I/M	atA/atG	rs133219331	HIGH	-	1	-	-	-	-	protein_coding	-	-	-
5_112893013_-/G	5:112893012-112893013	G	ENSBTAG00000051879	ENSBTAT00000070231	Transcript	frameshift_variant,splice_region_variant	940-941	940-941	314	R/PX	cgg/cCgg	-	HIGH	-	-1	-	SHISA8	VGNC	-	protein_coding	-	-	-
5_116514425_A/G	5:116514425	G	ENSBTAG00000008065	ENSBTAT00000010609	Transcript	stop_lost	675	364	122	*/Q	Taa/Caa	rs109421926	HIGH	-	-1	-	CDPF1	VGNC	-	protein_coding	-	-	-
6_3426922_A/-	6:3426922	-	ENSBTAG00000004943	ENSBTAT00000006503	Transcript	frameshift_variant,splice_region_variant,splice_polypyrimidine_tract_variant	563	317	106	E/X	gAa/ga	-	HIGH	-	1	-	CCNA2	VGNC	-	protein_coding	-	-	-
6_7869991_T/-	6:7869991	-	ENSBTAG00000034849	ENSBTAT00000049320	Transcript	frameshift_variant	52	52	18	S/X	Agc/gc	rs799265169	HIGH	-	-1	-	-	-	-	protein_coding	-	-	-
6_11101067_-/CT	6:11101066-11101067	CT	ENSBTAG00000050010	ENSBTAT00000076850	Transcript	frameshift_variant	245-246	245-246	82	R/RX	agg/agAGg	-	HIGH	-	-1	-	-	-	-	protein_coding	-	-	-
6_12399283_-/AA	6:12399282-12399283	AA	ENSBTAG00000051025	ENSBTAT00000083328	Transcript	frameshift_variant	89-90	24-25	2022-08-09	-/X	-/AA	-	HIGH	-	1	-	-	-	-	protein_coding	-	-	-
6_15450370_G/A	6:15450370	A	ENSBTAG00000048812	ENSBTAT00000070193	Transcript	stop_gained	313	313	105	R/*	Cga/Tga	rs136048352	HIGH	-	-1	-	EGF	VGNC	-	protein_coding	-	-	-
6_21976361_-/A	6:21976360-21976361	A	ENSBTAG00000027630	ENSBTAT00000039792	Transcript	frameshift_variant	17-18	17-18	6	I/IX	ata/atTa	-	HIGH	-	-1	-	CISD2	VGNC	-	protein_coding	-	-	-
6_22016256_A/C	6:22016256	C	ENSBTAG00000048761	ENSBTAT00000066609	Transcript	start_lost	257	1	1	M/L	Atg/Ctg	-	HIGH	-	1	-	UBE2D3	VGNC	-	protein_coding	-	-	-
6_22016281_-/AACT	6:22016280-22016281	AACT	ENSBTAG00000048761	ENSBTAT00000066609	Transcript	splice_donor_variant	-	-	-	-	-	-	HIGH	-	1	-	UBE2D3	VGNC	-	protein_coding	-	-	-
6_25918944_-/T	6:25918943-25918944	T	ENSBTAG00000024578	ENSBTAT00000034217	Transcript	frameshift_variant	980-981	980-981	327	F/LX	ttt/ttAt	rs385757716	HIGH	-	-1	-	-	-	-	protein_coding	-	-	-
6_29483476_G/A	6:29483476	A	ENSBTAG00000002081	ENSBTAT00000078787	Transcript	stop_gained	287	28	10	Q/*	Cag/Tag	rs133060728	HIGH	-	-1	-	BMPR1B	VGNC	-	protein_coding	-	-	-
6_59129280_G/T	6:59129280	T	ENSBTAG00000000175	ENSBTAT00000000200	Transcript	stop_gained	2130	1933	645	E/*	Gag/Tag	-	HIGH	-	1	-	N4BP2	VGNC	-	protein_coding	-	-	-
6_60920360_-/A	6:60920359-60920360	A	ENSBTAG00000051279	ENSBTAT00000082998	Transcript	frameshift_variant	557-558	557-558	186	I/IX	ata/atTa	-	HIGH	-	-1	-	-	-	-	protein_coding	-	-	-
6_60920857_T/-	6:60920857	-	ENSBTAG00000051279	ENSBTAT00000082998	Transcript	frameshift_variant	60	60	20	Q/X	caA/ca	rs381420401	HIGH	-	-1	-	-	-	-	protein_coding	-	-	-
6_71357545_G/C	6:71357545	C	ENSBTAG00000009471	ENSBTAT00000012468	Transcript	splice_donor_variant	-	-	-	-	-	-	HIGH	-	1	-	CEP135	VGNC	-	protein_coding	-	-	-
6_81119013_A/-	6:81119013	-	ENSBTAG00000053125	ENSBTAT00000080777	Transcript	frameshift_variant	228	30	10	T/X	acA/ac	-	HIGH	-	1	-	-	-	-	protein_coding	-	-	-
6_84847639_-/A	6:84847638-84847639	A	ENSBTAG00000053565	ENSBTAT00000082365	Transcript	frameshift_variant	32-33	32-33	11	F/FX	ttc/ttTc	rs384276968	HIGH	-	-1	-	-	-	-	protein_coding	-	-	-
6_85545213_C/-	6:85545213	-	ENSBTAG00000052400	ENSBTAT00000083960	Transcript	frameshift_variant	1374	1374	458	W/X	tgG/tg	rs383518422	HIGH	-	-1	-	-	-	-	protein_coding	-	-	-
6_86052712_C/-	6:86052712	-	ENSBTAG00000055134	ENSBTAT00000083133	Transcript	frameshift_variant	842	842	281	G/X	gGt/gt	rs383690104	HIGH	-	-1	-	-	-	-	protein_coding	-	-	-
6_88571347_GT/-	6:88571347-88571348	-	ENSBTAG00000049436	ENSBTAT00000085399	Transcript	frameshift_variant	332-333	332-333	111	R/X	cGT/c	rs434054725	HIGH	-	1	-	-	-	-	protein_coding	-	-	-
6_90396980_-/TG	6:90396979-90396980	TG	ENSBTAG00000046788	ENSBTAT00000064424	Transcript	frameshift_variant,start_lost	2022-01-02	2022-01-02	1	M/MX	atg/aTGtg	rs384896315	HIGH	-	1	-	-	-	-	protein_coding	-	-	-
6_98060146_TC/-	6:98060146-98060147	-	ENSBTAG00000046700	ENSBTAT00000066034	Transcript	frameshift_variant	816-817	816-817	272-273	EM/DX	gaGAtg/gatg	rs134158427	HIGH	-	-1	-	-	-	-	protein_coding	-	-	-
6_102664653_T/-	6:102664653	-	ENSBTAG00000006508	ENSBTAT00000008532	Transcript	splice_donor_variant	-	-	-	-	-	-	HIGH	-	1	-	-	-	-	protein_coding	-	-	-
6_103224860_A/-	6:103224860	-	ENSBTAG00000021729	ENSBTAT00000028965	Transcript	frameshift_variant	252	252	84	G/X	ggA/gg	-	HIGH	-	1	-	-	-	-	protein_coding	-	-	-
6_110859310_C/-	6:110859310	-	ENSBTAG00000055011	ENSBTAT00000081648	Transcript	frameshift_variant	1650	1650	550	D/X	gaC/ga	-	HIGH	-	1	-	FAM200B	HGNC	HGNC:27740	protein_coding	-	-	-
6_110859313_T/-	6:110859313	-	ENSBTAG00000055011	ENSBTAT00000081648	Transcript	frameshift_variant	1653	1653	551	P/X	ccT/cc	-	HIGH	-	1	-	FAM200B	HGNC	HGNC:27740	protein_coding	-	-	-
6_111179648_G/-	6:111179648	-	ENSBTAG00000013736	ENSBTAT00000018252	Transcript	frameshift_variant	1936	1936	646	Q/X	Caa/aa	-	HIGH	-	-1	-	PROM1	VGNC	-	protein_coding	-	-	-
6_113057672_GC/-	6:113057672-113057673	-	ENSBTAG00000019584	ENSBTAT00000026090	Transcript	frameshift_variant	27-28	27-28	2022-09-10	LL/LX	ctGCtc/cttc	-	HIGH	-	1	-	-	-	-	protein_coding	-	-	-
6_113057675_C/-	6:113057675	-	ENSBTAG00000019584	ENSBTAT00000026090	Transcript	frameshift_variant	30	30	10	L/X	ctC/ct	-	HIGH	-	1	-	-	-	-	protein_coding	-	-	-
6_113060280_A/G	6:113060280	G	ENSBTAG00000019584	ENSBTAT00000026090	Transcript	splice_acceptor_variant	-	-	-	-	-	-	HIGH	-	1	-	-	-	-	protein_coding	-	-	-
6_113076906_G/A	6:113076906	A	ENSBTAG00000019584	ENSBTAT00000026090	Transcript	splice_donor_variant	-	-	-	-	-	rs385512599	HIGH	-	1	-	-	-	-	protein_coding	-	-	-
6_113103791_GC/-	6:113103791-113103792	-	ENSBTAG00000049123	ENSBTAT00000081381	Transcript	frameshift_variant	27-28	27-28	2022-09-10	LL/LX	ctGCtc/cttc	-	HIGH	-	1	-	-	-	-	protein_coding	-	-	-
6_113103794_C/-	6:113103794	-	ENSBTAG00000049123	ENSBTAT00000081381	Transcript	frameshift_variant	30	30	10	L/X	ctC/ct	-	HIGH	-	1	-	-	-	-	protein_coding	-	-	-
6_114594046_CGCGCGCGCA/-	6:114594046-114594055	-	ENSBTAG00000047613	ENSBTAT00000065550	Transcript	frameshift_variant	77-86	68-77	23-26	ARAH/X	gCGCGCGCGCAc/gc	-	HIGH	-	1	-	HTRA3	VGNC	-	protein_coding	-	-	-
6_114594052_CGCACGCA/*/-	6:114594052-114594059	-	ENSBTAG00000047613	ENSBTAT00000065550	Transcript	frameshift_variant	83-90	74-81	25-27	AHA/X	gCGCACGCA/g	rs525034381	HIGH	-	1	-	HTRA3	VGNC	-	protein_coding	-	-	-
6_116227567_-/T	6:116227566-116227567	T	ENSBTAG00000054376	ENSBTAT00000072866	Transcript	frameshift_variant	1911-1912	1756-1757	586	R/KX	agg/aAgg	-	HIGH	-	-1	-	CFAP99	VGNC	-	protein_coding	-	-	-
6_117117723_-/A	6:117117722-117117723	A	ENSBTAG00000012577	ENSBTAT00000016697	Transcript	frameshift_variant	1030-1031	52-53	18	G/VX	ggc/gTgc	-	HIGH	-	-1	-	UVSSA	VGNC	-	protein_coding	-	-	-
7_2573865_C/-	7:2573865	-	ENSBTAG00000037964	ENSBTAT00000056532	Transcript	frameshift_variant	109	59	20	S/X	tCg/tg	rs381988623	HIGH	-	1	-	H2AW	VGNC	-	protein_coding	-	-	-
7_3626326_A/G	7:3626326	G	ENSBTAG00000052161	ENSBTAT00000077491	Transcript	start_lost,splice_region_variant	1	1	1	M/V	Atg/Gtg	rs210994975	HIGH	-	1	-	-	-	-	protein_coding	-	-	-
7_5727925_G/T	7:5727925	T	ENSBTAG00000045588	ENSBTAT00000066038	Transcript	stop_gained,splice_region_variant	731	367	123	E/*	Gag/Tag	rs379234434	HIGH	-	1	-	-	-	-	protein_coding	-	-	-
7_7136785_T/C	7:7136785	C	ENSBTAG00000053255	ENSBTAT00000068744	Transcript	stop_lost	954	954	318	*/W	tgA/tgG	rs135863197	HIGH	-	-1	-	OR10H4	VGNC	-	protein_coding	-	-	-
7_7136790_C/A	7:7136790	A	ENSBTAG00000053255	ENSBTAT00000068744	Transcript	stop_gained	949	949	317	G/*	Gga/Tga	rs136799859	HIGH	-	-1	-	OR10H4	VGNC	-	protein_coding	-	-	-
7_7137368_T/-	7:7137368	-	ENSBTAG00000053255	ENSBTAT00000068744	Transcript	frameshift_variant	371	371	124	Y/X	tAt/tt	rs133834250	HIGH	-	-1	-	OR10H4	VGNC	-	protein_coding	-	-	-
7_7137675_G/A	7:7137675	A	ENSBTAG00000053255	ENSBTAT00000068744	Transcript	stop_gained	64	64	22	Q/*	Cag/Tag	rs442262880	HIGH	-	-1	-	OR10H4	VGNC	-	protein_coding	-	-	-
7_8188024_G/A	7:8188024	A	ENSBTAG00000053903	ENSBTAT00000084320	Transcript	stop_gained,splice_region_variant	835	835	279	Q/*	Caa/Taa	rs479357894	HIGH	-	-1	-	-	-	-	protein_coding	-	-	-
7_8191935_A/G	7:8191935	G	ENSBTAG00000053903	ENSBTAT00000084320	Transcript	splice_donor_variant	-	-	-	-	-	rs478314703	HIGH	-	-1	-	-	-	-	protein_coding	-	-	-
7_8242433_G/A	7:8242433	A	ENSBTAG00000055037	ENSBTAT00000068402	Transcript	stop_gained	70	70	24	Q/*	Cag/Tag	rs379634713	HIGH	-	-1	-	OR7A85	VGNC	-	protein_coding	-	-	-
7_8534149_-/T	7:8534148-8534149	T	ENSBTAG00000034909	ENSBTAT00000037393	Transcript	frameshift_variant	531-532	531-532	177-178	-/X	-/T	rs380140185	HIGH	-	1	-	OR7A120	VGNC	-	protein_coding	-	-	-
7_8905923_T/-	7:8905923	-	ENSBTAG00000054443	ENSBTAT00000065248	Transcript	frameshift_variant	956	956	319	K/X	aAg/ag	-	HIGH	-	-1	-	OR7A98	VGNC	-	protein_coding	-	-	-
7_8946284_AAGTA/-	7:8946284-8946288	-	ENSBTAG00000050472	ENSBTAT00000070276	Transcript	frameshift_variant	310-314	310-314	104-105	YL/X	TACTTa/a	-	HIGH	-	-1	-	OR7A103	VGNC	-	protein_coding	-	-	-
7_8950122_G/A	7:8950122	A	ENSBTAG00000054380	ENSBTAT00000086921	Transcript	splice_acceptor_variant	-	-	-	-	-	rs457920389	HIGH	-	1	-	-	-	-	protein_coding	-	-	-
7_10023693_G/-	7:10023693	-	ENSBTAG00000053152	ENSBTAT00000063516	Transcript	frameshift_variant	825	825	275	S/X	tcG/tc	rs526355246	HIGH	-	1	-	OR7A88	VGNC	-	protein_coding	-	-	-
7_10428845_TT/-	7:10428845-10428846	-	ENSBTAG00000055231	ENSBTAT00000075233	Transcript	frameshift_variant	39-40	39-40	13-14	YF/YX	taTTtt/tatt	rs469595844	HIGH	-	1	-	-	-	-	protein_coding	-	-	-
7_10456771_T/G	7:10456771	G	ENSBTAG00000053515	ENSBTAT00000068776	Transcript	stop_gained	360	360	120	Y/*	taT/taG	rs207491671	HIGH	-	1	-	OR7A10B	VGNC	-	protein_coding	-	-	-
7_10849755_C/T	7:10849755	T	ENSBTAG00000026148	ENSBTAT00000027132	Transcript	stop_gained	764	764	255	W/*	tGg/tAg	rs432396882	HIGH	-	-1	-	-	-	-	protein_coding	-	-	-
7_10850415_C/T	7:10850415	T	ENSBTAG00000026148	ENSBTAT00000027132	Transcript	splice_donor_variant	-	-	-	-	-	rs207736748	HIGH	-	-1	-	-	-	-	protein_coding	-	-	-
7_10851547_G/A	7:10851547	A	ENSBTAG00000026148	ENSBTAT00000027132	Transcript	stop_gained	421	421	141	R/*	Cga/Tga	rs381433441,rs471046171	HIGH	-	-1	-	-	-	-	protein_coding	-	-	-
7_10851574_C/T	7:10851574	T	ENSBTAG00000026148	ENSBTAT00000027132	Transcript	splice_acceptor_variant	-	-	-	-	-	rs378299052	HIGH	-	-1	-	-	-	-	protein_coding	-	-	-
7_10959794_G/C	7:10959794	C	ENSBTAG00000025908	ENSBTAT00000036708	Transcript	stop_gained	330	276	92	Y/*	taC/taG	rs109862983	HIGH	-	-1	-	-	-	-	protein_coding	-	-	-
7_12607319_-/G	7:12607318-12607319	G	ENSBTAG00000015117	ENSBTAT00000020114	Transcript	frameshift_variant	2022-12-13	2022-12-13	2022-04-05	-/X	-/G	rs378773257	HIGH	-	1	-	GADD45GIP1	VGNC	-	protein_coding	-	-	-
7_20035228_CAGGTAAGGGGGCTGGGCTGGGAACCCCCAGCTGCTGTTTTGGGTTCCGTCCTGCCCAGCAGCTGCTCAGAGCCCTTTTTTGCCCGA/-	7:20035228-20035314	-	ENSBTAG00000004258	ENSBTAT00000005581	Transcript	splice_donor_variant,splice_donor_5th_base_variant,splice_polypyrimidine_tract_variant,coding_sequence_variant,intron_variant	2330-?	2248-?	750-?	-	-	-	HIGH	-	1	-	EEF2	VGNC	-	protein_coding	-	-	-
7_22284852_-/GAAT	7:22284851-22284852	GAAT	ENSBTAG00000031205	ENSBTAT00000044192	Transcript	frameshift_variant	733-734	733-734	245	R/HSX	cgc/cATTCgc	rs137306367	HIGH	-	-1	-	-	-	-	protein_coding	-	-	-
7_38113809_-/G	7:38113808-38113809	G	ENSBTAG00000003103	ENSBTAT00000004037	Transcript	frameshift_variant	557-558	557-558	186	Q/QX	cag/caGg	-	HIGH	-	1	-	EIF4E1B	VGNC	-	protein_coding	-	-	-
7_38515610_G/T	7:38515610	T	ENSBTAG00000010020	ENSBTAT00000013213	Transcript	stop_gained	231	231	77	Y/*	taC/taA	rs461980904	HIGH	-	-1	-	-	-	-	protein_coding	-	-	-
7_40219023_-/TC	7:40219022-40219023	TC	ENSBTAG00000039706	ENSBTAT00000052929	Transcript	frameshift_variant	444-445	444-445	148-149	-/X	-/GA	-	HIGH	-	-1	-	OR2T61	VGNC	-	protein_coding	-	-	-
7_40219024_AA/-	7:40219024-40219025	-	ENSBTAG00000039706	ENSBTAT00000052929	Transcript	frameshift_variant	442-443	442-443	148	L/X	TTg/g	-	HIGH	-	-1	-	OR2T61	VGNC	-	protein_coding	-	-	-
7_40389325_-/TTTGTTCAG	7:40389324-40389325	TTTGTTCAG	ENSBTAG00000019651	ENSBTAT00000026185	Transcript	stop_gained,inframe_insertion	257-258	140-141	47	L/L*TK	ctg/ctCTGAACAAAg	-	HIGH	-	-1	-	TRIM52	VGNC	-	protein_coding	-	-	-
7_40460997_-/T	7:40460996-40460997	T	ENSBTAG00000015727	ENSBTAT00000020877	Transcript	frameshift_variant	251-252	35-36	12	N/KX	aat/aaAt	rs384243921	HIGH	-	-1	-	IFI47	EntrezGene	-	protein_coding	-	-	-
7_43286818_A/G	7:43286818	G	ENSBTAG00000021616	ENSBTAT00000039232	Transcript	stop_lost	875	850	284	*/Q	Tag/Cag	rs42754499	HIGH	-	-1	-	PRSS57	VGNC	-	protein_coding	-	-	-
7_43685333_G/C	7:43685333	C	ENSBTAG00000000550	ENSBTAT00000000721	Transcript	splice_acceptor_variant	-	-	-	-	-	-	HIGH	-	1	-	ATP5F1D	VGNC	-	protein_coding	-	-	-
7_44302222_C/A	7:44302222	A	ENSBTAG00000016108	ENSBTAT00000043281	Transcript	splice_donor_variant	-	-	-	-	-	-	HIGH	-	-1	-	BTBD2	VGNC	-	protein_coding	-	-	-
7_50075887_GCGGGCGGGGCTCGGGCCGCGGGGCGGGGGCC/-	7:50075887-50075918	-	ENSBTAG00000004415	ENSBTAT00000005788	Transcript	frameshift_variant	45-76	45-76	15-26	AAPAPRPEPRPP/AX	gcGGCCCCCGCCCCGCGGCCCGAGCCCCGCCCGCcc/gccc	-	HIGH	-	-1	-	-	-	-	protein_coding	-	-	-
7_51897588_-/GTGAG	7:51897587-51897588	GTGAG	ENSBTAG00000046190	ENSBTAT00000065348	Transcript	frameshift_variant	2169-2170	2169-2170	723-724	-/VX	-/GTGAG	-	HIGH	-	1	-	PCDHA2	HGNC	HGNC:8668	protein_coding	-	-	-
7_51897592_CCGTG/-	7:51897592-51897596	-	ENSBTAG00000046190	ENSBTAT00000065348	Transcript	frameshift_variant	2174-2178	2174-2178	725-726	PV/X	cCCGTG/c	-	HIGH	-	1	-	PCDHA2	HGNC	HGNC:8668	protein_coding	-	-	-
7_52318518_-/TT	7:52318517-52318518	TT	ENSBTAG00000050840	ENSBTAT00000022499	Transcript	frameshift_variant	1160-1161	460-461	154	S/IX	agt/aTTgt	rs384703815	HIGH	-	1	-	-	-	-	protein_coding	-	-	-
7_59373986_G/-	7:59373986	-	ENSBTAG00000019140	ENSBTAT00000025479	Transcript	splice_acceptor_variant	-	-	-	-	-	-	HIGH	-	1	-	SPINK5	VGNC	-	protein_coding	-	-	-
7_60977167_-/G	7:60977166-60977167	G	ENSBTAG00000015419	ENSBTAT00000020493	Transcript	frameshift_variant,splice_donor_region_variant	1647-1648	1518-1519	506-507	-/X	-/G	-	HIGH	-	1	-	ARHGEF37	VGNC	-	protein_coding	-	-	-
7_62150507_A/G	7:62150507	G	ENSBTAG00000052241	ENSBTAT00000085130	Transcript	start_lost	2	2	1	L/P	cTa/cCa	rs110294052	HIGH	-	-1	-	-	-	-	protein_coding	-	-	-
7_62317470_-/A	7:62317469-62317470	A	ENSBTAG00000012671	ENSBTAT00000016836	Transcript	frameshift_variant,splice_donor_region_variant	588-589	400-401	134	S/FX	tca/tTca	-	HIGH	-	-1	-	TNIP1	VGNC	-	protein_coding	-	-	-
7_67758206_C/-	7:67758206	-	ENSBTAG00000050594	ENSBTAT00000072533	Transcript	frameshift_variant	150	150	50	G/X	ggG/gg	rs442348364	HIGH	-	-1	-	-	-	-	protein_coding	-	-	-
7_72006013_TG/-	7:72006013-72006014	-	ENSBTAG00000012184	ENSBTAT00000016162	Transcript	splice_donor_variant,5_prime_UTR_variant	347-?	-	-	-	-	-	HIGH	-	1	-	PTTG1	EntrezGene	-	protein_coding	-	-	-
7_88541861_G/-	7:88541861	-	ENSBTAG00000003258	ENSBTAT00000004222	Transcript	frameshift_variant	179	179	60	W/X	tGg/tg	rs378801253	HIGH	-	1	-	-	-	-	protein_coding	-	-	-
7_109017368_TT/-	7:109017368-109017369	-	ENSBTAG00000051121	ENSBTAT00000078726	Transcript	frameshift_variant	1055-1056	1055-1056	352	K/X	aAA/a	-	HIGH	-	-1	-	-	-	-	protein_coding	-	-	-
7_110105843_-/AG	7:110105842-110105843	AG	ENSBTAG00000048456	ENSBTAT00000072042	Transcript	frameshift_variant	108-109	51-52	17-18	-/X	-/AG	-	HIGH	-	1	-	-	-	-	protein_coding	-	-	-
8_17435138_C/-	8:17435138	-	ENSBTAG00000026428	ENSBTAT00000037556	Transcript	frameshift_variant	151	136	46	A/X	Gcc/cc	rs385251608	HIGH	-	-1	-	ATP6V0C	VGNC	-	protein_coding	-	-	-
8_22650349_T/A	8:22650349	A	ENSBTAG00000025928	ENSBTAT00000030158	Transcript	stop_gained	358	358	120	K/*	Aaa/Taa	rs210111216	HIGH	-	-1	-	-	-	-	protein_coding	-	-	-
8_22650583_G/A	8:22650583	A	ENSBTAG00000025928	ENSBTAT00000030158	Transcript	stop_gained	124	124	42	R/*	Cga/Tga	rs211612725	HIGH	-	-1	-	-	-	-	protein_coding	-	-	-
8_22983785_A/-	8:22983785	-	ENSBTAG00000048428	ENSBTAT00000073442	Transcript	frameshift_variant	97	97	33	K/X	Aaa/aa	rs135120185	HIGH	-	1	-	-	-	-	protein_coding	-	-	-
8_24864969_-/GCAAGGCAAATGAGGATGTGCCTGGCGAGGGAGACAGACGCGTGAGGGCCCGCGGCAGGGAGACCGGCCGGACTTCCACCCTCCTCCCTCCAGGCTTAAGCA	8:24864968-24864969	GCAAGGCAAATGAGGATGTGCCTGGCGAGGGAGACAGACGCGTGAGGGCCCGCGGCAGGGAGACCGGCCGGACTTCCACCCTCCTCCCTCCAGGCTTAAGCA	ENSBTAG00000010821	ENSBTAT00000014354	Transcript	stop_gained,inframe_insertion	850-851	662-663	221	A/AA*AWREEGGSPAGLPAAGPHASVSLARHILICLA	gcc/gcTGCTTAAGCCTGGAGGGAGGAGGGTGGAAGTCCGGCCGGTCTCCCTGCCGCGGGCCCTCACGCGTCTGTCTCCCTCGCCAGGCACATCCTCATTTGCCTTGCc	-	HIGH	-	-1	-	ACER2	VGNC	-	protein_coding	-	-	-
8_41860034_C/T	8:41860034	T	ENSBTAG00000048500	ENSBTAT00000083742	Transcript	stop_gained	637	637	213	R/*	Cga/Tga	rs380347938	HIGH	-	1	-	-	-	-	protein_coding	-	-	-
8_42253235_C/-	8:42253235	-	ENSBTAG00000051041	ENSBTAT00000068197	Transcript	splice_donor_variant	-	-	-	-	-	-	HIGH	-	1	-	-	-	-	protein_coding	-	-	-
8_51614360_T/G	8:51614360	G	ENSBTAG00000053085	ENSBTAT00000070952	Transcript	stop_lost	220	220	74	*/E	Taa/Gaa	rs43561656	HIGH	-	1	-	-	-	-	protein_coding	-	-	-
8_52772615_A/-	8:52772615	-	ENSBTAG00000012991	ENSBTAT00000017205	Transcript	frameshift_variant	425	45	15	S/X	agT/ag	-	HIGH	-	-1	-	PRUNE2	VGNC	-	protein_coding	-	-	-
8_60181901_A/G	8:60181901	G	ENSBTAG00000052875	ENSBTAT00000080648	Transcript	start_lost	2	2	1	M/T	aTg/aCg	rs210250623	HIGH	-	-1	-	OR13E12	VGNC	-	protein_coding	-	-	-
8_63749755_C/T	8:63749755	T	ENSBTAG00000013810	ENSBTAT00000018355	Transcript	start_lost	45	3	1	M/I	atG/atA	-	HIGH	-	-1	-	GABBR2	VGNC	-	protein_coding	-	-	-
8_65532523_T/-	8:65532523	-	ENSBTAG00000035709	ENSBTAT00000050196	Transcript	frameshift_variant	80	80	27	L/X	cTa/ca	-	HIGH	-	1	-	-	-	-	protein_coding	-	-	-
8_69857966_T/-	8:69857966	-	ENSBTAG00000054318	ENSBTAT00000073362	Transcript	frameshift_variant	777	777	259	K/X	aaA/aa	-	HIGH	-	-1	-	-	-	-	protein_coding	-	-	-
8_70972702_C/T	8:70972702	T	ENSBTAG00000051369	ENSBTAT00000068457	Transcript	splice_acceptor_variant	-	-	-	-	-	rs110905811	HIGH	-	1	-	-	-	-	protein_coding	-	-	-
8_74712700_C/-	8:74712700	-	ENSBTAG00000015027	ENSBTAT00000020003	Transcript	frameshift_variant	465	465	155	G/X	ggG/gg	rs382235218	HIGH	-	-1	-	-	-	-	protein_coding	-	-	-
8_81076892_G/-	8:81076892	-	ENSBTAG00000049470	ENSBTAT00000071291	Transcript	frameshift_variant	258	258	86	Q/X	caG/ca	-	HIGH	-	1	-	-	-	-	protein_coding	-	-	-
8_84960093_A/-	8:84960093	-	ENSBTAG00000050999	ENSBTAT00000082246	Transcript	frameshift_variant	80	80	27	F/X	tTc/tc	-	HIGH	-	-1	-	-	-	-	protein_coding	-	-	-
8_94619074_-/CATCCTGAAAAAGACAGTGCAGCTGAGGGCACAATCAGAGCACACGCGCGCACACACACACGCACATGCACGCGCACACGCACACACACACA	8:94619073-94619074	CATCCTGAAAAAGACAGTGCAGCTGAGGGCACAATCAGAGCACACGCGCGCACACACACACGCACATGCACGCGCACACGCACACACACACA	ENSBTAG00000020661	ENSBTAT00000027538	Transcript	frameshift_variant	5588-5589	4947-4948	1649-1650	-/CVCVRVRVHVRVCVRACALIVPSAALSFSGX	-/TGTGTGTGTGTGCGTGTGCGCGTGCATGTGCGTGTGTGTGTGCGCGCGTGTGCTCTGATTGTGCCCTCAGCTGCACTGTCTTTTTCAGGATG	-	HIGH	-	-1	-	ABCA1	VGNC	-	protein_coding	-	-	-
8_102574569_-/G	8:102574568-102574569	G	ENSBTAG00000055315	ENSBTAT00000071411	Transcript	frameshift_variant	31-32	31-32	11	C/WX	tgt/tGgt	rs450663462	HIGH	-	1	-	-	-	-	protein_coding	-	-	-
8_102632275_A/-	8:102632275	-	ENSBTAG00000000250	ENSBTAT00000000314	Transcript	splice_donor_variant,frameshift_variant	528	211	71	S/X	Tcc/cc	-	HIGH	-	-1	-	HDHD3	VGNC	-	protein_coding	-	-	-
8_103813091_-/G	8:103813090-103813091	G	ENSBTAG00000000204	ENSBTAT00000055284	Transcript	frameshift_variant,splice_region_variant,intron_variant	554-555	381-382	127-128	-/X	-/G	-	HIGH	-	1	-	TMEM268	VGNC	-	protein_coding	-	-	-
8_110588863_G/T	8:110588863	T	ENSBTAG00000054630	ENSBTAT00000084995	Transcript	stop_gained	368	368	123	S/*	tCa/tAa	rs135613411	HIGH	-	-1	-	-	-	-	protein_coding	-	-	-
8_112991465_G/A	8:112991465	A	ENSBTAG00000012084	ENSBTAT00000013106	Transcript	stop_gained	511	511	171	R/*	Cga/Tga	-	HIGH	-	-1	-	-	-	-	protein_coding	-	-	-
9_10343811_G/-	9:10343811	-	ENSBTAG00000053784	ENSBTAT00000077098	Transcript	frameshift_variant	133	89	30	P/X	cCt/ct	-	HIGH	-	-1	-	-	-	-	protein_coding	-	-	-
9_36375221_C/-	9:36375221	-	ENSBTAG00000049305	ENSBTAT00000082219	Transcript	frameshift_variant	84	84	28	N/X	aaC/aa	rs136459170	HIGH	-	1	-	-	-	-	protein_coding	-	-	-
9_49923155_-/CT	9:49923154-49923155	CT	ENSBTAG00000005449	ENSBTAT00000007168	Transcript	frameshift_variant	28-29	28-29	10	V/AX	gtg/gCTtg	rs133557391	HIGH	-	1	-	MCHR2	VGNC	-	protein_coding	-	-	-
9_49923157_-/TA	9:49923156-49923157	TA	ENSBTAG00000005449	ENSBTAT00000007168	Transcript	frameshift_variant	30-31	30-31	2022-10-11	-/X	-/TA	rs135968916	HIGH	-	1	-	MCHR2	VGNC	-	protein_coding	-	-	-
9_57574593_GCAATGAAGGTTGTATTTGT/-	9:57574593-57574612	-	ENSBTAG00000055091	ENSBTAT00000072595	Transcript	frameshift_variant	326-345	326-345	109-115	HKYNLHC/X	cACAAATACAACCTTCATTGC/c	rs134263878	HIGH	-	-1	-	-	-	-	protein_coding	-	-	-
9_64041838_G/T	9:64041838	T	ENSBTAG00000050176	ENSBTAT00000087219	Transcript	stop_gained	229	229	77	E/*	Gag/Tag	rs42507379	HIGH	-	1	-	-	-	-	protein_coding	-	-	-
9_64042672_A/-	9:64042672	-	ENSBTAG00000050176	ENSBTAT00000087219	Transcript	frameshift_variant	625	625	209	K/X	Aag/ag	-	HIGH	-	1	-	-	-	-	protein_coding	-	-	-
9_70661956_C/-	9:70661956	-	ENSBTAG00000040489	ENSBTAT00000052087	Transcript	frameshift_variant	890	890	297	G/X	gGt/gt	rs522989264	HIGH	-	-1	-	-	-	-	protein_coding	-	-	-
9_83887099_CAAAATAAATG/-	9:83887099-83887109	-	ENSBTAG00000037531	ENSBTAT00000055377	Transcript	frameshift_variant	644-654	644-654	215-218	AFIL/X	gCATTTATTTTG/g	rs382127968	HIGH	-	-1	-	-	-	-	protein_coding	-	-	-
9_84724108_CG/-	9:84724108-84724109	-	ENSBTAG00000038112	ENSBTAT00000055373	Transcript	frameshift_variant	814-815	722-723	241	T/X	aCG/a	-	HIGH	-	-1	-	-	-	-	protein_coding	-	-	-
9_84724111_C/-	9:84724111	-	ENSBTAG00000038112	ENSBTAT00000055373	Transcript	frameshift_variant	812	720	240	M/X	atG/at	rs522260904	HIGH	-	-1	-	-	-	-	protein_coding	-	-	-
9_84724148_-/AT	9:84724147-84724148	AT	ENSBTAG00000038112	ENSBTAT00000055373	Transcript	frameshift_variant	775-776	683-684	228	A/AX	gcc/gcATc	-	HIGH	-	-1	-	-	-	-	protein_coding	-	-	-
9_84724150_GA/-	9:84724150-84724151	-	ENSBTAG00000038112	ENSBTAT00000055373	Transcript	frameshift_variant	772-773	680-681	227	I/X	aTC/a	-	HIGH	-	-1	-	-	-	-	protein_coding	-	-	-
9_84725098_T/C	9:84725098	C	ENSBTAG00000038112	ENSBTAT00000055373	Transcript	splice_acceptor_variant	-	-	-	-	-	rs136580138	HIGH	-	-1	-	-	-	-	protein_coding	-	-	-
9_86891670_C/T	9:86891670	T	ENSBTAG00000050728	ENSBTAT00000038502	Transcript	splice_acceptor_variant	-	-	-	-	-	rs381476480,rs876125535	HIGH	-	-1	-	-	-	-	protein_coding	-	-	-
9_87170663_A/G	9:87170663	G	ENSBTAG00000024751	ENSBTAT00000016352	Transcript	start_lost	56	1	1	M/V	Atg/Gtg	-	HIGH	-	1	-	ULBP17	EntrezGene	-	protein_coding	-	-	-
9_87212730_G/-	9:87212730	-	ENSBTAG00000036061	ENSBTAT00000066975	Transcript	frameshift_variant,splice_region_variant	1160	346	116	D/X	Gac/ac	-	HIGH	-	1	-	-	-	-	protein_coding	-	-	-
9_87213051_C/-	9:87213051	-	ENSBTAG00000036061	ENSBTAT00000066975	Transcript	frameshift_variant	1247	433	145	Q/X	Caa/aa	-	HIGH	-	1	-	-	-	-	protein_coding	-	-	-
9_87224095_G/A	9:87224095	A	ENSBTAG00000050143	ENSBTAT00000071686	Transcript	stop_gained	63	63	21	W/*	tgG/tgA	-	HIGH	-	1	-	-	-	-	protein_coding	-	-	-
9_87224170_CAGCCCATTGG/-	9:87224170-87224180	-	ENSBTAG00000050143	ENSBTAT00000071686	Transcript	frameshift_variant	138-148	138-148	46-50	ISPLG/MX	atCAGCCCATTGGga/atga	-	HIGH	-	1	-	-	-	-	protein_coding	-	-	-
9_87225514_G/A	9:87225514	A	ENSBTAG00000050143	ENSBTAT00000071686	Transcript	stop_gained	506	506	169	W/*	tGg/tAg	rs43184771	HIGH	-	1	-	-	-	-	protein_coding	-	-	-
9_89468243_A/G	9:89468243	G	ENSBTAG00000054597	ENSBTAT00000085202	Transcript	stop_lost	1351	1351	451	*/R	Tga/Cga	rs210485830	HIGH	-	-1	-	-	-	-	protein_coding	-	-	-
9_91886916_-/TA	9:91886915-91886916	TA	ENSBTAG00000046726	ENSBTAT00000063680	Transcript	frameshift_variant	651-652	651-652	217-218	-/X	-/TA	rs132836762	HIGH	-	1	-	CLDN20	VGNC	-	protein_coding	-	-	-
9_95723999_C/T	9:95723999	T	ENSBTAG00000048338	ENSBTAT00000078271	Transcript	splice_donor_variant	-	-	-	-	-	rs135910578	HIGH	-	-1	-	-	-	-	protein_coding	-	-	-
9_96065297_TTTT/-	9:96065297-96065300	-	ENSBTAG00000015166	ENSBTAT00000020180	Transcript	frameshift_variant	37-40	37-40	13-14	FF/X	TTTTtt/tt	-	HIGH	-	1	-	PNLDC1	VGNC	-	protein_coding	-	-	-
9_102410528_G/A	9:102410528	A	ENSBTAG00000007694	ENSBTAT00000010118	Transcript	stop_gained	23	23	8	W/*	tGg/tAg	rs209312497	HIGH	-	1	-	KIF25	VGNC	-	protein_coding	-	-	-
9_104376879_C/T	9:104376879	T	ENSBTAG00000047934	ENSBTAT00000054398	Transcript	stop_gained	697	697	233	Q/*	Cag/Tag	-	HIGH	-	1	-	OR10D1M	VGNC	-	protein_coding	-	-	-
9_104441399_G/-	9:104441399	-	ENSBTAG00000055272	ENSBTAT00000083998	Transcript	frameshift_variant	898	898	300	A/X	Gct/ct	-	HIGH	-	1	-	OR8B1Q	EntrezGene	-	protein_coding	-	-	-
10_3245484_G/T	10:3245484	T	ENSBTAG00000052874	ENSBTAT00000070807	Transcript	stop_gained	608	578	193	S/*	tCa/tAa	-	HIGH	-	-1	-	-	-	-	protein_coding	-	-	-
10_10153010_G/A	10:10153010	A	ENSBTAG00000038234	ENSBTAT00000048928	Transcript	splice_acceptor_variant	-	-	-	-	-	rs384114512	HIGH	-	1	-	BHMT2	VGNC	-	protein_coding	-	-	-
10_20189827_A/T	10:20189827	T	ENSBTAG00000048991	ENSBTAT00000078407	Transcript	start_lost	215	1	1	M/L	Atg/Ttg	rs110038138	HIGH	-	1	-	REC114	VGNC	-	protein_coding	-	-	-
10_21978037_-/A	10:21978036-21978037	A	ENSBTAG00000014824	ENSBTAT00000019744	Transcript	frameshift_variant	126-127	51-52	17-18	-/X	-/T	-	HIGH	-	-1	-	MMP14	VGNC	-	protein_coding	-	-	-
10_22098677_G/A	10:22098677	A	ENSBTAG00000052423	ENSBTAT00000065256	Transcript	stop_gained	91	91	31	Q/*	Cag/Tag	rs470710648	HIGH	-	-1	-	OR6E1B	VGNC	-	protein_coding	-	-	-
10_22748987_T/A	10:22748987	A	ENSBTAG00000052267	ENSBTAT00000076111	Transcript	splice_donor_variant	-	-	-	-	-	-	HIGH	-	1	-	-	-	-	protein_coding	-	-	-
10_22843457_A/-	10:22843457	-	ENSBTAG00000050391	ENSBTAT00000077790	Transcript	frameshift_variant,splice_region_variant,splice_polypyrimidine_tract_variant	226	80	27	E/X	gAa/ga	-	HIGH	-	1	-	-	-	-	protein_coding	-	-	-
10_22843739_-/A	10:22843738-22843739	A	ENSBTAG00000050391	ENSBTAT00000077790	Transcript	frameshift_variant	506-507	360-361	120-121	-/X	-/A	-	HIGH	-	1	-	-	-	-	protein_coding	-	-	-
10_22843796_CA/-	10:22843796-22843797	-	ENSBTAG00000050391	ENSBTAT00000077790	Transcript	frameshift_variant	564-565	418-419	140	Q/X	CAg/g	-	HIGH	-	1	-	-	-	-	protein_coding	-	-	-
10_22974511_-/T	10:22974510-22974511	T	ENSBTAG00000046819	ENSBTAT00000064523	Transcript	frameshift_variant	589-590	444-445	148-149	-/X	-/T	-	HIGH	-	1	-	-	-	-	protein_coding	-	-	-
10_23012378_-/G/A	10:23012377-23012378	G	ENSBTAG00000038544	ENSBTAT00000054081	Transcript	frameshift_variant	162-163	162-163	54-55	-/X	-/G	-	HIGH	-	1	-	-	-	-	protein_coding	-	-	-
10_23012592_-/T	10:23012591-23012592	T	ENSBTAG00000038544	ENSBTAT00000054081	Transcript	frameshift_variant	376-377	376-377	126	V/VX	gtg/gTtg	-	HIGH	-	1	-	-	-	-	protein_coding	-	-	-
10_23047499_A/-	10:23047499	-	ENSBTAG00000049260	ENSBTAT00000072027	Transcript	frameshift_variant	577	445	149	M/X	Atg/tg	-	HIGH	-	1	-	-	-	-	protein_coding	-	-	-
10_23341997_A/-	10:23341997	-	ENSBTAG00000047444	ENSBTAT00000065812	Transcript	frameshift_variant	413	413	138	L/X	tTa/ta	rs516370768	HIGH	-	-1	-	-	-	-	protein_coding	-	-	-
10_23342001_-/G	10:23342000-23342001	G	ENSBTAG00000047444	ENSBTAT00000065812	Transcript	frameshift_variant	409-410	409-410	137	M/TX	atg/aCtg	rs521442017	HIGH	-	-1	-	-	-	-	protein_coding	-	-	-
10_23541774_G/T	10:23541774	T	ENSBTAG00000048374	ENSBTAT00000070855	Transcript	stop_gained	550	357	119	C/*	tgC/tgA	rs135503656,rs210485893	HIGH	-	-1	-	-	-	-	protein_coding	-	-	-
10_23605484_C/-	10:23605484	-	ENSBTAG00000048874	ENSBTAT00000084042	Transcript	frameshift_variant	506	321	107	W/X	tgG/tg	-	HIGH	-	-1	-	-	-	-	protein_coding	-	-	-
10_24924671_G/A	10:24924671	A	ENSBTAG00000050806	ENSBTAT00000075820	Transcript	stop_gained	139	58	20	R/*	Cga/Tga	rs383855203	HIGH	-	-1	-	-	-	-	protein_coding	-	-	-
10_25091361_G/A	10:25091361	A	ENSBTAG00000054115	ENSBTAT00000081306	Transcript	stop_gained	406	406	136	Q/*	Cag/Tag	rs377849867	HIGH	-	-1	-	-	-	-	protein_coding	-	-	-
10_25262068_T/A	10:25262068	A	ENSBTAG00000049741	ENSBTAT00000068079	Transcript	stop_lost	720	470	157	*/L	tAa/tTa	rs377855271,rs475101720	HIGH	-	-1	-	-	-	-	protein_coding	-	-	-
10_25262150_G/-	10:25262150	-	ENSBTAG00000049741	ENSBTAT00000068079	Transcript	frameshift_variant	638	388	130	L/X	Ctc/tc	-	HIGH	-	-1	-	-	-	-	protein_coding	-	-	-
10_25262158_GC/G/AC	10:25262158-25262159	G	ENSBTAG00000049741	ENSBTAT00000068079	Transcript	frameshift_variant	629-630	379-380	127	A/X	GCt/Ct	rs518959816	HIGH	-	-1	-	-	-	-	protein_coding	-	-	-
10_25262172_-/AGAGG	10:25262171-25262172	AGAGG	ENSBTAG00000049741	ENSBTAT00000068079	Transcript	frameshift_variant	616-617	366-367	122-123	-/PX	-/CCTCT	-	HIGH	-	-1	-	-	-	-	protein_coding	-	-	-
10_25266817_G/C	10:25266817	C	ENSBTAG00000035530	ENSBTAT00000050022	Transcript	stop_gained	362	143	48	S/*	tCa/tGa	rs445323541	HIGH	-	-1	-	-	-	-	protein_coding	-	-	-
10_25331708_-/T	10:25331707-25331708	T	ENSBTAG00000050265	ENSBTAT00000067721	Transcript	frameshift_variant	260-261	260-261	87	D/EX	gac/gaAc	-	HIGH	-	-1	-	-	-	-	protein_coding	-	-	-
10_25586364_-/A	10:25586363-25586364	A	ENSBTAG00000055178	ENSBTAT00000065405	Transcript	frameshift_variant	936-937	936-937	312-313	-/X	-/A	rs383532758	HIGH	-	1	-	OR10G1	VGNC	-	protein_coding	-	-	-
10_26288943_-/C	10:26288942-26288943	C	ENSBTAG00000032873	ENSBTAT00000046671	Transcript	frameshift_variant	411-412	411-412	137-138	-/X	-/G	-	HIGH	-	-1	-	-	-	-	protein_coding	-	-	-
10_26866739_-/G	10:26866738-26866739	G	ENSBTAG00000015983	ENSBTAT00000052513	Transcript	frameshift_variant	18-19	18-19	2022-06-07	-/X	-/G	rs383762684	HIGH	-	1	-	OR11G9	VGNC	-	protein_coding	-	-	-
10_26894733_C/-	10:26894733	-	ENSBTAG00000032799	ENSBTAT00000014647	Transcript	frameshift_variant	760	760	254	A/X	Gct/ct	rs385022574	HIGH	-	-1	-	-	-	-	protein_coding	-	-	-
10_26895492_C/T	10:26895492	T	ENSBTAG00000032799	ENSBTAT00000014647	Transcript	start_lost	1	1	1	V/M	Gtg/Atg	rs210135394	HIGH	-	-1	-	-	-	-	protein_coding	-	-	-
10_27146130_G/T	10:27146130	T	ENSBTAG00000038672	ENSBTAT00000055011	Transcript	stop_gained	947	947	316	S/*	tCa/tAa	rs208066094	HIGH	-	-1	-	OR11G29	VGNC	-	protein_coding	-	-	-
10_27402981_T/C	10:27402981	C	ENSBTAG00000004821	ENSBTAT00000006329	Transcript	start_lost	3	3	1	I/M	atA/atG	rs42815203	HIGH	-	-1	-	OR4K14	HGNC	HGNC:15352	protein_coding	-	-	-
10_27602803_-/A	10:27602802-27602803	A	ENSBTAG00000049903	ENSBTAT00000072691	Transcript	frameshift_variant	184-185	184-185	62	S/FX	tcc/tTcc	rs474674373	HIGH	-	-1	-	OR4G10	VGNC	-	protein_coding	-	-	-
10_27602828_T/-	10:27602828	-	ENSBTAG00000049903	ENSBTAT00000072691	Transcript	frameshift_variant	159	159	53	T/X	acA/ac	rs799406780	HIGH	-	-1	-	OR4G10	VGNC	-	protein_coding	-	-	-
10_27939013_TTTT/-	10:27939013-27939016	-	ENSBTAG00000003549	ENSBTAT00000004616	Transcript	frameshift_variant	936-939	936-939	312-313	KK/X	aaAAAA/aa	rs476867520	HIGH	-	-1	-	OR4F13	VGNC	-	protein_coding	-	-	-
10_35973275_-/G	10:35973274-35973275	G	ENSBTAG00000049093	ENSBTAT00000072010	Transcript	frameshift_variant	73-74	73-74	25	S/RX	agc/aGgc	rs135270346	HIGH	-	1	-	PHGR1	EntrezGene	-	protein_coding	-	-	-
10_44921550_-/G	10:44921549-44921550	G	ENSBTAG00000021945	ENSBTAT00000029257	Transcript	frameshift_variant,splice_donor_region_variant	1132-1133	1082-1083	361	P/PX	cct/ccCt	-	HIGH	-	-1	-	NID2	VGNC	-	protein_coding	-	-	-
10_44921552_-/A	10:44921551-44921552	A	ENSBTAG00000021945	ENSBTAT00000029257	Transcript	frameshift_variant,splice_region_variant,intron_variant	1130-1131	1080-1081	360-361	-/X	-/T	-	HIGH	-	-1	-	NID2	VGNC	-	protein_coding	-	-	-
10_45158324_G/-	10:45158324	-	ENSBTAG00000006703	ENSBTAT00000008808	Transcript	frameshift_variant,splice_region_variant,splice_polypyrimidine_tract_variant	334	272	91	R/X	cGg/cg	-	HIGH	-	1	-	PTGDR	VGNC	-	protein_coding	-	-	-
10_51780923_T/G	10:51780923	G	ENSBTAG00000049039	ENSBTAT00000087093	Transcript	splice_acceptor_variant	-	-	-	-	-	rs43626955	HIGH	-	-1	-	-	-	-	protein_coding	-	-	-
10_51781454_A/G	10:51781454	G	ENSBTAG00000049039	ENSBTAT00000087093	Transcript	start_lost	227	2	1	M/T	aTg/aCg	rs43626960	HIGH	-	-1	-	-	-	-	protein_coding	-	-	-
10_67907657_-/G	10:67907656-67907657	G	ENSBTAG00000018277	ENSBTAT00000024325	Transcript	frameshift_variant	242-243	242-243	81	P/PX	cca/ccCa	rs518566830	HIGH	-	-1	-	TBPL2	VGNC	-	protein_coding	-	-	-
10_67907765_C/T	10:67907765	T	ENSBTAG00000018277	ENSBTAT00000024325	Transcript	stop_gained	134	134	45	W/*	tGg/tAg	-	HIGH	-	-1	-	TBPL2	VGNC	-	protein_coding	-	-	-
10_72696512_T/C	10:72696512	C	ENSBTAG00000013035	ENSBTAT00000017329	Transcript	stop_lost	919	667	223	*/R	Tga/Cga	rs519261281	HIGH	-	1	-	SIX6	VGNC	-	protein_coding	-	-	-
10_75605223_CA/-	10:75605223-75605224	-	ENSBTAG00000055159	ENSBTAT00000077716	Transcript	splice_donor_variant,splice_donor_region_variant,intron_variant	-	-	-	-	-	rs463513171	HIGH	-	1	-	-	-	-	protein_coding	-	-	-
10_83129795_T/C	10:83129795	C	ENSBTAG00000025385	ENSBTAT00000009155	Transcript	start_lost	90	1	1	M/V	Atg/Gtg	rs380703970	HIGH	-	-1	-	-	-	-	protein_coding	-	-	-
10_84971950_C/-	10:84971950	-	ENSBTAG00000046814	ENSBTAT00000074250	Transcript	frameshift_variant,splice_region_variant	442	394	132	P/X	Ccc/cc	-	HIGH	-	1	-	ACOT2	EntrezGene	-	protein_coding	-	-	-
10_88061346_-/G	10:88061345-88061346	G	ENSBTAG00000019454	ENSBTAT00000025915	Transcript	frameshift_variant	622-623	622-623	208	Q/PX	cag/cCag	-	HIGH	-	-1	-	ANGEL1	VGNC	-	protein_coding	-	-	-
10_88061350_-/A	10:88061349-88061350	A	ENSBTAG00000019454	ENSBTAT00000025915	Transcript	frameshift_variant	618-619	618-619	206-207	-/X	-/T	-	HIGH	-	-1	-	ANGEL1	VGNC	-	protein_coding	-	-	-
10_88614202_C/T	10:88614202	T	ENSBTAG00000020474	ENSBTAT00000035556	Transcript	splice_donor_variant	-	-	-	-	-	-	HIGH	-	-1	-	NOXRED1	VGNC	-	protein_coding	-	-	-
10_89060487_C/-	10:89060487	-	ENSBTAG00000012106	ENSBTAT00000016066	Transcript	frameshift_variant,splice_region_variant,splice_polypyrimidine_tract_variant	1396	1328	443	A/X	gCc/gc	-	HIGH	-	1	-	ADCK1	VGNC	-	protein_coding	-	-	-
10_92174823_-/A	10:92174822-92174823	A	ENSBTAG00000047322	ENSBTAT00000066220	Transcript	frameshift_variant	170-171	170-171	57	P/PX	cca/ccAa	rs469413367	HIGH	-	1	-	-	-	-	protein_coding	-	-	-
10_94636032_A/G	10:94636032	G	ENSBTAG00000054012	ENSBTAT00000086750	Transcript	stop_lost	475	475	159	*/R	Tga/Cga	rs434456433	HIGH	-	-1	-	-	-	-	protein_coding	-	-	-
10_94636408_-/CA	10:94636407-94636408	CA	ENSBTAG00000054012	ENSBTAT00000086750	Transcript	frameshift_variant	163-164	163-164	55	G/VX	gga/gTGga	rs378856901	HIGH	-	-1	-	-	-	-	protein_coding	-	-	-
10_98288094_C/T	10:98288094	T	ENSBTAG00000002900	ENSBTAT00000003768	Transcript	stop_gained	976	883	295	Q/*	Cag/Tag	rs134361936	HIGH	-	1	-	-	-	-	protein_coding	-	-	-
10_100073237_C/T	10:100073237	T	ENSBTAG00000019355	ENSBTAT00000025779	Transcript	stop_gained,splice_region_variant	511	41	14	W/*	tGg/tAg	rs211308428	HIGH	-	-1	-	KCNK10	VGNC	-	protein_coding	-	-	-
11_2380820_A/-	11:2380820	-	ENSBTAG00000000848	ENSBTAT00000001130	Transcript	frameshift_variant,splice_donor_region_variant	4939	4802	1601	L/X	tTg/tg	-	HIGH	-	-1	-	SNRNP200	VGNC	-	protein_coding	-	-	-
11_2381938_G/-	11:2381938	-	ENSBTAG00000000848	ENSBTAT00000001130	Transcript	splice_acceptor_variant,frameshift_variant	4364	4227	1409	T/X	acC/ac	-	HIGH	-	-1	-	SNRNP200	VGNC	-	protein_coding	-	-	-
11_6581876_-/GGTGAAGCTGGGTAAGTGTGATCTGATGCCCGCCGGGGTGCATCAGATCT	11:6581875-6581876	GGTGAAGCTGGGTAAGTGTGATCTGATGCCCGCCGGGGTGCATCAGATCT	ENSBTAG00000013023	ENSBTAT00000006458	Transcript	frameshift_variant	338-339	338-339	113	E/EVKLGKCDLMPAGVHQIX	gag/gaGGTGAAGCTGGGTAAGTGTGATCTGATGCCCGCCGGGGTGCATCAGATCTg	-	HIGH	-	1	-	MAP4K4	VGNC	-	protein_coding	-	-	-
11_10088592_-/G	11:10088591-10088592	G	ENSBTAG00000018579	ENSBTAT00000024727	Transcript	frameshift_variant	24-25	24-25	2022-08-09	-/X	-/C	-	HIGH	-	-1	-	DOK1	VGNC	-	protein_coding	-	-	-
11_10802563_T/A	11:10802563	A	ENSBTAG00000009600	ENSBTAT00000012633	Transcript	splice_acceptor_variant	-	-	-	-	-	rs475564839	HIGH	-	-1	-	STAMBP	VGNC	-	protein_coding	-	-	-
11_10863779_-/G	11:10863778-10863779	G	ENSBTAG00000033255	ENSBTAT00000047256	Transcript	frameshift_variant,splice_region_variant	929-930	800-801	267	R/RX	agg/agGg	-	HIGH	-	1	-	DUSP11	VGNC	-	protein_coding	-	-	-
11_29369128_A/G	11:29369128	G	ENSBTAG00000003358	ENSBTAT00000077670	Transcript	start_lost	2	2	1	M/T	aTg/aCg	rs43701567	HIGH	-	-1	-	MCFD2	VGNC	-	protein_coding	-	-	-
11_35188116_C/T	11:35188116	T	ENSBTAG00000027786	ENSBTAT00000040067	Transcript	stop_gained	171	171	57	W/*	tgG/tgA	rs109742412	HIGH	-	-1	-	-	-	-	protein_coding	-	-	-
11_43129853_A/G	11:43129853	G	ENSBTAG00000048348	ENSBTAT00000075697	Transcript	start_lost	2	2	1	E/G	gAg/gGg	rs208168485	HIGH	-	1	-	-	-	-	protein_coding	-	-	-
11_44855243_G/A	11:44855243	A	ENSBTAG00000054241	ENSBTAT00000078774	Transcript	stop_gained	938	100	34	Q/*	Cag/Tag	rs136444515	HIGH	-	-1	-	-	-	-	protein_coding	-	-	-
11_47162392_-/GA	11:47162391-47162392	GA	ENSBTAG00000054154	ENSBTAT00000067082	Transcript	frameshift_variant,splice_region_variant	285-286	285-286	95-96	-/X	-/GA	rs383075836	HIGH	-	1	-	-	-	-	protein_coding	-	-	-
11_49200982_G/A	11:49200982	A	ENSBTAG00000039981	ENSBTAT00000053229	Transcript	stop_gained	946	946	316	Q/*	Cag/Tag	rs209349588	HIGH	-	-1	-	-	-	-	protein_coding	-	-	-
11_49641869_C/G	11:49641869	G	ENSBTAG00000021935	ENSBTAT00000033050	Transcript	splice_donor_variant	-	-	-	-	-	rs109917731	HIGH	-	-1	-	ELMOD3	VGNC	-	protein_coding	-	-	-
11_74837327_-/CG	11:74837326-74837327	CG	ENSBTAG00000049243	ENSBTAT00000079519	Transcript	frameshift_variant	75-76	75-76	25-26	-/X	-/CG	-	HIGH	-	1	-	-	-	-	protein_coding	-	-	-
11_74837329_CA/-	11:74837329-74837330	-	ENSBTAG00000049243	ENSBTAT00000079519	Transcript	stop_gained,frameshift_variant	78-79	78-79	26-27	CK/*	tgCAag/tgag	-	HIGH	-	1	-	-	-	-	protein_coding	-	-	-
11_78803250_C/-	11:78803250	-	ENSBTAG00000052052	ENSBTAT00000069424	Transcript	frameshift_variant	1143	1143	381	G/X	ggG/gg	rs526354839	HIGH	-	-1	-	-	-	-	protein_coding	-	-	-
11_93639738_G/A	11:93639738	A	ENSBTAG00000050201	ENSBTAT00000073560	Transcript	stop_gained	1069	1069	357	R/*	Cga/Tga	rs211616480	HIGH	-	-1	-	OR1J4F	VGNC	-	protein_coding	-	-	-
11_93726659_C/-	11:93726659	-	ENSBTAG00000038551	ENSBTAT00000054542	Transcript	frameshift_variant	320	320	107	T/X	aCc/ac	rs379165493	HIGH	-	1	-	-	-	-	protein_coding	-	-	-
11_94934747_G/-	11:94934747	-	ENSBTAG00000023860	ENSBTAT00000027932	Transcript	frameshift_variant	176	176	59	W/X	tGg/tg	rs133647684,rs444464026	HIGH	-	1	-	-	-	-	protein_coding	-	-	-
11_98685635_C/T	11:98685635	T	ENSBTAG00000050072	ENSBTAT00000081766	Transcript	stop_gained	1146	1146	382	W/*	tgG/tgA	rs383128359	HIGH	-	-1	-	-	-	-	protein_coding	-	-	-
11_98729621_C/A	11:98729621	A	ENSBTAG00000049313	ENSBTAT00000080673	Transcript	stop_gained	496	496	166	E/*	Gag/Tag	-	HIGH	-	-1	-	-	-	-	protein_coding	-	-	-
11_98729754_-/GT	11:98729753-98729754	GT	ENSBTAG00000049313	ENSBTAT00000080673	Transcript	frameshift_variant	363-364	363-364	121-122	-/X	-/AC	-	HIGH	-	-1	-	-	-	-	protein_coding	-	-	-
11_98729772_T/-	11:98729772	-	ENSBTAG00000049313	ENSBTAT00000080673	Transcript	frameshift_variant	345	345	115	A/X	gcA/gc	-	HIGH	-	-1	-	-	-	-	protein_coding	-	-	-
11_99225425_C/-	11:99225425	-	ENSBTAG00000030540	ENSBTAT00000043115	Transcript	frameshift_variant	600	430	144	A/X	Gcc/cc	-	HIGH	-	-1	-	ZDHHC12	VGNC	-	protein_coding	-	-	-
11_105574639_-/C	11:105574638-105574639	C	ENSBTAG00000038584	ENSBTAT00000053763	Transcript	frameshift_variant	275-276	84-85	28-29	-/X	-/C	-	HIGH	-	1	-	OLFM1	VGNC	-	protein_coding	-	-	-
12_480395_T/-	12:480395	-	ENSBTAG00000011862	ENSBTAT00000015745	Transcript	frameshift_variant,splice_donor_region_variant	2376	2376	792	P/X	ccT/cc	-	HIGH	-	1	-	PCDH20	EntrezGene	-	protein_coding	-	-	-
12_10910844_C/-	12:10910844	-	ENSBTAG00000018179	ENSBTAT00000024190	Transcript	frameshift_variant	973	973	325	R/X	Cgg/gg	-	HIGH	-	1	-	PCDH8	VGNC	-	protein_coding	-	-	-
12_19007151_-/A/AA	12:19007150-19007151	A	ENSBTAG00000049254	ENSBTAT00000083190	Transcript	frameshift_variant	152-153	152-153	51	I/IX	ata/atAa	-	HIGH	-	1	-	-	-	-	protein_coding	-	-	-
12_19010620_AC/-	12:19010620-19010621	-	ENSBTAG00000049254	ENSBTAT00000083190	Transcript	frameshift_variant	213-214	213-214	71-72	RH/RX	agACac/agac	rs453176421	HIGH	-	1	-	-	-	-	protein_coding	-	-	-
12_20680162_A/G	12:20680162	G	ENSBTAG00000050638	ENSBTAT00000073537	Transcript	stop_lost	1438	1438	480	*/R	Tga/Cga	rs798027756,rs801019469	HIGH	-	-1	-	-	-	-	protein_coding	-	-	-
12_21571124_-/ACATTCTCATGGTGTTAACGTCTCAAAAGAGTTCCTTGATCCTGGAGAAGCTCTCTTTTGTTTTGTTAATGGGCTCGATTTTTG	12:21571123-21571124	ACATTCTCATGGTGTTAACGTCTCAAAAGAGTTCCTTGATCCTGGAGAAGCTCTCTTTTGTTTTGTTAATGGGCTCGATTTTTG	ENSBTAG00000020612	ENSBTAT00000035783	Transcript	stop_gained,protein_altering_variant	268-269	169-170	57	M/TKIEPINKTKESFSRIKELF*DVNTMRML	atg/aCAAAAATCGAGCCCATTAACAAAACAAAAGAGAGCTTCTCCAGGATCAAGGAACTCTTTTGAGACGTTAACACCATGAGAATGTtg	-	HIGH	-	-1	-	NEK3	VGNC	-	protein_coding	-	-	-
12_23676613_-/C	12:23676612-23676613	C	ENSBTAG00000053045	ENSBTAT00000074784	Transcript	frameshift_variant	2022-05-06	2022-05-06	2	N/KX	aac/aaGc	-	HIGH	-	-1	-	-	-	-	protein_coding	-	-	-
12_23676615_C/G	12:23676615	G	ENSBTAG00000053045	ENSBTAT00000074784	Transcript	start_lost	3	3	1	M/I	atG/atC	-	HIGH	-	-1	-	-	-	-	protein_coding	-	-	-
12_23676616_A/G	12:23676616	G	ENSBTAG00000053045	ENSBTAT00000074784	Transcript	start_lost	2	2	1	M/T	aTg/aCg	-	HIGH	-	-1	-	-	-	-	protein_coding	-	-	-
12_25117816_CA/-	12:25117816-25117817	-	ENSBTAG00000007284	ENSBTAT00000009579	Transcript	frameshift_variant	196-197	196-197	66	W/X	TGg/g	rs382602368	HIGH	-	-1	-	CCNA1	VGNC	-	protein_coding	-	-	-
12_28170798_-/AAAAA	12:28170797-28170798	AAAAA	ENSBTAG00000052284	ENSBTAT00000085283	Transcript	frameshift_variant	134-135	134-135	45	I/IKX	ata/atAAAAAa	-	HIGH	-	1	-	-	-	-	protein_coding	-	-	-
12_51012823_C/-	12:51012823	-	ENSBTAG00000032878	ENSBTAT00000046681	Transcript	frameshift_variant	81	81	27	S/X	agC/ag	rs135869483	HIGH	-	1	-	-	-	-	protein_coding	-	-	-
12_52185889_-/T	12:52185888-52185889	T	ENSBTAG00000018851	ENSBTAT00000025100	Transcript	frameshift_variant	10484-10485	10484-10485	3495	K/KX	aag/aaAg	-	HIGH	-	-1	-	MYCBP2	VGNC	-	protein_coding	-	-	-
12_69203304_-/GG	12:69203303-69203304	GG	ENSBTAG00000022484	ENSBTAT00000030439	Transcript	frameshift_variant	486-487	486-487	162-163	-/X	-/CC	-	HIGH	-	-1	-	SOX21	VGNC	-	protein_coding	-	-	-
12_69203305_-/G	12:69203304-69203305	G	ENSBTAG00000022484	ENSBTAT00000030439	Transcript	frameshift_variant	485-486	485-486	162	A/AX	gcg/gcCg	-	HIGH	-	-1	-	SOX21	VGNC	-	protein_coding	-	-	-
12_70111064_C/T	12:70111064	T	ENSBTAG00000047383	ENSBTAT00000050045	Transcript	splice_donor_variant	-	-	-	-	-	-	HIGH	-	1	-	-	-	-	protein_coding	-	-	-
12_86209328_-/G	12:86209327-86209328	G	ENSBTAG00000044184	ENSBTAT00000061427	Transcript	frameshift_variant,splice_region_variant,splice_polypyrimidine_tract_variant,intron_variant	596-597	507-508	169-170	-/X	-/C	-	HIGH	-	-1	-	TUBGCP3	VGNC	-	protein_coding	-	-	-
13_436257_A/-	13:436257	-	ENSBTAG00000024139	ENSBTAT00000052204	Transcript	frameshift_variant	4	4	2	K/X	Aaa/aa	rs378095317	HIGH	-	1	-	-	-	-	protein_coding	-	-	-
13_485669_TC/-	13:485669-485670	-	ENSBTAG00000024891	ENSBTAT00000034665	Transcript	frameshift_variant	685-686	685-686	229	E/X	GAa/a	-	HIGH	-	-1	-	OR4C27	VGNC	-	protein_coding	-	-	-
13_485675_-/CA	13:485674-485675	CA	ENSBTAG00000024891	ENSBTAT00000034665	Transcript	frameshift_variant	680-681	680-681	227	S/SX	agc/agTGc	-	HIGH	-	-1	-	OR4C27	VGNC	-	protein_coding	-	-	-
13_514759_-/A	13:514758-514759	A	ENSBTAG00000051498	ENSBTAT00000081021	Transcript	frameshift_variant	146-147	146-147	49	F/FX	ttc/ttTc	rs132822790	HIGH	-	-1	-	-	-	-	protein_coding	-	-	-
13_10813506_-/T	13:10813505-10813506	T	ENSBTAG00000023169	ENSBTAT00000050711	Transcript	frameshift_variant	2559-2560	2559-2560	853-854	-/X	-/T	-	HIGH	-	1	-	-	-	-	protein_coding	-	-	-
13_10813507_-/G	13:10813506-10813507	G	ENSBTAG00000023169	ENSBTAT00000050711	Transcript	frameshift_variant	2560-2561	2560-2561	854	W/WX	tgg/tGgg	-	HIGH	-	1	-	-	-	-	protein_coding	-	-	-
13_11284614_-/CAAG	13:11284613-11284614	CAAG	ENSBTAG00000022931	ENSBTAT00000031151	Transcript	frameshift_variant	795-796	795-796	265-266	-/LX	-/CTTG	-	HIGH	-	-1	-	-	-	-	protein_coding	-	-	-
13_23163619_A/G	13:23163619	G	ENSBTAG00000025968	ENSBTAT00000017092	Transcript	splice_donor_variant	-	-	-	-	-	rs210621903	HIGH	-	-1	-	-	-	-	protein_coding	-	-	-
13_27941348_-/C	13:27941347-27941348	C	ENSBTAG00000047869	ENSBTAT00000064696	Transcript	frameshift_variant	209-210	209-210	70	G/GX	gga/ggGa	rs469701111	HIGH	-	-1	-	-	-	-	protein_coding	-	-	-
13_37026797_C/-	13:37026797	-	ENSBTAG00000009871	ENSBTAT00000013018	Transcript	frameshift_variant	28	28	10	E/X	Gaa/aa	rs383350510	HIGH	-	-1	-	RAB18	VGNC	-	protein_coding	-	-	-
13_42108859_A/C	13:42108859	C	ENSBTAG00000013416	ENSBTAT00000017853	Transcript	stop_lost	753	381	127	*/C	tgA/tgC	rs447549250	HIGH	-	1	-	MGC133636	EntrezGene	-	protein_coding	-	-	-
13_47422333_T/C	13:47422333	C	ENSBTAG00000006063	ENSBTAT00000007965	Transcript	stop_lost	583	362	121	*/W	tAg/tGg	rs461360739	HIGH	-	-1	-	TMEM230	EntrezGene	-	protein_coding	-	-	-
13_47547169_C/-	13:47547169	-	ENSBTAG00000020668	ENSBTAT00000027547	Transcript	frameshift_variant	334	334	112	D/X	Gat/at	-	HIGH	-	-1	-	-	-	-	protein_coding	-	-	-
13_51267236_-/C	13:51267235-51267236	C	ENSBTAG00000050318	ENSBTAT00000075222	Transcript	frameshift_variant	109-110	109-110	37	S/SX	tcc/tCcc	-	HIGH	-	1	-	-	-	-	protein_coding	-	-	-
13_51267240_-/T	13:51267239-51267240	T	ENSBTAG00000050318	ENSBTAT00000075222	Transcript	frameshift_variant	113-114	113-114	38	P/PX	ccc/ccTc	-	HIGH	-	1	-	-	-	-	protein_coding	-	-	-
13_52324965_A/-	13:52324965	-	ENSBTAG00000001320	ENSBTAT00000001744	Transcript	splice_acceptor_variant,frameshift_variant	672	603	201	L/X	ctT/ct	-	HIGH	-	-1	-	VPS16	VGNC	-	protein_coding	-	-	-
13_53513530_TG/-	13:53513530-53513531	-	ENSBTAG00000054594	ENSBTAT00000012873	Transcript	frameshift_variant	765-766	765-766	255-256	AG/AX	gcTGgg/gcgg	-	HIGH	-	1	-	-	-	-	protein_coding	-	-	-
13_53513534_-/AC	13:53513533-53513534	AC	ENSBTAG00000054594	ENSBTAT00000012873	Transcript	frameshift_variant	768-769	768-769	256-257	-/X	-/AC	-	HIGH	-	1	-	-	-	-	protein_coding	-	-	-
13_53668817_C/A	13:53668817	A	ENSBTAG00000031715	ENSBTAT00000044968	Transcript	stop_gained	79	79	27	E/*	Gag/Tag	rs208877101	HIGH	-	-1	-	PCMTD2	EntrezGene	-	protein_coding	-	-	-
13_54035996_GGGACTGG/-	13:54035996-54036003	-	ENSBTAG00000007501	ENSBTAT00000009867	Transcript	frameshift_variant	43-50	43-50	15-17	PVP/X	CCAGTCCCt/t	-	HIGH	-	-1	-	-	-	-	protein_coding	-	-	-
13_56608140_TT/-/T	13:56608140-56608141	-	ENSBTAG00000045509	ENSBTAT00000066184	Transcript	frameshift_variant	212-213	212-213	71	K/X	aAA/a	-	HIGH	-	-1	-	FAM217B	VGNC	-	protein_coding	-	-	-
13_59421150_C/T	13:59421150	T	ENSBTAG00000024608	ENSBTAT00000057439	Transcript	stop_gained	379	379	127	R/*	Cga/Tga	rs209695874	HIGH	-	1	-	-	-	-	protein_coding	-	-	-
13_59465488_A/-	13:59465488	-	ENSBTAG00000006243	ENSBTAT00000008192	Transcript	frameshift_variant	1253	1253	418	Q/X	cAa/ca	-	HIGH	-	1	-	GCNT7	VGNC	-	protein_coding	-	-	-
13_59672394_T/G	13:59672394	G	ENSBTAG00000033397	ENSBTAT00000047515	Transcript	start_lost	400	2	1	M/R	aTg/aGg	rs110820421	HIGH	-	1	-	SIRPD	EntrezGene	-	protein_coding	-	-	-
13_59778376_C/T	13:59778376	T	ENSBTAG00000052136	ENSBTAT00000067902	Transcript	stop_gained	1255	1255	419	R/*	Cga/Tga	rs1114229813	HIGH	-	1	-	-	-	-	protein_coding	-	-	-
13_60959082_A/T	13:60959082	T	ENSBTAG00000048009	ENSBTAT00000063334	Transcript	stop_gained	147	109	37	K/*	Aaa/Taa	rs41702271	HIGH	-	1	-	-	-	-	protein_coding	-	-	-
13_63099910_-/C	13:63099909-63099910	C	ENSBTAG00000053051	ENSBTAT00000083886	Transcript	frameshift_variant	398-399	398-399	133	Q/QX	caa/caGa	-	HIGH	-	-1	-	-	-	-	protein_coding	-	-	-
13_64295252_A/-	13:64295252	-	ENSBTAG00000003512	ENSBTAT00000073380	Transcript	frameshift_variant	2335	2335	779	K/X	Aaa/aa	-	HIGH	-	1	-	MYH7B	VGNC	-	protein_coding	-	-	-
13_65356504_TT/-	13:65356504-65356505	-	ENSBTAG00000050801	ENSBTAT00000077072	Transcript	frameshift_variant	21-22	21-22	2022-07-08	NF/NX	aaTTtt/aatt	rs460474232	HIGH	-	1	-	-	-	-	protein_coding	-	-	-
13_72276620_-/CTGTC	13:72276619-72276620	CTGTC	ENSBTAG00000011233	ENSBTAT00000014919	Transcript	frameshift_variant	565-566	221-222	74	S/RTX	agc/agGACAGc	rs379882939	HIGH	-	-1	-	GTSF1L	VGNC	-	protein_coding	-	-	-
13_72683911_C/T	13:72683911	T	ENSBTAG00000053638	ENSBTAT00000086511	Transcript	stop_gained	1098	1098	366	W/*	tgG/tgA	rs477019766	HIGH	-	-1	-	-	-	-	protein_coding	-	-	-
13_73517163_G/T	13:73517163	T	ENSBTAG00000051099	ENSBTAT00000066470	Transcript	splice_donor_variant	-	-	-	-	-	-	HIGH	-	-1	-	-	-	-	protein_coding	-	-	-
13_73624370_T/G	13:73624370	G	ENSBTAG00000037925	ENSBTAT00000057022	Transcript	start_lost,splice_region_variant	2	2	1	M/R	aTg/aGg	rs110513655	HIGH	-	1	-	-	-	-	protein_coding	-	-	-
13_74033074_-/CTGC	13:74033073-74033074	CTGC	ENSBTAG00000046704	ENSBTAT00000062926	Transcript	frameshift_variant	44-45	44-45	15	L/LCX	ctc/ctCTGCc	rs382575922	HIGH	-	1	-	-	-	-	protein_coding	-	-	-
13_74562795_-/T	13:74562794-74562795	T	ENSBTAG00000016742	ENSBTAT00000022259	Transcript	frameshift_variant,splice_donor_region_variant	185-186	84-85	28-29	-/X	-/A	-	HIGH	-	-1	-	WFDC3	VGNC	-	protein_coding	-	-	-
13_74653032_-/C	13:74653031-74653032	C	ENSBTAG00000027337	ENSBTAT00000039203	Transcript	frameshift_variant,splice_region_variant,splice_polypyrimidine_tract_variant	949-950	917-918	306	R/RX	cgc/cgCc	-	HIGH	-	1	-	CTSA	VGNC	-	protein_coding	-	-	-
13_74700577_A/-	13:74700577	-	ENSBTAG00000010130	ENSBTAT00000061303	Transcript	splice_acceptor_variant,frameshift_variant	3168	3168	1056	C/X	tgT/tg	-	HIGH	-	-1	-	ZNF335	VGNC	-	protein_coding	-	-	-
13_78808497_T/C	13:78808497	C	ENSBTAG00000038929	ENSBTAT00000056673	Transcript	stop_lost	1100	922	308	*/R	Tga/Cga	rs135816823	HIGH	-	1	-	BCAS4	EntrezGene	-	protein_coding	-	-	-
13_81608961_-/T	13:81608960-81608961	T	ENSBTAG00000002765	ENSBTAT00000003588	Transcript	frameshift_variant,splice_donor_region_variant	488-489	488-489	163	K/KX	aag/aaAg	-	HIGH	-	-1	-	CYP24A1	EntrezGene	-	protein_coding	-	-	-
14_160609_ATCTC/-	14:160609-160613	-	ENSBTAG00000046435	ENSBTAT00000065874	Transcript	frameshift_variant,start_lost	2022-03-07	2022-03-07	2022-01-03	MRY/IX	atGAGATat/atat	rs439627477	HIGH	-	-1	-	OR10AG83	VGNC	-	protein_coding	-	-	-
14_13752623_G/-	14:13752623	-	ENSBTAG00000050469	ENSBTAT00000067910	Transcript	frameshift_variant	508	508	170	L/X	Ctg/tg	-	HIGH	-	-1	-	-	-	-	protein_coding	-	-	-
14_13789044_-/G	14:13789043-13789044	G	ENSBTAG00000052622	ENSBTAT00000067812	Transcript	frameshift_variant	159-160	159-160	53-54	-/X	-/C	-	HIGH	-	-1	-	-	-	-	protein_coding	-	-	-
14_13789045_-/T	14:13789044-13789045	T	ENSBTAG00000052622	ENSBTAT00000067812	Transcript	frameshift_variant	158-159	158-159	53	I/IX	att/atAt	-	HIGH	-	-1	-	-	-	-	protein_coding	-	-	-
14_13789070_C/-	14:13789070	-	ENSBTAG00000052622	ENSBTAT00000067812	Transcript	frameshift_variant	133	133	45	V/X	Gtt/tt	-	HIGH	-	-1	-	-	-	-	protein_coding	-	-	-
14_19984154_-/T	14:19984153-19984154	T	ENSBTAG00000038286	ENSBTAT00000055170	Transcript	frameshift_variant,splice_region_variant,splice_polypyrimidine_tract_variant	390-391	196-197	66	L/LX	ctt/cTtt	-	HIGH	-	1	-	PPDPFL	EntrezGene	-	protein_coding	-	-	-
14_31977480_G/-	14:31977480	-	ENSBTAG00000022169	ENSBTAT00000023938	Transcript	splice_acceptor_variant,frameshift_variant	72	12	4	E/X	gaG/ga	-	HIGH	-	1	-	PREX2	VGNC	-	protein_coding	-	-	-
14_31977484_T/-	14:31977484	-	ENSBTAG00000022169	ENSBTAT00000023938	Transcript	frameshift_variant,splice_donor_region_variant	75	15	5	G/X	ggT/gg	-	HIGH	-	1	-	PREX2	VGNC	-	protein_coding	-	-	-
14_35574063_T/A	14:35574063	A	ENSBTAG00000048963	ENSBTAT00000081420	Transcript	start_lost	121	2	1	M/K	aTg/aAg	rs378025662	HIGH	-	1	-	-	-	-	protein_coding	-	-	-
14_35575071_T/A	14:35575071	A	ENSBTAG00000048963	ENSBTAT00000081420	Transcript	stop_gained	1129	1010	337	L/*	tTg/tAg	rs384048539	HIGH	-	1	-	-	-	-	protein_coding	-	-	-
14_35651914_ATGAATAACGCAGACAGAAGTAGCATCAGGT/-	14:35651914-35651944	-	ENSBTAG00000053459	ENSBTAT00000074696	Transcript	splice_acceptor_variant,splice_polypyrimidine_tract_variant,coding_sequence_variant,3_prime_UTR_variant,intron_variant	-	-	-	-	-	rs378023583	HIGH	-	1	-	-	-	-	protein_coding	-	-	-
14_37376211_-/GAGATTCA	14:37376210-37376211	GAGATTCA	ENSBTAG00000032944	ENSBTAT00000030147	Transcript	frameshift_variant	84-85	84-85	28-29	-/EIX	-/GAGATTCA	-	HIGH	-	1	-	-	-	-	protein_coding	-	-	-
14_41623080_TC/-	14:41623080-41623081	-	ENSBTAG00000009539	ENSBTAT00000012548	Transcript	frameshift_variant	544-545	544-545	182	D/X	GAt/t	rs378633853	HIGH	-	-1	-	-	-	-	protein_coding	-	-	-
14_41623164_-/T	14:41623163-41623164	T	ENSBTAG00000009539	ENSBTAT00000012548	Transcript	frameshift_variant,splice_region_variant	461-462	461-462	154	L/LX	ttg/ttAg	rs440540633	HIGH	-	-1	-	-	-	-	protein_coding	-	-	-
14_63824549_C/A	14:63824549	A	ENSBTAG00000054554	ENSBTAT00000080416	Transcript	stop_gained	136	136	46	E/*	Gag/Tag	rs1117611736	HIGH	-	-1	-	-	-	-	protein_coding	-	-	-
14_64219628_C/G	14:64219628	G	ENSBTAG00000022539	ENSBTAT00000030510	Transcript	splice_acceptor_variant	-	-	-	-	-	rs209608590	HIGH	-	-1	-	POLR2K	VGNC	-	protein_coding	-	-	-
14_64220537_C/T	14:64220537	T	ENSBTAG00000022539	ENSBTAT00000030510	Transcript	splice_donor_variant	-	-	-	-	-	rs110416556	HIGH	-	-1	-	POLR2K	VGNC	-	protein_coding	-	-	-
14_75334992_-/AAA/AAAA	14:75334991-75334992	AAAA	ENSBTAG00000051390	ENSBTAT00000075608	Transcript	frameshift_variant	1472-1473	1472-1473	491	F/FFX	ttc/ttTTTTc	-	HIGH	-	-1	-	CNBD1	HGNC	HGNC:26663	protein_coding	-	-	-
15_1095001_C/-	15:1095001	-	ENSBTAG00000046387	ENSBTAT00000065327	Transcript	frameshift_variant	322	322	108	V/X	Gtg/tg	rs381794673	HIGH	-	-1	-	OR4C185	VGNC	-	protein_coding	-	-	-
15_13719023_-/C	15:13719022-13719023	C	ENSBTAG00000051087	ENSBTAT00000069068	Transcript	frameshift_variant	81-82	81-82	27-28	-/X	-/C	-	HIGH	-	1	-	-	-	-	protein_coding	-	-	-
15_15405875_C/-	15:15405875	-	ENSBTAG00000053613	ENSBTAT00000078217	Transcript	frameshift_variant	1068	1068	356	G/X	ggG/gg	rs380361925	HIGH	-	-1	-	-	-	-	protein_coding	-	-	-
15_15414949_C/T	15:15414949	T	ENSBTAG00000050139	ENSBTAT00000083366	Transcript	stop_gained	152	152	51	W/*	tGg/tAg	rs382323986	HIGH	-	-1	-	-	-	-	protein_coding	-	-	-
15_15417217_C/A	15:15417217	A	ENSBTAG00000001704	ENSBTAT00000002234	Transcript	splice_donor_variant	-	-	-	-	-	rs208371710	HIGH	-	-1	-	-	-	-	protein_coding	-	-	-
15_24247911_C/-	15:24247911	-	ENSBTAG00000051043	ENSBTAT00000080521	Transcript	frameshift_variant	369	292	98	V/X	Gtg/tg	-	HIGH	-	-1	-	-	-	-	protein_coding	-	-	-
15_31751960_T/-	15:31751960	-	ENSBTAG00000004456	ENSBTAT00000047085	Transcript	splice_donor_variant	-	-	-	-	-	-	HIGH	-	1	-	TECTA	VGNC	-	protein_coding	-	-	-
15_38343146_T/-	15:38343146	-	ENSBTAG00000009359	ENSBTAT00000012317	Transcript	frameshift_variant	696	464	155	N/X	aAc/ac	rs526879768	HIGH	-	-1	-	-	-	-	protein_coding	-	-	-
15_40781701_G/T	15:40781701	T	ENSBTAG00000049052	ENSBTAT00000074903	Transcript	stop_gained	784	784	262	G/*	Gga/Tga	-	HIGH	-	1	-	-	-	-	protein_coding	-	-	-
15_44578198_C/T	15:44578198	T	ENSBTAG00000055217	ENSBTAT00000078031	Transcript	stop_gained	916	916	306	R/*	Cga/Tga	rs207985491	HIGH	-	1	-	OR10A3F	VGNC	-	protein_coding	-	-	-
15_44877727_-/ACAC	15:44877726-44877727	ACAC	ENSBTAG00000037384	ENSBTAT00000052497	Transcript	frameshift_variant	124-125	124-125	42	N/NTX	aat/aACACat	rs527109344	HIGH	-	1	-	OR10AB6	VGNC	-	protein_coding	-	-	-
15_44877729_GTGG/-	15:44877729-44877732	-	ENSBTAG00000037384	ENSBTAT00000052497	Transcript	frameshift_variant	127-130	127-130	43-44	VA/X	GTGGcc/cc	-	HIGH	-	1	-	OR10AB6	VGNC	-	protein_coding	-	-	-
15_45914192_C/-	15:45914192	-	ENSBTAG00000051921	ENSBTAT00000056611	Transcript	frameshift_variant	39	39	13	I/X	atC/at	-	HIGH	-	1	-	OR6B18	VGNC	-	protein_coding	-	-	-
15_45960731_G/A	15:45960731	A	ENSBTAG00000037603	ENSBTAT00000052569	Transcript	stop_gained	5	5	2	W/*	tGg/tAg	rs520655944	HIGH	-	1	-	-	-	-	protein_coding	-	-	-
15_45966581_ACAAAAGTGGCTGGGGAAAAAGACTATTGTTCACAGA/-	15:45966581-45966617	-	ENSBTAG00000037603	ENSBTAT00000052569	Transcript	splice_acceptor_variant,splice_polypyrimidine_tract_variant,coding_sequence_variant,intron_variant	?-886	?-886	?-296	-	-	rs464543328	HIGH	-	1	-	-	-	-	protein_coding	-	-	-
15_45966626_-/T	15:45966625-45966626	T	ENSBTAG00000037603	ENSBTAT00000052569	Transcript	frameshift_variant	894-895	894-895	298-299	-/X	-/T	rs527049008	HIGH	-	1	-	-	-	-	protein_coding	-	-	-
15_45966628_C/CT/T	15:45966628	CT	ENSBTAG00000037603	ENSBTAT00000052569	Transcript	frameshift_variant	897	897	299	S/SX	tcC/tcCT	rs379866733	HIGH	-	1	-	-	-	-	protein_coding	-	-	-
15_45991730_T/C	15:45991730	C	ENSBTAG00000036031	ENSBTAT00000050523	Transcript	stop_lost	925	925	309	*/Q	Tag/Cag	rs381576937	HIGH	-	1	-	OR2D4	VGNC	-	protein_coding	-	-	-
15_46093115_C/T	15:46093115	T	ENSBTAG00000047025	ENSBTAT00000028184	Transcript	stop_gained	704	704	235	W/*	tGg/tAg	rs437781972	HIGH	-	-1	-	OR2AG2	VGNC	-	protein_coding	-	-	-
15_46100746_G/-	15:46100746	-	ENSBTAG00000021147	ENSBTAT00000028185	Transcript	frameshift_variant	826	826	276	L/X	Ctg/tg	rs447293254	HIGH	-	-1	-	OR2D37	EntrezGene	-	protein_coding	-	-	-
15_46100916_C/T	15:46100916	T	ENSBTAG00000021147	ENSBTAT00000028185	Transcript	stop_gained	656	656	219	W/*	tGg/tAg	rs476744657	HIGH	-	-1	-	OR2D37	EntrezGene	-	protein_coding	-	-	-
15_46101145_G/-	15:46101145	-	ENSBTAG00000021147	ENSBTAT00000028185	Transcript	frameshift_variant	427	427	143	Q/X	Cag/ag	rs461041685	HIGH	-	-1	-	OR2D37	EntrezGene	-	protein_coding	-	-	-
15_46133161_-/A	15:46133160-46133161	A	ENSBTAG00000051394	ENSBTAT00000085790	Transcript	frameshift_variant	275-276	275-276	92	T/TX	aca/acAa	-	HIGH	-	1	-	-	-	-	protein_coding	-	-	-
15_46230808_-/TG	15:46230807-46230808	TG	ENSBTAG00000037937	ENSBTAT00000055625	Transcript	frameshift_variant	1727-1728	1727-1728	576	T/TX	act/acTGt	-	HIGH	-	1	-	-	-	-	protein_coding	-	-	-
15_46230812_CC/-	15:46230812-46230813	-	ENSBTAG00000037937	ENSBTAT00000055625	Transcript	frameshift_variant	1732-1733	1732-1733	578	P/X	CCa/a	-	HIGH	-	1	-	-	-	-	protein_coding	-	-	-
15_46232750_C/T	15:46232750	T	ENSBTAG00000037937	ENSBTAT00000055625	Transcript	stop_gained	3670	3670	1224	Q/*	Caa/Taa	rs472636797	HIGH	-	1	-	-	-	-	protein_coding	-	-	-
15_46235484_G/-	15:46235484	-	ENSBTAG00000037937	ENSBTAT00000055625	Transcript	frameshift_variant	6404	6404	2135	W/X	tGg/tg	-	HIGH	-	1	-	-	-	-	protein_coding	-	-	-
15_46235515_T/A	15:46235515	A	ENSBTAG00000037937	ENSBTAT00000055625	Transcript	stop_gained	6435	6435	2145	C/*	tgT/tgA	-	HIGH	-	1	-	-	-	-	protein_coding	-	-	-
15_46235676_GG/-	15:46235676-46235677	-	ENSBTAG00000037937	ENSBTAT00000055625	Transcript	frameshift_variant	6596-6597	6596-6597	2199	R/X	aGG/a	-	HIGH	-	1	-	-	-	-	protein_coding	-	-	-
15_46235679_-/AT	15:46235678-46235679	AT	ENSBTAG00000037937	ENSBTAT00000055625	Transcript	frameshift_variant	6598-6599	6598-6599	2200	I/NX	atc/aATtc	-	HIGH	-	1	-	-	-	-	protein_coding	-	-	-
15_46361574_C/T	15:46361574	T	ENSBTAG00000052878	ENSBTAT00000080433	Transcript	stop_gained	133	133	45	R/*	Cga/Tga	-	HIGH	-	1	-	-	-	-	protein_coding	-	-	-
15_46464745_-/CCCAGCCCCAG/CCCAGCCCCGG	15:46464744-46464745	CCCAGCCCCAG	ENSBTAG00000000697	ENSBTAT00000039795	Transcript	frameshift_variant,splice_region_variant,splice_polypyrimidine_tract_variant,intron_variant	729-730	638-639	213	A/APAPX	gcc/gcCCCAGCCCCAGc	-	HIGH	-	1	-	RRP8	VGNC	-	protein_coding	-	-	-
15_46465473_A/-	15:46465473	-	ENSBTAG00000000697	ENSBTAT00000039795	Transcript	frameshift_variant	1238	1147	383	K/X	Aag/ag	-	HIGH	-	1	-	RRP8	VGNC	-	protein_coding	-	-	-
15_46465475_G/-	15:46465475	-	ENSBTAG00000000697	ENSBTAT00000039795	Transcript	frameshift_variant	1240	1149	383	K/X	aaG/aa	-	HIGH	-	1	-	RRP8	VGNC	-	protein_coding	-	-	-
15_47682234_G/A	15:47682234	A	ENSBTAG00000051804	ENSBTAT00000002647	Transcript	stop_gained	514	514	172	R/*	Cga/Tga	rs381818373	HIGH	-	-1	-	OR52H9	VGNC	-	protein_coding	-	-	-
15_47812298_G/A	15:47812298	A	ENSBTAG00000005609	ENSBTAT00000040169	Transcript	stop_gained	1294	1294	432	Q/*	Cag/Tag	rs435185428	HIGH	-	-1	-	-	-	-	protein_coding	-	-	-
15_48026314_G/-	15:48026314	-	ENSBTAG00000048742	ENSBTAT00000066334	Transcript	frameshift_variant	805	805	269	A/X	Gcc/cc	rs378889586	HIGH	-	1	-	OR52H1D	VGNC	-	protein_coding	-	-	-
15_48092882_ATTGAAAATGAAAGTGAGAGTGAAGTCGCTCAGTCGTGTCCGACTCTTTGCGACCCGCTGGACTGTAGCCTATCAGGCTCCTCCATCCATGGTATTTTCCAGGCAAGAGTGCTGGAGTGGATTGCCATTT/-	15:48092882-48093011	-	ENSBTAG00000054937	ENSBTAT00000006176	Transcript	splice_donor_variant,splice_donor_5th_base_variant,coding_sequence_variant,5_prime_UTR_variant,intron_variant	-	-	-	-	-	-	HIGH	-	-1	-	OR52D1D	VGNC	-	protein_coding	-	-	-
15_48307634_G/C	15:48307634	C	ENSBTAG00000051659	ENSBTAT00000085468	Transcript	splice_acceptor_variant	-	-	-	-	-	rs109983538	HIGH	-	1	-	OR51B20P	VGNC	-	protein_coding	-	-	-
15_48308270_T/-	15:48308270	-	ENSBTAG00000051659	ENSBTAT00000085468	Transcript	frameshift_variant	696	696	232	T/X	acT/ac	-	HIGH	-	1	-	OR51B20P	VGNC	-	protein_coding	-	-	-
15_48413837_G/A	15:48413837	A	ENSBTAG00000054499	ENSBTAT00000068756	Transcript	stop_gained	100	100	34	Q/*	Cag/Tag	rs380729617	HIGH	-	-1	-	-	-	-	protein_coding	-	-	-
15_48779064_-/G	15:48779063-48779064	G	ENSBTAG00000048579	ENSBTAT00000080048	Transcript	frameshift_variant	836-837	836-837	279	I/IX	ata/atCa	rs381105907	HIGH	-	-1	-	OR52R1FP	VGNC	-	protein_coding	-	-	-
15_49011051_GA/-	15:49011051-49011052	-	ENSBTAG00000054970	ENSBTAT00000087017	Transcript	frameshift_variant	676-677	676-677	226	E/X	GAg/g	-	HIGH	-	1	-	OR52E3	VGNC	-	protein_coding	-	-	-
15_49011055_A/-	15:49011055	-	ENSBTAG00000054970	ENSBTAT00000087017	Transcript	frameshift_variant	680	680	227	Y/X	tAt/tt	-	HIGH	-	1	-	OR52E3	VGNC	-	protein_coding	-	-	-
15_49597809_TC/-	15:49597809-49597810	-	ENSBTAG00000049940	ENSBTAT00000075970	Transcript	frameshift_variant	398-399	398-399	133	R/X	aGA/a	-	HIGH	-	-1	-	OR51L15	VGNC	-	protein_coding	-	-	-
15_49597813_-/GC	15:49597812-49597813	GC	ENSBTAG00000049940	ENSBTAT00000075970	Transcript	frameshift_variant	395-396	395-396	132	L/LX	cta/ctGCa	-	HIGH	-	-1	-	OR51L15	VGNC	-	protein_coding	-	-	-
15_49637293_C/G	15:49637293	G	ENSBTAG00000053514	ENSBTAT00000067458	Transcript	stop_gained	540	540	180	Y/*	taC/taG	-	HIGH	-	1	-	OR52S20	VGNC	-	protein_coding	-	-	-
15_50189559_C/T	15:50189559	T	ENSBTAG00000051181	ENSBTAT00000066143	Transcript	stop_gained	187	187	63	R/*	Cga/Tga	rs384984407	HIGH	-	1	-	OR52R1E	VGNC	-	protein_coding	-	-	-
15_50224865_TG/-	15:50224865-50224866	-	ENSBTAG00000050019	ENSBTAT00000065668	Transcript	frameshift_variant	394-395	394-395	132	C/X	TGt/t	-	HIGH	-	1	-	OR51F1B	VGNC	-	protein_coding	-	-	-
15_50449695_GGCCACAGCTATGTGC/-	15:50449695-50449710	-	ENSBTAG00000051808	ENSBTAT00000055288	Transcript	frameshift_variant	642-657	642-657	214-219	EHIAVA/X	gaGCACATAGCTGTGGCC/ga	-	HIGH	-	-1	-	OR52I11	VGNC	-	protein_coding	-	-	-
15_50731793_A/G	15:50731793	G	ENSBTAG00000052975	ENSBTAT00000068185	Transcript	start_lost	1	1	1	M/V	Atg/Gtg	rs41765422	HIGH	-	1	-	-	-	-	protein_coding	-	-	-
15_50784032_AG/-	15:50784032-50784033	-	ENSBTAG00000048614	ENSBTAT00000078178	Transcript	frameshift_variant	490-491	490-491	164	L/X	CTa/a	rs381438792	HIGH	-	-1	-	OR52B4K	VGNC	-	protein_coding	-	-	-
15_50948367_C/G	15:50948367	G	ENSBTAG00000035686	ENSBTAT00000039777	Transcript	stop_gained	983	983	328	S/*	tCa/tGa	rs41772896	HIGH	-	1	-	-	-	-	protein_coding	-	-	-
15_51379761_C/T	15:51379761	T	ENSBTAG00000053177	ENSBTAT00000066796	Transcript	splice_donor_variant	-	-	-	-	-	-	HIGH	-	1	-	-	-	-	protein_coding	-	-	-
15_51402455_GT/-	15:51402455-51402456	-	ENSBTAG00000013997	ENSBTAT00000018601	Transcript	frameshift_variant	724-725	724-725	242	T/X	ACc/c	-	HIGH	-	-1	-	-	-	-	protein_coding	-	-	-
15_51402460_-/TC	15:51402459-51402460	TC	ENSBTAG00000013997	ENSBTAT00000018601	Transcript	frameshift_variant	720-721	720-721	240-241	-/X	-/GA	-	HIGH	-	-1	-	-	-	-	protein_coding	-	-	-
15_51402895_-/A	15:51402894-51402895	A	ENSBTAG00000013997	ENSBTAT00000018601	Transcript	frameshift_variant	317-318	317-318	106	P/PX	ccc/ccTc	-	HIGH	-	-1	-	-	-	-	protein_coding	-	-	-
15_51434329_G/A	15:51434329	A	ENSBTAG00000049953	ENSBTAT00000081755	Transcript	start_lost	154	3	1	M/I	atG/atA	rs444576051	HIGH	-	1	-	-	-	-	protein_coding	-	-	-
15_54076501_-/A	15:54076500-54076501	A	ENSBTAG00000054207	ENSBTAT00000068540	Transcript	frameshift_variant	914-915	914-915	305	V/VX	gtg/gtTg	rs475560080	HIGH	-	-1	-	-	-	-	protein_coding	-	-	-
15_54416175_-/C	15:54416174-54416175	C	ENSBTAG00000015596	ENSBTAT00000020716	Transcript	frameshift_variant,splice_region_variant	1626-1627	1369-1370	457	T/TX	acc/aCcc	-	HIGH	-	1	-	SLCO2B1	VGNC	-	protein_coding	-	-	-
15_54416176_-/A	15:54416175-54416176	A	ENSBTAG00000015596	ENSBTAT00000020716	Transcript	frameshift_variant,splice_region_variant	1627-1628	1370-1371	457	T/TX	acc/acAc	-	HIGH	-	1	-	SLCO2B1	VGNC	-	protein_coding	-	-	-
15_55763035_-/A	15:55763034-55763035	A	ENSBTAG00000031609	ENSBTAT00000044810	Transcript	frameshift_variant	1810-1811	1736-1737	579	L/LX	cta/ctTa	-	HIGH	-	-1	-	THAP12	VGNC	-	protein_coding	-	-	-
15_58217805_T/-	15:58217805	-	ENSBTAG00000001460	ENSBTAT00000001914	Transcript	frameshift_variant	602	570	190	S/X	tcA/tc	-	HIGH	-	-1	-	LIN7C	VGNC	-	protein_coding	-	-	-
15_63302797_GTGAGTTACCATGTGGAATACTTGTTCTGCTTATAAGAAATAAGAAGCAAATATGTTCACCATGTCACTGCATTTTCTCCTTTTGTCAATCTCGTTGTAG/-	15:63302797-63302896	-	ENSBTAG00000005338	ENSBTAT00000007021	Transcript	splice_donor_variant,splice_acceptor_variant,splice_donor_5th_base_variant,splice_polypyrimidine_tract_variant,intron_variant	-	-	-	-	-	-	HIGH	-	1	-	EIF3M	VGNC	-	protein_coding	-	-	-
15_64733679_-/G	15:64733678-64733679	G	ENSBTAG00000016747	ENSBTAT00000022271	Transcript	frameshift_variant,splice_region_variant,intron_variant	2641-2642	2559-2560	853-854	-/X	-/G	-	HIGH	-	1	-	NAT10	VGNC	-	protein_coding	-	-	-
15_72569724_G/-	15:72569724	-	ENSBTAG00000051591	ENSBTAT00000075966	Transcript	frameshift_variant	40	40	14	G/X	Ggg/gg	rs385457959	HIGH	-	1	-	-	-	-	protein_coding	-	-	-
15_75880387_GGCGGCGGCGGCGGCGACTACCTCAGC/-	15:75880387-75880413	-	ENSBTAG00000021223	ENSBTAT00000028277	Transcript	start_lost,inframe_deletion	610-636	2022-03-29	2022-01-10	MAAAAATTSA/M	atGGCGGCGGCGGCGGCGACTACCTCAGCg/atg	-	HIGH	-	1	-	CRY2	VGNC	-	protein_coding	-	-	-
15_77241681_-/A	15:77241680-77241681	A	ENSBTAG00000019436	ENSBTAT00000056812	Transcript	frameshift_variant	116-117	116-117	39	G/GX	gga/ggAa	rs133341402	HIGH	-	1	-	SLC39A13	VGNC	-	protein_coding	-	-	-
15_77899978_CT/-	15:77899978-77899979	-	ENSBTAG00000051670	ENSBTAT00000007767	Transcript	frameshift_variant	645-646	645-646	215-216	SY/SX	tcCTat/tcat	-	HIGH	-	1	-	OR4B1	VGNC	-	protein_coding	-	-	-
15_77899983_-/CG	15:77899982-77899983	CG	ENSBTAG00000051670	ENSBTAT00000007767	Transcript	frameshift_variant	649-650	649-650	217	I/TX	att/aCGtt	-	HIGH	-	1	-	OR4B1	VGNC	-	protein_coding	-	-	-
15_78050365_T/-	15:78050365	-	ENSBTAG00000024788	ENSBTAT00000016656	Transcript	frameshift_variant	189	189	63	C/X	tgT/tg	rs133741458	HIGH	-	1	-	OR4C3B	VGNC	-	protein_coding	-	-	-
15_78364883_TTTA/-	15:78364883-78364886	-	ENSBTAG00000048665	ENSBTAT00000039086	Transcript	frameshift_variant	204-207	204-207	68-69	AL/X	gcTTTA/gc	rs525789344	HIGH	-	1	-	OR4C1	VGNC	-	protein_coding	-	-	-
15_78365091_C/T	15:78365091	T	ENSBTAG00000048665	ENSBTAT00000039086	Transcript	stop_gained	412	412	138	R/*	Cga/Tga	rs470558832	HIGH	-	1	-	OR4C1	VGNC	-	protein_coding	-	-	-
15_78914841_ACCAG/-	15:78914841-78914845	-	ENSBTAG00000052005	ENSBTAT00000073709	Transcript	frameshift_variant	743-747	743-747	248-249	PG/X	cCTGGT/c	rs721420407	HIGH	-	-1	-	-	-	-	protein_coding	-	-	-
15_79057557_-/ATGAA	15:79057556-79057557	ATGAA	ENSBTAG00000001291	ENSBTAT00000055982	Transcript	frameshift_variant	936-937	936-937	312-313	-/MX	-/ATGAA	rs133987338	HIGH	-	1	-	OR8H13	VGNC	-	protein_coding	-	-	-
15_79057614_G/T	15:79057614	T	ENSBTAG00000001291	ENSBTAT00000055982	Transcript	stop_gained	994	994	332	G/*	Gga/Tga	rs135797741	HIGH	-	1	-	OR8H13	VGNC	-	protein_coding	-	-	-
15_79365124_A/C	15:79365124	C	ENSBTAG00000049921	ENSBTAT00000033864	Transcript	stop_gained	18	18	6	Y/*	taT/taG	rs379469091	HIGH	-	-1	-	OR8K62	VGNC	-	protein_coding	-	-	-
15_79365135_-/C	15:79365134-79365135	C	ENSBTAG00000049921	ENSBTAT00000033864	Transcript	frameshift_variant	2022-07-08	2022-07-08	3	K/RX	aaa/aGaa	rs521905099	HIGH	-	-1	-	OR8K62	VGNC	-	protein_coding	-	-	-
15_79408102_G/T	15:79408102	T	ENSBTAG00000050397	ENSBTAT00000065254	Transcript	stop_gained	113	113	38	S/*	tCg/tAg	rs136795779	HIGH	-	-1	-	OR8K66	VGNC	-	protein_coding	-	-	-
15_79663858_AT/-	15:79663858-79663859	-	ENSBTAG00000022858	ENSBTAT00000031053	Transcript	frameshift_variant	20-21	20-21	7	N/X	aAT/a	rs466420954	HIGH	-	1	-	OR8U1	VGNC	-	protein_coding	-	-	-
15_79663870_-/A	15:79663869-79663870	A	ENSBTAG00000022858	ENSBTAT00000031053	Transcript	frameshift_variant	31-32	31-32	11	Q/QX	caa/cAaa	rs797744803	HIGH	-	1	-	OR8U1	VGNC	-	protein_coding	-	-	-
15_79858465_C/T	15:79858465	T	ENSBTAG00000006421	ENSBTAT00000008421	Transcript	stop_gained	808	808	270	Q/*	Caa/Taa	rs211389043	HIGH	-	1	-	OR5AR1	VGNC	-	protein_coding	-	-	-
15_79994368_GG/-	15:79994368-79994369	-	ENSBTAG00000037928	ENSBTAT00000057294	Transcript	frameshift_variant	739-740	739-740	247	P/X	CCa/a	rs384155113	HIGH	-	-1	-	-	-	-	protein_coding	-	-	-
15_80194285_A/-	15:80194285	-	ENSBTAG00000053339	ENSBTAT00000085556	Transcript	frameshift_variant	462	462	154	I/X	atA/at	-	HIGH	-	1	-	-	-	-	protein_coding	-	-	-
15_80806065_-/TGAT	15:80806064-80806065	TGAT	ENSBTAG00000027524	ENSBTAT00000043836	Transcript	frameshift_variant	679-680	679-680	227	V/VIX	gtg/gTGATtg	-	HIGH	-	1	-	SMTNL1	VGNC	-	protein_coding	-	-	-
15_81009911_-/T	15:81009910-81009911	T	ENSBTAG00000002411	ENSBTAT00000043778	Transcript	frameshift_variant,splice_region_variant,splice_polypyrimidine_tract_variant	3267-3268	2832-2833	944-945	-/X	-/T	-	HIGH	-	1	-	CTNND1	VGNC	-	protein_coding	-	-	-
15_81009914_-/G	15:81009913-81009914	G	ENSBTAG00000002411	ENSBTAT00000043778	Transcript	frameshift_variant,splice_region_variant,splice_polypyrimidine_tract_variant,intron_variant	3270-3271	2835-2836	945-946	-/X	-/G	-	HIGH	-	1	-	CTNND1	VGNC	-	protein_coding	-	-	-
15_81745506_T/C	15:81745506	C	ENSBTAG00000051815	ENSBTAT00000066621	Transcript	start_lost	1	1	1	M/V	Atg/Gtg	rs460622738	HIGH	-	-1	-	OR5B143	VGNC	-	protein_coding	-	-	-
15_81947631_T/C	15:81947631	C	ENSBTAG00000050315	ENSBTAT00000083287	Transcript	stop_lost	1222	1222	408	*/R	Tga/Cga	rs110981357	HIGH	-	1	-	-	-	-	protein_coding	-	-	-
15_82243029_T/A	15:82243029	A	ENSBTAG00000036016	ENSBTAT00000003767	Transcript	start_lost	2	2	1	M/K	aTg/aAg	rs41786336	HIGH	-	1	-	FAM111B	VGNC	-	protein_coding	-	-	-
15_82246382_G/A	15:82246382	A	ENSBTAG00000036016	ENSBTAT00000003767	Transcript	splice_acceptor_variant	-	-	-	-	-	rs473311634	HIGH	-	1	-	FAM111B	VGNC	-	protein_coding	-	-	-
15_84250699_A/T	15:84250699	T	ENSBTAG00000051204	ENSBTAT00000079661	Transcript	stop_lost	884	884	295	*/L	tAa/tTa	rs384549627	HIGH	-	1	-	OR4C15CP	VGNC	-	protein_coding	-	-	-
16_2877644_-/TA	16:2877643-2877644	TA	ENSBTAG00000015946	ENSBTAT00000021204	Transcript	frameshift_variant,splice_region_variant	1006-1007	978-979	326-327	-/X	-/TA	-	HIGH	-	-1	-	RBBP5	VGNC	-	protein_coding	-	-	-
16_2877645_-/TTGATTTTGTGCCCAGATAGA	16:2877644-2877645	TTGATTTTGTGCCCAGATAGA	ENSBTAG00000015946	ENSBTAT00000021204	Transcript	splice_acceptor_variant	-	-	-	-	-	-	HIGH	-	-1	-	RBBP5	VGNC	-	protein_coding	-	-	-
16_2878899_AGGACAAAGAAAGTACCCAAGGAGAACCAGAACCGGACCCCAGGTAATGAATGAGCACACATTCATCCGGGTTATGGCACGTACCTG/-	16:2878899-2878985	-	ENSBTAG00000015946	ENSBTAT00000021204	Transcript	splice_donor_variant,splice_donor_5th_base_variant,splice_polypyrimidine_tract_variant,coding_sequence_variant,intron_variant	778-?	750-?	250-?	-	-	-	HIGH	-	-1	-	RBBP5	VGNC	-	protein_coding	-	-	-
16_2881599_-/TGATCTCGCGGATGATACTGGA	16:2881598-2881599	TGATCTCGCGGATGATACTGGA	ENSBTAG00000015946	ENSBTAT00000021204	Transcript	frameshift_variant,splice_region_variant	387-388	359-360	120	Q/HPVSSARSX	cag/caTCCAGTATCATCCGCGAGATCAg	-	HIGH	-	-1	-	RBBP5	VGNC	-	protein_coding	-	-	-
16_4721694_G/-	16:4721694	-	ENSBTAG00000019798	ENSBTAT00000026377	Transcript	splice_donor_variant,frameshift_variant	728	586	196	L/X	Cta/ta	-	HIGH	-	-1	-	PIGR	VGNC	-	protein_coding	-	-	-
16_4721702_GA/-	16:4721702-4721703	-	ENSBTAG00000019798	ENSBTAT00000026377	Transcript	frameshift_variant,splice_region_variant	720-721	578-579	193	L/X	cTC/c	-	HIGH	-	-1	-	PIGR	VGNC	-	protein_coding	-	-	-
16_4721710_T/C/TGC	16:4721710	TGC	ENSBTAG00000019798	ENSBTAT00000026377	Transcript	frameshift_variant	713	571	191	I/AX	Ata/GCAta	-	HIGH	-	-1	-	PIGR	VGNC	-	protein_coding	-	-	-
16_4721787_A/-	16:4721787	-	ENSBTAG00000019798	ENSBTAT00000026377	Transcript	frameshift_variant,splice_donor_region_variant	636	494	165	L/X	tTg/tg	-	HIGH	-	-1	-	PIGR	VGNC	-	protein_coding	-	-	-
16_7654066_T/-	16:7654066	-	ENSBTAG00000051085	ENSBTAT00000075707	Transcript	frameshift_variant	166	166	56	L/X	Tta/ta	rs459667199	HIGH	-	1	-	-	-	-	protein_coding	-	-	-
16_22523721_GGGG/-	16:22523721-22523724	-	ENSBTAG00000049406	ENSBTAT00000067294	Transcript	frameshift_variant	2022-11-14	2022-11-14	2022-04-05	RG/X	aGGGGg/ag	-	HIGH	-	1	-	-	-	-	protein_coding	-	-	-
16_22523725_GA/*/-	16:22523725-22523726	-	ENSBTAG00000049406	ENSBTAT00000067294	Transcript	frameshift_variant	15-16	15-16	2022-05-06	GR/GX	ggGAga/ggga	-	HIGH	-	1	-	-	-	-	protein_coding	-	-	-
16_22523747_GAGAGAGC/-	16:22523747-22523754	-	ENSBTAG00000049406	ENSBTAT00000067294	Transcript	frameshift_variant	37-44	37-44	13-15	ERA/X	GAGAGAGCg/g	-	HIGH	-	1	-	-	-	-	protein_coding	-	-	-
16_37191372_-/C	16:37191371-37191372	C	ENSBTAG00000017722	ENSBTAT00000023573	Transcript	splice_donor_variant	-	-	-	-	-	-	HIGH	-	-1	-	F5	VGNC	-	protein_coding	-	-	-
16_37191373_-/T	16:37191372-37191373	T	ENSBTAG00000017722	ENSBTAT00000023573	Transcript	frameshift_variant,splice_region_variant	1712-1713	1712-1713	571	N/KX	aat/aaAt	-	HIGH	-	-1	-	F5	VGNC	-	protein_coding	-	-	-
16_37440762_-/T	16:37440761-37440762	T	ENSBTAG00000021671	ENSBTAT00000028878	Transcript	frameshift_variant,splice_region_variant,splice_polypyrimidine_tract_variant	1106-1107	799-800	267	F/YX	ttt/tAtt	-	HIGH	-	-1	-	METTL18	VGNC	-	protein_coding	-	-	-
16_40730388_A/-	16:40730388	-	ENSBTAG00000053302	ENSBTAT00000076927	Transcript	frameshift_variant,splice_region_variant	237	237	79	R/X	agA/ag	rs380156209	HIGH	-	1	-	-	-	-	protein_coding	-	-	-
16_49281287_-/A	16:49281286-49281287	A	ENSBTAG00000004738	ENSBTAT00000006219	Transcript	frameshift_variant	1080-1081	1074-1075	358-359	-/X	-/A	-	HIGH	-	1	-	LRRC47	VGNC	-	protein_coding	-	-	-
16_54483104_G/A	16:54483104	A	ENSBTAG00000053475	ENSBTAT00000071176	Transcript	stop_gained	37	37	13	R/*	Cga/Tga	rs379263643	HIGH	-	-1	-	-	-	-	protein_coding	-	-	-
16_54639144_C/-	16:54639144	-	ENSBTAG00000051707	ENSBTAT00000076544	Transcript	frameshift_variant,splice_region_variant	378	378	126	S/X	agC/ag	-	HIGH	-	1	-	-	-	-	protein_coding	-	-	-
16_66212899_A/-	16:66212899	-	ENSBTAG00000004492	ENSBTAT00000061295	Transcript	frameshift_variant	1819	1810	604	K/X	Aaa/aa	-	HIGH	-	1	-	SWT1	VGNC	-	protein_coding	-	-	-
16_73512381_-/T	16:73512380-73512381	T	ENSBTAG00000002849	ENSBTAT00000003694	Transcript	frameshift_variant,splice_region_variant,splice_polypyrimidine_tract_variant,intron_variant	614-615	486-487	162-163	-/X	-/T	-	HIGH	-	1	-	IRF6	VGNC	-	protein_coding	-	-	-
16_75556070_T/-	16:75556070	-	ENSBTAG00000051625	ENSBTAT00000087274	Transcript	frameshift_variant	30	30	10	A/X	gcT/gc	rs520274321	HIGH	-	1	-	-	-	-	protein_coding	-	-	-
16_75850969_G/A	16:75850969	A	ENSBTAG00000030910	ENSBTAT00000043743	Transcript	stop_gained	1072	1072	358	R/*	Cga/Tga	rs43047148	HIGH	-	-1	-	-	-	-	protein_coding	-	-	-
16_76054635_T/-	16:76054635	-	ENSBTAG00000007860	ENSBTAT00000010340	Transcript	frameshift_variant,splice_donor_region_variant	3242	3242	1081	K/X	aAg/ag	-	HIGH	-	-1	-	ASPM	EntrezGene	-	protein_coding	-	-	-
16_76359846_-/G	16:76359845-76359846	G	ENSBTAG00000008944	ENSBTAT00000033880	Transcript	frameshift_variant,splice_donor_region_variant	3399-3400	3388-3389	1130	R/RX	cgg/cGgg	-	HIGH	-	1	-	CRB1	VGNC	-	protein_coding	-	-	-
16_77609354_AAGC/-	16:77609354-77609357	-	ENSBTAG00000023144	ENSBTAT00000013320	Transcript	frameshift_variant	649-652	649-652	217-218	KR/X	AAGCga/ga	-	HIGH	-	1	-	PTPRC	VGNC	-	protein_coding	-	-	-
16_77609361_-/GAAA	16:77609360-77609361	GAAA	ENSBTAG00000023144	ENSBTAT00000013320	Transcript	frameshift_variant	655-656	655-656	219	E/GKX	gag/gGAAAag	-	HIGH	-	1	-	PTPRC	VGNC	-	protein_coding	-	-	-
17_11676545_-/G	17:11676544-11676545	G	ENSBTAG00000005648	ENSBTAT00000007421	Transcript	frameshift_variant	618-619	618-619	206-207	-/X	-/C	-	HIGH	-	-1	-	POU4F2	VGNC	-	protein_coding	-	-	-
17_17202701_T/-	17:17202701	-	ENSBTAG00000014007	ENSBTAT00000018612	Transcript	frameshift_variant,start_lost,start_retained_variant	101	1	1	M/X	Atg/tg	rs381665197	HIGH	-	-1	-	ELMOD2	VGNC	-	protein_coding	-	-	-
17_18400040_CCCCGGGGCGGGGCTCGCAG/-	17:18400040-18400059	-	ENSBTAG00000002599	ENSBTAT00000048362	Transcript	frameshift_variant	278-297	278-297	93-99	SPGRGSQ/X	tCCCCGGGGCGGGGCTCGCAG/t	-	HIGH	-	1	-	MGARP	VGNC	-	protein_coding	-	-	-
17_28277238_C/T	17:28277238	T	ENSBTAG00000049817	ENSBTAT00000073039	Transcript	stop_gained	313	313	105	Q/*	Caa/Taa	rs134981000	HIGH	-	1	-	-	-	-	protein_coding	-	-	-
17_40721540_TGTC/-	17:40721540-40721543	-	ENSBTAG00000055144	ENSBTAT00000087088	Transcript	frameshift_variant	125-128	125-128	42-43	LS/X	tTGTCt/tt	rs524864557	HIGH	-	1	-	-	-	-	protein_coding	-	-	-
17_40721625_C/G	17:40721625	G	ENSBTAG00000055144	ENSBTAT00000087088	Transcript	stop_gained	210	210	70	Y/*	taC/taG	rs42307029	HIGH	-	1	-	-	-	-	protein_coding	-	-	-
17_44120271_-/A	17:44120270-44120271	A	ENSBTAG00000040072	ENSBTAT00000052977	Transcript	frameshift_variant	567-568	197-198	66	P/PX	cca/ccAa	-	HIGH	-	1	-	ZNF140	VGNC	-	protein_coding	-	-	-
17_44212531_G/A	17:44212531	A	ENSBTAG00000040336	ENSBTAT00000056095	Transcript	stop_gained	351	149	50	W/*	tGg/tAg	rs110561754	HIGH	-	1	-	ZNF268	EntrezGene	HGNC:13061	protein_coding	-	-	-
17_44290637_G/-	17:44290637	-	ENSBTAG00000026626	ENSBTAT00000037916	Transcript	frameshift_variant	158	38	13	P/X	cCt/ct	-	HIGH	-	-1	-	ANHX	VGNC	-	protein_coding	-	-	-
17_53146896_T/A	17:53146896	A	ENSBTAG00000053397	ENSBTAT00000068140	Transcript	stop_gained	259	259	87	K/*	Aaa/Taa	-	HIGH	-	-1	-	-	-	-	protein_coding	-	-	-
17_55377769_C/T	17:55377769	T	ENSBTAG00000048331	ENSBTAT00000080862	Transcript	stop_gained	1378	1378	460	Q/*	Cag/Tag	rs41841537	HIGH	-	1	-	-	-	-	protein_coding	-	-	-
17_55420494_G/T	17:55420494	T	ENSBTAG00000050648	ENSBTAT00000074428	Transcript	stop_gained	384	384	128	Y/*	taC/taA	rs137067501	HIGH	-	-1	-	-	-	-	protein_coding	-	-	-
17_55434640_CC/-	17:55434640-55434641	-	ENSBTAG00000051558	ENSBTAT00000068362	Transcript	frameshift_variant	655-656	655-656	219	G/X	GGc/c	-	HIGH	-	-1	-	-	-	-	protein_coding	-	-	-
17_66140622_GGCGGC/-	17:66140622-66140627	-	ENSBTAG00000012277	ENSBTAT00000016280	Transcript	start_lost,inframe_deletion	2022-03-08	2022-03-08	2022-01-03	MAA/M	atGGCGGCg/atg	-	HIGH	-	1	-	SRRD	VGNC	-	protein_coding	-	-	-
17_68166570_-/TTT	17:68166569-68166570	TTT	ENSBTAG00000047107	ENSBTAT00000064143	Transcript	splice_acceptor_variant	-	-	-	-	-	-	HIGH	-	-1	-	TNIP3	VGNC	-	protein_coding	-	-	-
17_69986216_C/T	17:69986216	T	ENSBTAG00000011962	ENSBTAT00000015876	Transcript	stop_gained	784	674	225	W/*	tGg/tAg	rs41852513	HIGH	-	-1	-	PLA2G3	VGNC	-	protein_coding	-	-	-
17_70829582_G/T	17:70829582	T	ENSBTAG00000052233	ENSBTAT00000074806	Transcript	stop_gained	253	253	85	E/*	Gag/Tag	rs440081037	HIGH	-	1	-	-	-	-	protein_coding	-	-	-
17_70841125_T/-	17:70841125	-	ENSBTAG00000050165	ENSBTAT00000074220	Transcript	frameshift_variant,splice_region_variant	349	349	117	S/X	Tct/ct	rs517269494	HIGH	-	1	-	-	-	-	protein_coding	-	-	-
17_70841127_TT/-	17:70841127-70841128	-	ENSBTAG00000050165	ENSBTAT00000074220	Transcript	frameshift_variant	351-352	351-352	117-118	SS/SX	tcTTct/tcct	rs522284585	HIGH	-	1	-	-	-	-	protein_coding	-	-	-
17_70982498_AC/-	17:70982498-70982499	-	ENSBTAG00000001005	ENSBTAT00000001332	Transcript	frameshift_variant	1892-1893	1634-1635	545	C/X	tGT/t	-	HIGH	-	-1	-	ZNF280B	VGNC	-	protein_coding	-	-	-
17_70982504_-/AT/TTTTTTTTTTTT	17:70982503-70982504	AT	ENSBTAG00000001005	ENSBTAT00000001332	Transcript	frameshift_variant	1887-1888	1629-1630	543-544	-/X	-/AT	-	HIGH	-	-1	-	ZNF280B	VGNC	-	protein_coding	-	-	-
17_70982589_C/-	17:70982589	-	ENSBTAG00000001005	ENSBTAT00000001332	Transcript	frameshift_variant	1802	1544	515	G/X	gGa/ga	-	HIGH	-	-1	-	ZNF280B	VGNC	-	protein_coding	-	-	-
17_70982592_G/-	17:70982592	-	ENSBTAG00000001005	ENSBTAT00000001332	Transcript	frameshift_variant	1799	1541	514	P/X	cCa/ca	-	HIGH	-	-1	-	ZNF280B	VGNC	-	protein_coding	-	-	-
17_70982697_-/TG	17:70982696-70982697	TG	ENSBTAG00000001005	ENSBTAT00000001332	Transcript	frameshift_variant	1694-1695	1436-1437	479	E/DX	gag/gaCAg	-	HIGH	-	-1	-	ZNF280B	VGNC	-	protein_coding	-	-	-
17_70982699_CA/-	17:70982699-70982700	-	ENSBTAG00000001005	ENSBTAT00000001332	Transcript	frameshift_variant	1691-1692	1433-1434	478	M/X	aTG/a	-	HIGH	-	-1	-	ZNF280B	VGNC	-	protein_coding	-	-	-
17_70982754_CT/-	17:70982754-70982755	-	ENSBTAG00000001005	ENSBTAT00000001332	Transcript	frameshift_variant	1636-1637	1378-1379	460	S/X	AGt/t	rs134700631	HIGH	-	-1	-	ZNF280B	VGNC	-	protein_coding	-	-	-
17_70982961_A/T	17:70982961	T	ENSBTAG00000001005	ENSBTAT00000001332	Transcript	stop_gained	1430	1172	391	L/*	tTa/tAa	rs136786210,rs210737535,rs461786290	HIGH	-	-1	-	ZNF280B	VGNC	-	protein_coding	-	-	-
17_70983361_C/A	17:70983361	A	ENSBTAG00000001005	ENSBTAT00000001332	Transcript	stop_gained	1030	772	258	E/*	Gaa/Taa	rs136031936	HIGH	-	-1	-	ZNF280B	VGNC	-	protein_coding	-	-	-
17_70983486_AAAA/-	17:70983486-70983489	-	ENSBTAG00000001005	ENSBTAT00000001332	Transcript	frameshift_variant	902-905	644-647	215-216	FL/X	tTTTTg/tg	-	HIGH	-	-1	-	ZNF280B	VGNC	-	protein_coding	-	-	-
17_70983487_AAAAATTTTG/-/*	17:70983487-70983496	-	ENSBTAG00000001005	ENSBTAT00000001332	Transcript	frameshift_variant	895-904	637-646	213-216	QNFL/X	CAAAATTTTTtg/tg	-	HIGH	-	-1	-	ZNF280B	VGNC	-	protein_coding	-	-	-
17_70983496_GC/*/-	17:70983496-70983497	-	ENSBTAG00000001005	ENSBTAT00000001332	Transcript	frameshift_variant	894-895	636-637	212-213	QQ/QX	caGCaa/caaa	rs133117553	HIGH	-	-1	-	ZNF280B	VGNC	-	protein_coding	-	-	-
17_70983498_-/TGTA/*	17:70983497-70983498	TGTA	ENSBTAG00000001005	ENSBTAT00000001332	Transcript	frameshift_variant	893-894	635-636	212	Q/HTX	cag/caTACAg	-	HIGH	-	-1	-	ZNF280B	VGNC	-	protein_coding	-	-	-
17_70983576_-/A	17:70983575-70983576	A	ENSBTAG00000001005	ENSBTAT00000001332	Transcript	frameshift_variant	815-816	557-558	186	T/TX	aca/acTa	-	HIGH	-	-1	-	ZNF280B	VGNC	-	protein_coding	-	-	-
17_70983604_G/A	17:70983604	A	ENSBTAG00000001005	ENSBTAT00000001332	Transcript	stop_gained	787	529	177	R/*	Cga/Tga	-	HIGH	-	-1	-	ZNF280B	VGNC	-	protein_coding	-	-	-
17_70983642_G/-	17:70983642	-	ENSBTAG00000001005	ENSBTAT00000001332	Transcript	frameshift_variant	749	491	164	S/X	tCt/tt	-	HIGH	-	-1	-	ZNF280B	VGNC	-	protein_coding	-	-	-
17_70984109_ACATA/-	17:70984109-70984113	-	ENSBTAG00000001005	ENSBTAT00000001332	Transcript	frameshift_variant	278-282	20-24	2022-07-08	LC/X	tTATGT/t	-	HIGH	-	-1	-	ZNF280B	VGNC	-	protein_coding	-	-	-
17_71016044_-/G	17:71016043-71016044	G	ENSBTAG00000033890	ENSBTAT00000050479	Transcript	frameshift_variant	625-626	625-626	209	R/PX	cgg/cCgg	rs135453094	HIGH	-	-1	-	PRAME	HGNC	HGNC:9336	protein_coding	-	-	-
17_71016067_-/GGTGCGGCAGGAACCTGCCCAGCGTG/GGTGCGGCAGGAACCTGCTCAGCGTG	17:71016066-71016067	GGTGCGGCAGGAACCTGCCCAGCGTG	ENSBTAG00000033890	ENSBTAT00000050479	Transcript	frameshift_variant	602-603	602-603	201	A/ATLGRFLPHX	gct/gcCACGCTGGGCAGGTTCCTGCCGCACCt	-	HIGH	-	-1	-	PRAME	HGNC	HGNC:9336	protein_coding	-	-	-
17_71036697_-/CT	17:71036696-71036697	CT	ENSBTAG00000049563	ENSBTAT00000070900	Transcript	frameshift_variant	425-426	425-426	142	D/DX	gac/gaCTc	rs385606328	HIGH	-	1	-	-	-	-	protein_coding	-	-	-
17_71059046_G/A	17:71059046	A	ENSBTAG00000054090	ENSBTAT00000069942	Transcript	stop_gained	375	375	125	W/*	tgG/tgA	rs134179372	HIGH	-	1	-	-	-	-	protein_coding	-	-	-
17_71076392_-/CT	17:71076391-71076392	CT	ENSBTAG00000051734	ENSBTAT00000081789	Transcript	frameshift_variant	520-521	484-485	162	A/AX	gct/gCTct	rs136063230	HIGH	-	1	-	-	-	-	protein_coding	-	-	-
17_71224431_G/A	17:71224431	A	ENSBTAG00000022030	ENSBTAT00000029461	Transcript	stop_gained	54	54	18	W/*	tgG/tgA	rs517744054	HIGH	-	1	-	C17H22orf15	VGNC	-	protein_coding	-	-	-
17_71225348_GA/-	17:71225348-71225349	-	ENSBTAG00000022030	ENSBTAT00000029461	Transcript	frameshift_variant	640-641	640-641	214	E/X	GAg/g	rs385836912	HIGH	-	1	-	C17H22orf15	VGNC	-	protein_coding	-	-	-
18_5497970_G/A	18:5497970	A	ENSBTAG00000050959	ENSBTAT00000081301	Transcript	stop_gained	94	94	32	R/*	Cga/Tga	rs208411535	HIGH	-	-1	-	-	-	-	protein_coding	-	-	-
18_10695354_C/-	18:10695354	-	ENSBTAG00000000946	ENSBTAT00000077121	Transcript	frameshift_variant	1230	814	272	D/X	Gac/ac	-	HIGH	-	-1	-	MEAK7	VGNC	-	protein_coding	-	-	-
18_14492481_-/G	18:14492480-14492481	G	ENSBTAG00000012044	ENSBTAT00000047320	Transcript	frameshift_variant	752-753	704-705	235	L/LX	ctg/ctGg	rs440039509	HIGH	-	1	-	RPL13	VGNC	-	protein_coding	-	-	-
18_14705685_G/-	18:14705685	-	ENSBTAG00000023731	ENSBTAT00000032494	Transcript	frameshift_variant	593	310	104	G/X	Ggt/gt	rs110710422	HIGH	-	1	-	MC1R	VGNC	-	protein_coding	-	-	-
18_17859115_T/G	18:17859115	G	ENSBTAG00000008720	ENSBTAT00000050627	Transcript	stop_lost	877	742	248	*/G	Tga/Gga	rs379357433	HIGH	-	1	-	C18H16orf78	VGNC	-	protein_coding	-	-	-
18_20081964_G/-	18:20081964	-	ENSBTAG00000051871	ENSBTAT00000082233	Transcript	frameshift_variant	136	136	46	Q/X	Caa/aa	rs465332930	HIGH	-	-1	-	-	-	-	protein_coding	-	-	-
18_24025588_C/-	18:24025588	-	ENSBTAG00000054808	ENSBTAT00000069619	Transcript	frameshift_variant	794	221	74	G/X	gGc/gc	rs378898458	HIGH	-	-1	-	MT1A	EntrezGene	-	protein_coding	-	-	-
18_24773968_-/A	18:24773967-24773968	A	ENSBTAG00000053753	ENSBTAT00000069563	Transcript	frameshift_variant,stop_retained_variant	805-806	805-806	269	*	taa/tAaa	-	HIGH	-	1	-	-	-	-	protein_coding	-	-	-
18_25172105_G/A	18:25172105	A	ENSBTAG00000002242	ENSBTAT00000002896	Transcript	stop_gained	934	733	245	R/*	Cga/Tga	rs109640283	HIGH	-	-1	-	PSME3IP1	VGNC	-	protein_coding	-	-	-
18_34521360_C/T	18:34521360	T	ENSBTAG00000049893	ENSBTAT00000067862	Transcript	stop_gained	1642	1642	548	R/*	Cga/Tga	rs436191794	HIGH	-	1	-	-	-	-	protein_coding	-	-	-
18_34917592_-/C	18:34917591-34917592	C	ENSBTAG00000032396	ENSBTAT00000045955	Transcript	frameshift_variant,splice_region_variant	864-865	821-822	274	G/GX	ggc/ggGc	-	HIGH	-	-1	-	KCTD19	VGNC	-	protein_coding	-	-	-
18_35007117_-/G	18:35007116-35007117	G	ENSBTAG00000038134	ENSBTAT00000045963	Transcript	frameshift_variant	1572-1573	1006-1007	336	R/PX	cgg/cCgg	-	HIGH	-	-1	-	ZDHHC1	VGNC	-	protein_coding	-	-	-
18_36101087_-/T	18:36101086-36101087	T	ENSBTAG00000015991	ENSBTAT00000087488	Transcript	frameshift_variant,splice_region_variant,intron_variant	539-540	429-430	143-144	-/X	-/T	-	HIGH	-	1	-	CDH1	VGNC	-	protein_coding	-	-	-
18_39106030_G/A	18:39106030	A	ENSBTAG00000019884	ENSBTAT00000086520	Transcript	splice_acceptor_variant	-	-	-	-	-	rs137280114	HIGH	-	1	-	PKD1L3	VGNC	-	protein_coding	-	-	-
18_39162739_-/G	18:39162738-39162739	G	ENSBTAG00000019884	ENSBTAT00000086520	Transcript	frameshift_variant	4876-4877	4876-4877	1626	R/RX	aga/aGga	-	HIGH	-	1	-	PKD1L3	VGNC	-	protein_coding	-	-	-
18_39162740_-/A	18:39162739-39162740	A	ENSBTAG00000019884	ENSBTAT00000086520	Transcript	frameshift_variant	4877-4878	4877-4878	1626	R/RX	aga/agAa	-	HIGH	-	1	-	PKD1L3	VGNC	-	protein_coding	-	-	-
18_45928051_C/T	18:45928051	T	ENSBTAG00000051389	ENSBTAT00000079246	Transcript	stop_gained	853	614	205	W/*	tGg/tAg	rs522519213	HIGH	-	-1	-	-	-	-	protein_coding	-	-	-
18_48186039_C/-	18:48186039	-	ENSBTAG00000031641	ENSBTAT00000044859	Transcript	frameshift_variant,splice_region_variant,splice_polypyrimidine_tract_variant	292	44	15	S/X	tCc/tc	-	HIGH	-	1	-	PSMD8	VGNC	-	protein_coding	-	-	-
18_49969920_-/G	18:49969919-49969920	G	ENSBTAG00000019461	ENSBTAT00000025925	Transcript	frameshift_variant,splice_donor_region_variant	204-205	63-64	21-22	-/X	-/C	-	HIGH	-	-1	-	NUMBL	VGNC	-	protein_coding	-	-	-
18_50423920_-/T	18:50423919-50423920	T	ENSBTAG00000054384	ENSBTAT00000073804	Transcript	splice_donor_variant	-	-	-	-	-	rs132775440	HIGH	-	1	-	-	-	-	protein_coding	-	-	-
18_50838483_A/G	18:50838483	G	ENSBTAG00000050227	ENSBTAT00000077459	Transcript	splice_acceptor_variant	-	-	-	-	-	rs41887876	HIGH	-	-1	-	-	-	-	protein_coding	-	-	-
18_51464660_-/TG	18:51464659-51464660	TG	ENSBTAG00000052343	ENSBTAT00000080347	Transcript	frameshift_variant	245-246	245-246	82	L/FX	ttg/ttCAg	rs1118283538	HIGH	-	-1	-	-	-	-	protein_coding	-	-	-
18_51464661_AC/-	18:51464661-51464662	-	ENSBTAG00000052343	ENSBTAT00000080347	Transcript	frameshift_variant	243-244	243-244	81-82	VL/VX	gtGTtg/gttg	rs1118243977	HIGH	-	-1	-	-	-	-	protein_coding	-	-	-
18_51691344_A/-	18:51691344	-	ENSBTAG00000004377	ENSBTAT00000005744	Transcript	splice_donor_variant,frameshift_variant	1472	1456	486	S/X	Tca/ca	-	HIGH	-	-1	-	PHLDB3	VGNC	-	protein_coding	-	-	-
18_51910508_A/T	18:51910508	T	ENSBTAG00000023439	ENSBTAT00000031948	Transcript	stop_gained	378	378	126	Y/*	taT/taA	rs135571892	HIGH	-	-1	-	-	-	-	protein_coding	-	-	-
18_53359050_-/G	18:53359049-53359050	G	ENSBTAG00000012101	ENSBTAT00000016048	Transcript	frameshift_variant,splice_region_variant,splice_polypyrimidine_tract_variant	2828-2829	2546-2547	849	P/PX	cca/ccCa	-	HIGH	-	-1	-	SYMPK	VGNC	-	protein_coding	-	-	-
18_53693828_-/CAGACAA	18:53693827-53693828	CAGACAA	ENSBTAG00000018181	ENSBTAT00000024194	Transcript	frameshift_variant	1120-1121	1120-1121	374	L/PDNX	ctg/cCAGACAAtg	rs1118258295	HIGH	-	1	-	CCDC8	VGNC	-	protein_coding	-	-	-
18_53693829_-/CAGAGGGCAGAGGCCCC	18:53693828-53693829	CAGAGGGCAGAGGCCCC	ENSBTAG00000018181	ENSBTAT00000024194	Transcript	frameshift_variant	1121-1122	1121-1122	374	L/LRGQRPX	ctg/ctCAGAGGGCAGAGGCCCCg	-	HIGH	-	1	-	CCDC8	VGNC	-	protein_coding	-	-	-
18_53855904_G/-	18:53855904	-	ENSBTAG00000050243	ENSBTAT00000076842	Transcript	frameshift_variant,splice_donor_region_variant	386	282	94	P/X	ccG/cc	-	HIGH	-	1	-	FKRP	VGNC	-	protein_coding	-	-	-
18_55277111_G/-	18:55277111	-	ENSBTAG00000006754	ENSBTAT00000008883	Transcript	splice_acceptor_variant,frameshift_variant	1010	525	175	L/X	ctC/ct	-	HIGH	-	-1	-	DBP	VGNC	-	protein_coding	-	-	-
18_55883353_-/C	18:55883352-55883353	C	ENSBTAG00000001062	ENSBTAT00000001408	Transcript	frameshift_variant	114-115	114-115	38-39	-/X	-/G	-	HIGH	-	-1	-	PTH2	VGNC	-	protein_coding	-	-	-
18_55883354_-/G	18:55883353-55883354	G	ENSBTAG00000001062	ENSBTAT00000001408	Transcript	frameshift_variant	113-114	113-114	38	G/GX	ggg/ggCg	-	HIGH	-	-1	-	PTH2	VGNC	-	protein_coding	-	-	-
18_56337196_-/A	18:56337195-56337196	A	ENSBTAG00000012064	ENSBTAT00000016000	Transcript	frameshift_variant	1521-1522	1521-1522	507-508	-/X	-/A	rs386041164	HIGH	-	1	-	ZNF473	VGNC	-	protein_coding	-	-	-
18_56645574_-/G	18:56645573-56645574	G	ENSBTAG00000006841	ENSBTAT00000043330	Transcript	frameshift_variant	1425-1426	1425-1426	475-476	-/X	-/C	-	HIGH	-	-1	-	LRRC4B	VGNC	-	protein_coding	-	-	-
18_57091986_G/A	18:57091986	A	ENSBTAG00000049744	ENSBTAT00000086451	Transcript	splice_donor_variant	-	-	-	-	-	rs437612946	HIGH	-	-1	-	-	-	-	protein_coding	-	-	-
18_57102543_A/C	18:57102543	C	ENSBTAG00000049494	ENSBTAT00000082736	Transcript	start_lost	771	1	1	M/L	Atg/Ctg	rs210724111	HIGH	-	1	-	-	-	-	protein_coding	-	-	-
18_57102987_A/C	18:57102987	C	ENSBTAG00000049494	ENSBTAT00000082736	Transcript	splice_acceptor_variant	-	-	-	-	-	rs477989786	HIGH	-	1	-	-	-	-	protein_coding	-	-	-
18_57106142_-/T	18:57106141-57106142	T	ENSBTAG00000049494	ENSBTAT00000082736	Transcript	frameshift_variant	1388-1389	618-619	206-207	-/X	-/T	-	HIGH	-	1	-	-	-	-	protein_coding	-	-	-
18_57256818_G/T	18:57256818	T	ENSBTAG00000051816	ENSBTAT00000072241	Transcript	stop_gained	31	31	11	E/*	Gag/Tag	-	HIGH	-	1	-	-	-	-	protein_coding	-	-	-
18_57697927_GGCTAGGGGAGGCAGATG/-	18:57697927-57697944	-	ENSBTAG00000048204	ENSBTAT00000065736	Transcript	stop_gained,inframe_deletion	293-310	293-310	98-104	WLGEADG/*	tGGCTAGGGGAGGCAGATGga/tga	-	HIGH	-	1	-	SPACA6	HGNC	HGNC:27113	protein_coding	-	-	-
18_58476537_G/-	18:58476537	-	ENSBTAG00000011052	ENSBTAT00000055688	Transcript	frameshift_variant	169	169	57	G/X	Ggg/gg	-	HIGH	-	1	-	-	-	-	protein_coding	-	-	-
18_59995622_C/G	18:59995622	G	ENSBTAG00000051883	ENSBTAT00000086817	Transcript	stop_gained	1578	1578	526	Y/*	taC/taG	rs41895006	HIGH	-	1	-	-	-	-	protein_coding	-	-	-
18_60419363_C/-	18:60419363	-	ENSBTAG00000038702	ENSBTAT00000074016	Transcript	frameshift_variant	1629	1363	455	A/X	Gcc/cc	-	HIGH	-	-1	-	-	-	-	protein_coding	-	-	-
18_60419365_TTGCTACATTCTGTACATTTATAAGGTTTCTCTAGAGTATGAATTCGCTGATGTTCAATAAGGTCTGAGTTGGAAGTAAAGGC/-	18:60419365-60419447	-	ENSBTAG00000038702	ENSBTAT00000074016	Transcript	frameshift_variant	1545-1627	1279-1361	427-454	AFTSNSDLIEHQRIHTLEKPYKCTECSK/X	GCCTTTACTTCCAACTCAGACCTTATTGAACATCAGCGAATTCATACTCTAGAGAAACCTTATAAATGTACAGAATGTAGCAAa/a	-	HIGH	-	-1	-	-	-	-	protein_coding	-	-	-
18_60528558_-/T	18:60528557-60528558	T	ENSBTAG00000051088	ENSBTAT00000083839	Transcript	frameshift_variant	210-211	210-211	70-71	-/X	-/A	-	HIGH	-	-1	-	-	-	-	protein_coding	-	-	-
18_61158589_G/T	18:61158589	T	ENSBTAG00000000336	ENSBTAT00000002953	Transcript	stop_gained	319	319	107	E/*	Gaa/Taa	rs382057399	HIGH	-	1	-	-	-	-	protein_coding	-	-	-
18_61182554_T/A	18:61182554	A	ENSBTAG00000009171	ENSBTAT00000012086	Transcript	stop_gained	344	344	115	L/*	tTa/tAa	rs474533356	HIGH	-	1	-	-	-	-	protein_coding	-	-	-
18_61182556_G/T	18:61182556	T	ENSBTAG00000009171	ENSBTAT00000012086	Transcript	stop_gained	346	346	116	E/*	Gag/Tag	rs451969944	HIGH	-	1	-	-	-	-	protein_coding	-	-	-
18_61222189_A/-	18:61222189	-	ENSBTAG00000015061	ENSBTAT00000075926	Transcript	frameshift_variant	644	644	215	H/X	cAc/cc	rs134649431	HIGH	-	1	-	-	-	-	protein_coding	-	-	-
18_61223387_TT/-	18:61223387-61223388	-	ENSBTAG00000015061	ENSBTAT00000075926	Transcript	frameshift_variant	1183-1184	1183-1184	395	F/X	TTt/t	rs137709603	HIGH	-	1	-	-	-	-	protein_coding	-	-	-
18_61253242_CCCGA/-	18:61253242-61253246	-	ENSBTAG00000014328	ENSBTAT00000019910	Transcript	frameshift_variant	1484-1488	1124-1128	375-376	AR/X	gCCCGA/g	-	HIGH	-	1	-	MGC138914	EntrezGene	-	protein_coding	-	-	-
18_61253255_-/ACCTGTAC	18:61253254-61253255	ACCTGTAC	ENSBTAG00000014328	ENSBTAT00000019910	Transcript	frameshift_variant	1496-1497	1136-1137	379	G/GPVX	ggc/ggACCTGTACc	-	HIGH	-	1	-	MGC138914	EntrezGene	-	protein_coding	-	-	-
18_61272422_G/A	18:61272422	A	ENSBTAG00000054918	ENSBTAT00000070440	Transcript	splice_donor_variant	-	-	-	-	-	rs798615469	HIGH	-	1	-	-	-	-	protein_coding	-	-	-
18_61322369_-/C	18:61322368-61322369	C	ENSBTAG00000015987	ENSBTAT00000021266	Transcript	frameshift_variant	13-14	13-14	5	T/TX	act/aCct	-	HIGH	-	1	-	-	-	-	protein_coding	-	-	-
18_61475993_C/-	18:61475993	-	ENSBTAG00000046961	ENSBTAT00000067142	Transcript	frameshift_variant	1407	1407	469	G/X	ggC/gg	-	HIGH	-	1	-	-	-	-	protein_coding	-	-	-
18_61476227_T/-	18:61476227	-	ENSBTAG00000046961	ENSBTAT00000067142	Transcript	frameshift_variant	1537	1537	513	F/X	Ttt/tt	-	HIGH	-	1	-	-	-	-	protein_coding	-	-	-
18_61476605_ATCT/-	18:61476605-61476608	-	ENSBTAG00000046961	ENSBTAT00000067142	Transcript	frameshift_variant	1701-1704	1701-1704	567-568	KS/X	aaATCT/aa	-	HIGH	-	1	-	-	-	-	protein_coding	-	-	-
18_61476610_GCCAGATTGTCTATGGATGTGCCTCCCTGCTTGGTGAGCACT/-	18:61476610-61476651	-	ENSBTAG00000046961	ENSBTAT00000067142	Transcript	splice_donor_variant,splice_donor_5th_base_variant,coding_sequence_variant,intron_variant	1706-?	1706-?	569-?	-	-	-	HIGH	-	1	-	-	-	-	protein_coding	-	-	-
18_61488049_G/-	18:61488049	-	ENSBTAG00000030416	ENSBTAT00000042945	Transcript	frameshift_variant	1254	1254	418	L/X	ctG/ct	-	HIGH	-	1	-	-	-	-	protein_coding	-	-	-
18_61488052_-/T	18:61488051-61488052	T	ENSBTAG00000030416	ENSBTAT00000042945	Transcript	frameshift_variant	1256-1257	1256-1257	419	T/TX	acc/acTc	-	HIGH	-	1	-	-	-	-	protein_coding	-	-	-
18_61811623_-/C	18:61811622-61811623	C	ENSBTAG00000053115	ENSBTAT00000067989	Transcript	frameshift_variant	394-395	394-395	132	A/AX	gcc/gCcc	rs443350566	HIGH	-	1	-	-	-	-	protein_coding	-	-	-
18_61826582_GG/-	18:61826582-61826583	-	ENSBTAG00000049631	ENSBTAT00000071642	Transcript	frameshift_variant	310-311	310-311	104	G/X	GGg/g	-	HIGH	-	1	-	-	-	-	protein_coding	-	-	-
18_61847980_-/C	18:61847979-61847980	C	ENSBTAG00000049020	ENSBTAT00000078662	Transcript	frameshift_variant	689-690	689-690	230	C/CX	tgc/tgCc	rs386045557	HIGH	-	1	-	-	-	-	protein_coding	-	-	-
18_62229687_T/C	18:62229687	C	ENSBTAG00000051212	ENSBTAT00000076823	Transcript	start_lost	2	2	1	M/T	aTg/aCg	rs383357836	HIGH	-	1	-	TMEM86B	VGNC	-	protein_coding	-	-	-
18_62242466_C/-	18:62242466	-	ENSBTAG00000040559	ENSBTAT00000052445	Transcript	frameshift_variant	6	6	2	H/X	caC/ca	rs379518270	HIGH	-	1	-	PTPRH	VGNC	-	protein_coding	-	-	-
18_62462272_-/C	18:62462271-62462272	C	ENSBTAG00000045854	ENSBTAT00000076503	Transcript	frameshift_variant	1572-1573	699-700	233-234	-/X	-/G	-	HIGH	-	-1	-	-	-	-	protein_coding	-	-	-
18_62651855_-/G	18:62651854-62651855	G	ENSBTAG00000052880	ENSBTAT00000072882	Transcript	frameshift_variant,splice_region_variant	313-314	313-314	105	L/PX	ctt/cCtt	-	HIGH	-	-1	-	-	-	-	protein_coding	-	-	-
18_62754743_TCGAATT/-	18:62754743-62754749	-	ENSBTAG00000045795	ENSBTAT00000053352	Transcript	frameshift_variant	1257-1263	1257-1263	419-421	EIR/X	gaAATTCGA/ga	rs523910832	HIGH	-	-1	-	KIR2DS1	EntrezGene	-	protein_coding	-	-	-
18_62757552_A/-	18:62757552	-	ENSBTAG00000045795	ENSBTAT00000053352	Transcript	frameshift_variant	744	744	248	L/X	ctT/ct	-	HIGH	-	-1	-	KIR2DS1	EntrezGene	-	protein_coding	-	-	-
18_62805461_G/-	18:62805461	-	ENSBTAG00000039086	ENSBTAT00000054607	Transcript	frameshift_variant	178	178	60	L/X	Ctc/tc	-	HIGH	-	-1	-	-	-	-	protein_coding	-	-	-
18_62805466_G/C	18:62805466	C	ENSBTAG00000039086	ENSBTAT00000054607	Transcript	stop_gained	173	173	58	S/*	tCa/tGa	-	HIGH	-	-1	-	-	-	-	protein_coding	-	-	-
18_62805469_G/GC/C	18:62805469	GC	ENSBTAG00000039086	ENSBTAT00000054607	Transcript	frameshift_variant	170	170	57	T/SX	aCc/aGCc	-	HIGH	-	-1	-	-	-	-	protein_coding	-	-	-
18_62805590_GA/-	18:62805590-62805591	-	ENSBTAG00000039086	ENSBTAT00000054607	Transcript	frameshift_variant	48-49	48-49	16-17	DP/DX	gaTCcc/gacc	-	HIGH	-	-1	-	-	-	-	protein_coding	-	-	-
18_63165652_AC/-	18:63165652-63165653	-	ENSBTAG00000049178	ENSBTAT00000007682	Transcript	frameshift_variant	233-234	233-234	78	D/X	gAC/g	-	HIGH	-	1	-	-	-	-	protein_coding	-	-	-
18_63168736_G/-	18:63168736	-	ENSBTAG00000049178	ENSBTAT00000007682	Transcript	frameshift_variant	800	800	267	C/X	tGt/tt	rs876378755	HIGH	-	1	-	-	-	-	protein_coding	-	-	-
18_63168768_T/G	18:63168768	G	ENSBTAG00000049178	ENSBTAT00000007682	Transcript	stop_lost	832	832	278	*/E	Taa/Gaa	rs1114747828,rs381632145,rs435778227,rs462146663	HIGH	-	1	-	-	-	-	protein_coding	-	-	-
18_63432961_C/T	18:63432961	T	ENSBTAG00000006961	ENSBTAT00000066236	Transcript	splice_donor_variant	-	-	-	-	-	rs480390501	HIGH	-	-1	-	NLRP13	VGNC	-	protein_coding	-	-	-
18_63847199_G/-	18:63847199	-	ENSBTAG00000051066	ENSBTAT00000085337	Transcript	frameshift_variant	727	727	243	L/X	Ctt/tt	-	HIGH	-	-1	-	ZNF71	HGNC	HGNC:13141	protein_coding	-	-	-
18_63847206_C/-	18:63847206	-	ENSBTAG00000051066	ENSBTAT00000085337	Transcript	frameshift_variant	720	720	240	G/X	ggG/gg	-	HIGH	-	-1	-	ZNF71	HGNC	HGNC:13141	protein_coding	-	-	-
18_64375491_C/G	18:64375491	G	ENSBTAG00000052336	ENSBTAT00000083679	Transcript	splice_acceptor_variant	-	-	-	-	-	rs137157247	HIGH	-	-1	-	ZIM3	HGNC	HGNC:16366	protein_coding	-	-	-
18_64905158_T/-	18:64905158	-	ENSBTAG00000047568	ENSBTAT00000063068	Transcript	frameshift_variant	242	242	81	I/X	aTc/ac	rs136015715	HIGH	-	1	-	-	-	-	protein_coding	-	-	-
18_64925873_-/A	18:64925872-64925873	A	ENSBTAG00000053290	ENSBTAT00000063817	Transcript	frameshift_variant	159-160	159-160	53-54	-/X	-/T	rs133959156	HIGH	-	-1	-	-	-	-	protein_coding	-	-	-
19_8993387_C/T	19:8993387	T	ENSBTAG00000053408	ENSBTAT00000063246	Transcript	stop_gained	415	415	139	R/*	Cga/Tga	-	HIGH	-	1	-	OR4D1B	VGNC	-	protein_coding	-	-	-
19_9021505_-/C	19:9021504-9021505	C	ENSBTAG00000052644	ENSBTAT00000063392	Transcript	frameshift_variant	662-663	662-663	221	I/IX	atc/atCc	-	HIGH	-	1	-	OR4D2	VGNC	-	protein_coding	-	-	-
19_9120269_GG/-	19:9120269-9120270	-	ENSBTAG00000050293	ENSBTAT00000056037	Transcript	frameshift_variant	246-247	246-247	82-83	LV/FX	ttGGtg/tttg	-	HIGH	-	1	-	OR4D2F	VGNC	-	protein_coding	-	-	-
19_9120273_-/CA	19:9120272-9120273	CA	ENSBTAG00000050293	ENSBTAT00000056037	Transcript	frameshift_variant	249-250	249-250	83-84	-/X	-/CA	rs385526927	HIGH	-	1	-	OR4D2F	VGNC	-	protein_coding	-	-	-
19_18057379_-/TA	19:18057378-18057379	TA	ENSBTAG00000051813	ENSBTAT00000078739	Transcript	frameshift_variant	1024-1025	1024-1025	342	R/IX	aga/aTAga	rs473383802	HIGH	-	-1	-	-	-	-	protein_coding	-	-	-
19_24139209_CT/-	19:24139209-24139210	-	ENSBTAG00000054200	ENSBTAT00000064410	Transcript	frameshift_variant	909-910	909-910	303-304	RV/SX	agAGtc/agtc	-	HIGH	-	-1	-	OR1E2B	VGNC	-	protein_coding	-	-	-
19_26461067_C/-	19:26461067	-	ENSBTAG00000004909	ENSBTAT00000006460	Transcript	frameshift_variant	1284	1284	428	E/X	gaG/ga	-	HIGH	-	-1	-	GP1BA	VGNC	-	protein_coding	-	-	-
19_26461069_CTGGGGTGGTCGGGGTAGTGGGCTCTGGGGTGGTCGGGGTAGTGGGCTCTGGGGTGGTCGGGGTTGTGGGCTCTGGGGTGGTCGGGGTTATGGGC/-	19:26461069-26461163	-	ENSBTAG00000004909	ENSBTAT00000006460	Transcript	splice_acceptor_variant,splice_polypyrimidine_tract_variant,coding_sequence_variant,intron_variant	?-1282	?-1282	?-428	-	-	-	HIGH	-	-1	-	GP1BA	VGNC	-	protein_coding	-	-	-
19_26857042_G/-	19:26857042	-	ENSBTAG00000025101	ENSBTAT00000035098	Transcript	frameshift_variant	1426	836	279	P/X	cCg/cg	-	HIGH	-	-1	-	ASGR2	VGNC	-	protein_coding	-	-	-
19_27076402_G/-	19:27076402	-	ENSBTAG00000017747	ENSBTAT00000023596	Transcript	frameshift_variant,splice_donor_region_variant	982	551	184	P/X	cCg/cg	-	HIGH	-	-1	-	PLSCR3	VGNC	-	protein_coding	-	-	-
19_27113978_C/T	19:27113978	T	ENSBTAG00000050569	ENSBTAT00000075255	Transcript	stop_gained	284	284	95	W/*	tGg/tAg	rs42799988	HIGH	-	-1	-	-	-	-	protein_coding	-	-	-
19_27348194_-/A	19:27348193-27348194	A	ENSBTAG00000004226	ENSBTAT00000005537	Transcript	frameshift_variant,splice_region_variant	426-427	201-202	67-68	-/X	-/A	-	HIGH	-	1	-	SHBG	VGNC	-	protein_coding	-	-	-
19_27674260_C/-	19:27674260	-	ENSBTAG00000008773	ENSBTAT00000011564	Transcript	frameshift_variant,splice_donor_region_variant	2940	2823	941	G/X	ggC/gg	rs522569002	HIGH	-	1	-	GUCY2D	VGNC	-	protein_coding	-	-	-
19_29604635_G/-	19:29604635	-	ENSBTAG00000011803	ENSBTAT00000001120	Transcript	splice_acceptor_variant,frameshift_variant	5082	4911	1637	A/X	gcC/gc	-	HIGH	-	-1	-	MYH3	VGNC	-	protein_coding	-	-	-
19_33274635_GCGGCGGGCGAGAA/-	19:33274635-33274648	-	ENSBTAG00000013274	ENSBTAT00000065404	Transcript	frameshift_variant,start_lost	2022-03-16	2022-03-16	2022-01-06	MRRARS/MX	atGCGGCGGGCGAGAAgc/atgc	-	HIGH	-	1	-	CENPV	VGNC	-	protein_coding	-	-	-
19_33274776_G/-	19:33274776	-	ENSBTAG00000013274	ENSBTAT00000065404	Transcript	frameshift_variant	144	144	48	A/X	gcG/gc	-	HIGH	-	1	-	CENPV	VGNC	-	protein_coding	-	-	-
19_33274778_GGCAGCCGGCGGCC/-	19:33274778-33274791	-	ENSBTAG00000013274	ENSBTAT00000065404	Transcript	frameshift_variant	146-159	146-159	49-53	RQPAA/X	aGGCAGCCGGCGGCC/a	-	HIGH	-	1	-	CENPV	VGNC	-	protein_coding	-	-	-
19_34543772_-/G	19:34543771-34543772	G	ENSBTAG00000008798	ENSBTAT00000082515	Transcript	frameshift_variant,splice_region_variant,intron_variant	906-907	906-907	302-303	-/X	-/C	-	HIGH	-	-1	-	DRC3	VGNC	-	protein_coding	-	-	-
19_37702458_-/T	19:37702457-37702458	T	ENSBTAG00000007935	ENSBTAT00000010432	Transcript	stop_gained,frameshift_variant	2022-08-09	2022-08-09	3	C/*	tgt/tgAt	rs135325475	HIGH	-	-1	-	CALCOCO2	VGNC	-	protein_coding	-	-	-
19_38750005_-/G	19:38750004-38750005	G	ENSBTAG00000011280	ENSBTAT00000043249	Transcript	frameshift_variant	1215-1216	1215-1216	405-406	-/X	-/C	-	HIGH	-	-1	-	TBKBP1	VGNC	-	protein_coding	-	-	-
19_41337661_-/CC	19:41337660-41337661	CC	ENSBTAG00000049262	ENSBTAT00000081859	Transcript	frameshift_variant	417-418	417-418	139-140	-/X	-/GG	-	HIGH	-	-1	-	-	-	-	protein_coding	-	-	-
19_41337663_TG/-	19:41337663-41337664	-	ENSBTAG00000049262	ENSBTAT00000081859	Transcript	frameshift_variant	414-415	414-415	138-139	CI/CX	tgCAtc/tgtc	-	HIGH	-	-1	-	-	-	-	protein_coding	-	-	-
19_41938857_C/A	19:41938857	A	ENSBTAG00000052414	ENSBTAT00000068632	Transcript	splice_acceptor_variant	-	-	-	-	-	rs41600177	HIGH	-	-1	-	HAP1	VGNC	-	protein_coding	-	-	-
19_41939904_C/G/T	19:41939904	G	ENSBTAG00000052414	ENSBTAT00000068632	Transcript	splice_donor_variant	-	-	-	-	-	rs110148405	HIGH	-	-1	-	HAP1	VGNC	-	protein_coding	-	-	-
19_41942648_A/G	19:41942648	G	ENSBTAG00000052414	ENSBTAT00000068632	Transcript	splice_donor_variant	-	-	-	-	-	rs383475943	HIGH	-	-1	-	HAP1	VGNC	-	protein_coding	-	-	-
19_41945188_-/GGCTTGGGGA	19:41945187-41945188	GGCTTGGGGA	ENSBTAG00000052414	ENSBTAT00000068632	Transcript	frameshift_variant	247-248	247-248	83	G/VPKPX	ggg/gTCCCCAAGCCgg	-	HIGH	-	-1	-	HAP1	VGNC	-	protein_coding	-	-	-
19_41945196_GT/-	19:41945196-41945197	-	ENSBTAG00000052414	ENSBTAT00000068632	Transcript	frameshift_variant	238-239	238-239	80	T/X	ACt/t	-	HIGH	-	-1	-	HAP1	VGNC	-	protein_coding	-	-	-
19_42805688_T/C	19:42805688	C	ENSBTAG00000019906	ENSBTAT00000026518	Transcript	start_lost	2	2	1	M/T	aTg/aCg	rs211373421	HIGH	-	1	-	VPS25	VGNC	-	protein_coding	-	-	-
19_43646004_T/-	19:43646004	-	ENSBTAG00000053970	ENSBTAT00000081816	Transcript	frameshift_variant	569	569	190	N/X	aAc/ac	-	HIGH	-	-1	-	SOST	EntrezGene	-	protein_coding	-	-	-
19_50278964_A/G	19:50278964	G	ENSBTAG00000040323	ENSBTAT00000069005	Transcript	splice_acceptor_variant	-	-	-	-	-	rs211356145	HIGH	-	1	-	-	-	-	protein_coding	-	-	-
19_51034472_C/-	19:51034472	-	ENSBTAG00000006045	ENSBTAT00000007943	Transcript	frameshift_variant	407	30	10	D/X	gaC/ga	rs381684284	HIGH	-	1	-	P4HB	VGNC	-	protein_coding	-	-	-
19_51720784_A/-	19:51720784	-	ENSBTAG00000002883	ENSBTAT00000003739	Transcript	splice_acceptor_variant,frameshift_variant	3307	2550	850	I/X	atT/at	-	HIGH	-	-1	-	RPTOR	VGNC	-	protein_coding	-	-	-
19_52279605_-/G	19:52279604-52279605	G	ENSBTAG00000053071	ENSBTAT00000067557	Transcript	frameshift_variant	4032-4033	4032-4033	1344-1345	-/X	-/C	-	HIGH	-	-1	-	-	-	-	protein_coding	-	-	-
19_53646621_-/T	19:53646620-53646621	T	ENSBTAG00000049264	ENSBTAT00000082474	Transcript	frameshift_variant	420-421	420-421	140-141	-/X	-/A	rs477406944	HIGH	-	-1	-	-	-	-	protein_coding	-	-	-
19_56041361_-/C	19:56041360-56041361	C	ENSBTAG00000007220	ENSBTAT00000009497	Transcript	frameshift_variant	3723-3724	3148-3149	1050	A/AX	gcc/gCcc	-	HIGH	-	1	-	CASKIN2	VGNC	-	protein_coding	-	-	-
19_56041363_-/T	19:56041362-56041363	T	ENSBTAG00000007220	ENSBTAT00000009497	Transcript	frameshift_variant	3725-3726	3150-3151	1050-1051	-/X	-/T	-	HIGH	-	1	-	CASKIN2	VGNC	-	protein_coding	-	-	-
19_56318789_GGCG/-	19:56318789-56318792	-	ENSBTAG00000011527	ENSBTAT00000015317	Transcript	frameshift_variant	397-400	397-400	133-134	GG/X	GGCGgg/gg	rs482377362	HIGH	-	1	-	NT5C	VGNC	-	protein_coding	-	-	-
19_56378521_-/G	19:56378520-56378521	G	ENSBTAG00000026645	ENSBTAT00000037969	Transcript	frameshift_variant	2022-07-08	2022-07-08	3	H/PX	cac/cCac	-	HIGH	-	-1	-	-	-	-	protein_coding	-	-	-
19_56711788_C/T	19:56711788	T	ENSBTAG00000002773	ENSBTAT00000003593	Transcript	stop_gained	735	247	83	Q/*	Cag/Tag	rs110345597	HIGH	-	1	-	-	-	-	protein_coding	-	-	-
19_56893400_G/-	19:56893400	-	ENSBTAG00000008328	ENSBTAT00000040027	Transcript	splice_acceptor_variant	-	-	-	-	-	rs135532504	HIGH	-	1	-	-	-	-	protein_coding	-	-	-
19_57066096_T/-	19:57066096	-	ENSBTAG00000050583	ENSBTAT00000082634	Transcript	frameshift_variant	1012	1012	338	W/X	Tgg/gg	-	HIGH	-	1	-	-	-	-	protein_coding	-	-	-
19_61519669_-/T	19:61519668-61519669	T	ENSBTAG00000006896	ENSBTAT00000009067	Transcript	frameshift_variant,splice_region_variant	2914-2915	2914-2915	972	I/IX	att/aTtt	-	HIGH	-	1	-	ABCA9	VGNC	-	protein_coding	-	-	-
19_61867892_-/T	19:61867891-61867892	T	ENSBTAG00000003074	ENSBTAT00000003997	Transcript	frameshift_variant,splice_region_variant,intron_variant	87-88	87-88	29-30	-/X	-/T	-	HIGH	-	1	-	SLC16A6	VGNC	-	protein_coding	-	-	-
20_64655_T/C	20:64655	C	ENSBTAG00000045666	ENSBTAT00000056267	Transcript	splice_acceptor_variant	-	-	-	-	-	-	HIGH	-	-1	-	-	-	-	protein_coding	-	-	-
20_1768708_C/-	20:1768708	-	ENSBTAG00000002134	ENSBTAT00000002760	Transcript	frameshift_variant	2373	1493	498	G/X	gGa/ga	-	HIGH	-	-1	-	INSYN2B	VGNC	-	protein_coding	-	-	-
20_10017721_-/T	20:10017720-10017721	T	ENSBTAG00000000363	ENSBTAT00000000474	Transcript	frameshift_variant	8202-8203	7575-7576	2525-2526	-/X	-/A	-	HIGH	-	-1	-	BDP1	VGNC	-	protein_coding	-	-	-
20_23455274_T/C	20:23455274	C	ENSBTAG00000033313	ENSBTAT00000084666	Transcript	start_lost	962	2	1	M/T	aTg/aCg	rs210712386	HIGH	-	1	-	SLC38A9	VGNC	-	protein_coding	-	-	-
20_23878637_AA/-	20:23878637-23878638	-	ENSBTAG00000048821	ENSBTAT00000083106	Transcript	frameshift_variant	617-618	617-618	206	F/X	tTT/t	rs436383984	HIGH	-	-1	-	-	-	-	protein_coding	-	-	-
20_37168709_TTTA/-	20:37168709-37168712	-	ENSBTAG00000050782	ENSBTAT00000086335	Transcript	frameshift_variant	369-372	369-372	123-124	CL/X	tgTTTA/tg	-	HIGH	-	1	-	-	-	-	protein_coding	-	-	-
20_55828032_-/CA	20:55828031-55828032	CA	ENSBTAG00000053528	ENSBTAT00000071087	Transcript	frameshift_variant	301-302	301-302	101	R/PX	cgc/cCAgc	rs384347356	HIGH	-	1	-	-	-	-	protein_coding	-	-	-
20_71903340_CCATC/-	20:71903340-71903344	-	ENSBTAG00000055240	ENSBTAT00000083559	Transcript	frameshift_variant	211-215	211-215	71-72	PS/X	CCATCa/a	-	HIGH	-	1	-	-	-	-	protein_coding	-	-	-
20_71903345_-/GG	20:71903344-71903345	GG	ENSBTAG00000055240	ENSBTAT00000083559	Transcript	frameshift_variant	215-216	215-216	72	S/SX	tca/tcGGa	-	HIGH	-	1	-	-	-	-	protein_coding	-	-	-
21_252190_G/A	21:252190	A	ENSBTAG00000001213	ENSBTAT00000053281	Transcript	stop_gained	244	244	82	R/*	Cga/Tga	rs109448229	HIGH	-	-1	-	-	-	-	protein_coding	-	-	-
21_278651_G/-	21:278651	-	ENSBTAG00000054702	ENSBTAT00000085031	Transcript	frameshift_variant	354	354	118	A/X	gcG/gc	-	HIGH	-	1	-	-	-	-	protein_coding	-	-	-
21_278655_-/A	21:278654-278655	A	ENSBTAG00000054702	ENSBTAT00000085031	Transcript	frameshift_variant	357-358	357-358	119-120	-/X	-/A	-	HIGH	-	1	-	-	-	-	protein_coding	-	-	-
21_314097_-/T	21:314096-314097	T	ENSBTAG00000053508	ENSBTAT00000069944	Transcript	frameshift_variant	336-337	336-337	112-113	-/X	-/T	-	HIGH	-	1	-	-	-	-	protein_coding	-	-	-
21_314177_CA/-	21:314177-314178	-	ENSBTAG00000053508	ENSBTAT00000069944	Transcript	frameshift_variant	417-418	417-418	139-140	AT/AX	gcCAca/gcca	-	HIGH	-	1	-	-	-	-	protein_coding	-	-	-
21_314182_-/GC	21:314181-314182	GC	ENSBTAG00000053508	ENSBTAT00000069944	Transcript	frameshift_variant	421-422	421-422	141	Y/CX	tac/tGCac	-	HIGH	-	1	-	-	-	-	protein_coding	-	-	-
21_314225_CAGA/-	21:314225-314228	-	ENSBTAG00000053508	ENSBTAT00000069944	Transcript	frameshift_variant	465-468	465-468	155-156	PR/X	ccCAGA/cc	-	HIGH	-	1	-	-	-	-	protein_coding	-	-	-
21_369250_C/T	21:369250	T	ENSBTAG00000054133	ENSBTAT00000076738	Transcript	stop_gained	424	424	142	Q/*	Cag/Tag	-	HIGH	-	1	-	-	-	-	protein_coding	-	-	-
21_369373_C/T	21:369373	T	ENSBTAG00000054133	ENSBTAT00000076738	Transcript	stop_gained	547	547	183	Q/*	Caa/Taa	-	HIGH	-	1	-	-	-	-	protein_coding	-	-	-
21_369383_C/-	21:369383	-	ENSBTAG00000054133	ENSBTAT00000076738	Transcript	frameshift_variant	557	557	186	T/X	aCa/aa	-	HIGH	-	1	-	-	-	-	protein_coding	-	-	-
21_369385_CACAC/-	21:369385-369389	-	ENSBTAG00000054133	ENSBTAT00000076738	Transcript	frameshift_variant	559-563	559-563	187-188	HT/X	CACACa/a	-	HIGH	-	1	-	-	-	-	protein_coding	-	-	-
21_16722479_AT/-	21:16722479-16722480	-	ENSBTAG00000052014	ENSBTAT00000069947	Transcript	frameshift_variant	219-220	219-220	73-74	IL/IX	atATta/atta	-	HIGH	-	-1	-	-	-	-	protein_coding	-	-	-
21_19680197_AT/-	21:19680197-19680198	-	ENSBTAG00000001308	ENSBTAT00000001728	Transcript	frameshift_variant	984-985	712-713	238	M/X	ATg/g	-	HIGH	-	-1	-	-	-	-	protein_coding	-	-	-
21_19680203_-/CA	21:19680202-19680203	CA	ENSBTAG00000001308	ENSBTAT00000001728	Transcript	frameshift_variant	979-980	707-708	236	S/SX	agc/agTGc	-	HIGH	-	-1	-	-	-	-	protein_coding	-	-	-
21_19680892_TA/-	21:19680892-19680893	-	ENSBTAG00000001308	ENSBTAT00000001728	Transcript	frameshift_variant	289-290	17-18	6	I/X	aTA/a	-	HIGH	-	-1	-	-	-	-	protein_coding	-	-	-
21_20077043_T/-	21:20077043	-	ENSBTAG00000001526	ENSBTAT00000001998	Transcript	frameshift_variant	524	524	175	I/X	aTt/at	rs524349043	HIGH	-	1	-	-	-	-	protein_coding	-	-	-
21_21611551_G/-	21:21611551	-	ENSBTAG00000021273	ENSBTAT00000028346	Transcript	frameshift_variant	1035	1035	345	T/X	acG/ac	-	HIGH	-	1	-	SEMA4B	VGNC	-	protein_coding	-	-	-
21_21611557_A/-	21:21611557	-	ENSBTAG00000021273	ENSBTAT00000028346	Transcript	frameshift_variant	1041	1041	347	G/X	ggA/gg	-	HIGH	-	1	-	SEMA4B	VGNC	-	protein_coding	-	-	-
21_23246389_G/A	21:23246389	A	ENSBTAG00000027069	ENSBTAT00000038779	Transcript	stop_gained	410	260	87	W/*	tGg/tAg	rs41974089	HIGH	-	1	-	RAMAC	VGNC	-	protein_coding	-	-	-
21_29231424_C/G	21:29231424	G	ENSBTAG00000003957	ENSBTAT00000005175	Transcript	stop_lost	878	878	293	*/S	tGa/tCa	rs42675095	HIGH	-	-1	-	-	-	-	protein_coding	-	-	-
21_30290122_G/-	21:30290122	-	ENSBTAG00000049380	ENSBTAT00000069494	Transcript	frameshift_variant	1112	1112	371	A/X	gCt/gt	-	HIGH	-	-1	-	-	-	-	protein_coding	-	-	-
21_34181936_A/-	21:34181936	-	ENSBTAG00000049104	ENSBTAT00000078978	Transcript	frameshift_variant	281	281	94	E/X	gAa/ga	-	HIGH	-	1	-	-	-	-	protein_coding	-	-	-
21_34816923_G/T	21:34816923	T	ENSBTAG00000013055	ENSBTAT00000017359	Transcript	stop_gained	719	719	240	S/*	tCa/tAa	rs464386247	HIGH	-	-1	-	-	-	-	protein_coding	-	-	-
21_34835267_GGAA/-	21:34835267-34835270	-	ENSBTAG00000038080	ENSBTAT00000017363	Transcript	frameshift_variant	729-732	729-732	243-244	HS/X	caTTCC/ca	-	HIGH	-	-1	-	-	-	-	protein_coding	-	-	-
21_34835270_A/ATTTC/C	21:34835270	ATTTC	ENSBTAG00000038080	ENSBTAT00000017363	Transcript	frameshift_variant	729	729	243	H/QKX	caT/caGAAAT	-	HIGH	-	-1	-	-	-	-	protein_coding	-	-	-
21_55173441_C/-	21:55173441	-	ENSBTAG00000021304	ENSBTAT00000028388	Transcript	splice_acceptor_variant,frameshift_variant	4760	4668	1556	R/X	agG/ag	-	HIGH	-	-1	-	TP53BP1	VGNC	-	protein_coding	-	-	-
21_59409049_G/A	21:59409049	A	ENSBTAG00000026917	ENSBTAT00000038516	Transcript	stop_gained	946	886	296	R/*	Cga/Tga	rs381416187	HIGH	-	-1	-	-	-	-	protein_coding	-	-	-
21_67770387_CT/-	21:67770387-67770388	-	ENSBTAG00000026893	ENSBTAT00000038474	Transcript	frameshift_variant	1715-1716	1715-1716	572	T/X	aCT/a	rs134864251	HIGH	-	1	-	EXOC3L4	VGNC	-	protein_coding	-	-	-
21_67772462_-/TT	21:67772461-67772462	TT	ENSBTAG00000026893	ENSBTAT00000038474	Transcript	frameshift_variant	2104-2105	2104-2105	702	A/VX	gcc/gTTcc	rs876461289	HIGH	-	1	-	EXOC3L4	VGNC	-	protein_coding	-	-	-
21_67772464_-/G	21:67772463-67772464	G	ENSBTAG00000026893	ENSBTAT00000038474	Transcript	frameshift_variant	2106-2107	2106-2107	702-703	-/X	-/G	rs876620900	HIGH	-	1	-	EXOC3L4	VGNC	-	protein_coding	-	-	-
21_67787754_-/A	21:67787753-67787754	A	ENSBTAG00000049333	ENSBTAT00000068157	Transcript	frameshift_variant	2566-2567	2566-2567	856	G/EX	ggg/gAgg	rs383351046	HIGH	-	1	-	-	-	-	protein_coding	-	-	-
21_67939186_T/-	21:67939186	-	ENSBTAG00000048602	ENSBTAT00000071604	Transcript	frameshift_variant	208	208	70	I/X	Att/tt	rs521461936	HIGH	-	-1	-	-	-	-	protein_coding	-	-	-
21_68489428_C/T	21:68489428	T	ENSBTAG00000020402	ENSBTAT00000027199	Transcript	splice_donor_variant	-	-	-	-	-	rs210247137	HIGH	-	1	-	TDRD9	VGNC	-	protein_coding	-	-	-
22_6878208_-/A	22:6878207-6878208	A	ENSBTAG00000050895	ENSBTAT00000077513	Transcript	frameshift_variant	813-814	813-814	271-272	-/X	-/T	-	HIGH	-	-1	-	-	-	-	protein_coding	-	-	-
22_6878220_TG/-	22:6878220-6878221	-	ENSBTAG00000050895	ENSBTAT00000077513	Transcript	frameshift_variant	800-801	800-801	267	T/X	aCA/a	-	HIGH	-	-1	-	-	-	-	protein_coding	-	-	-
22_14684666_-/C	22:14684665-14684666	C	ENSBTAG00000006567	ENSBTAT00000008625	Transcript	frameshift_variant,splice_region_variant,splice_polypyrimidine_tract_variant,intron_variant	1083-1084	975-976	325-326	-/X	-/C	-	HIGH	-	1	-	VIPR1	VGNC	-	protein_coding	-	-	-
22_16375117_-/C	22:16375116-16375117	C	ENSBTAG00000052626	ENSBTAT00000086521	Transcript	frameshift_variant	1527-1528	1527-1528	509-510	-/X	-/G	-	HIGH	-	-1	-	-	-	-	protein_coding	-	-	-
22_27146973_-/T	22:27146972-27146973	T	ENSBTAG00000007615	ENSBTAT00000010014	Transcript	frameshift_variant	58-59	45-46	15-16	-/X	-/T	-	HIGH	-	1	-	CNTN3	VGNC	-	protein_coding	-	-	-
22_35220410_T/C	22:35220410	C	ENSBTAG00000051801	ENSBTAT00000085877	Transcript	start_lost	2	2	1	M/T	aTg/aCg	rs381501300	HIGH	-	1	-	-	-	-	protein_coding	-	-	-
22_42838698_C/T	22:42838698	T	ENSBTAG00000004178	ENSBTAT00000005472	Transcript	stop_gained	168	22	8	R/*	Cga/Tga	rs136043193	HIGH	-	1	-	ACOX2	VGNC	-	protein_coding	-	-	-
22_43531246_T/G	22:43531246	G	ENSBTAG00000018433	ENSBTAT00000024525	Transcript	start_lost	2	2	1	M/R	aTg/aGg	-	HIGH	-	1	-	DENND6A	VGNC	-	protein_coding	-	-	-
22_49034341_C/T	22:49034341	T	ENSBTAG00000054379	ENSBTAT00000080487	Transcript	stop_gained	302	302	101	W/*	tGg/tAg	rs136530710	HIGH	-	-1	-	-	-	-	protein_coding	-	-	-
22_50069526_G/A	22:50069526	A	ENSBTAG00000000478	ENSBTAT00000000605	Transcript	start_lost	2	2	1	T/I	aCa/aTa	rs109899933	HIGH	-	-1	-	LSMEM2	VGNC	-	protein_coding	-	-	-
22_51236793_-/C	22:51236792-51236793	C	ENSBTAG00000021846	ENSBTAT00000029126	Transcript	frameshift_variant,splice_region_variant,splice_polypyrimidine_tract_variant	7284-7285	7003-7004	2335	T/TX	acc/aCcc	-	HIGH	-	1	-	CELSR3	VGNC	-	protein_coding	-	-	-
22_51278509_T/-	22:51278509	-	ENSBTAG00000019096	ENSBTAT00000025422	Transcript	splice_donor_variant,frameshift_variant	420	418	140	L/X	Ttg/tg	-	HIGH	-	1	-	UQCRC1	VGNC	-	protein_coding	-	-	-
22_56334746_G/A	22:56334746	A	ENSBTAG00000021643	ENSBTAT00000028840	Transcript	splice_acceptor_variant	-	-	-	-	-	rs210192909	HIGH	-	1	-	EFCAB12	VGNC	-	protein_coding	-	-	-
23_7175097_A/T	23:7175097	T	ENSBTAG00000003039	ENSBTAT00000003955	Transcript	stop_gained	397	374	125	L/*	tTg/tAg	rs17871812	HIGH	-	-1	-	PSMB8	VGNC	-	protein_coding	-	-	-
23_7440458_A/-	23:7440458	-	ENSBTAG00000002643	ENSBTAT00000003427	Transcript	frameshift_variant	1662	1389	463	P/X	ccT/cc	-	HIGH	-	-1	-	VPS52	VGNC	-	protein_coding	-	-	-
23_16822721_ACCTGGA/-	23:16822721-16822727	-	ENSBTAG00000019913	ENSBTAT00000026530	Transcript	splice_acceptor_variant,splice_polypyrimidine_tract_variant,coding_sequence_variant,intron_variant	?-383	?-383	?-128	-	-	rs134873995	HIGH	-	-1	-	DNPH1	VGNC	-	protein_coding	-	-	-
23_17692458_A/G	23:17692458	G	ENSBTAG00000021066	ENSBTAT00000004690	Transcript	splice_acceptor_variant	-	-	-	-	-	rs110351209	HIGH	-	1	-	CAPN11	VGNC	-	protein_coding	-	-	-
23_21701248_A/C	23:21701248	C	ENSBTAG00000047485	ENSBTAT00000064488	Transcript	splice_acceptor_variant	-	-	-	-	-	rs207758202	HIGH	-	1	-	OR5M10C	VGNC	-	protein_coding	-	-	-
23_21701249_G/A	23:21701249	A	ENSBTAG00000047485	ENSBTAT00000064488	Transcript	splice_acceptor_variant	-	-	-	-	-	rs211229921	HIGH	-	1	-	OR5M10C	VGNC	-	protein_coding	-	-	-
23_24360477_C/-	23:24360477	-	ENSBTAG00000011237	ENSBTAT00000032221	Transcript	frameshift_variant,splice_region_variant	5870	5870	1957	R/X	aGa/aa	-	HIGH	-	-1	-	PKHD1	VGNC	-	protein_coding	-	-	-
23_24448659_-/A	23:24448658-24448659	A	ENSBTAG00000011237	ENSBTAT00000032221	Transcript	frameshift_variant	3356-3357	3356-3357	1119	A/AX	gcg/gcTg	-	HIGH	-	-1	-	PKHD1	VGNC	-	protein_coding	-	-	-
23_24448660_-/T	23:24448659-24448660	T	ENSBTAG00000011237	ENSBTAT00000032221	Transcript	frameshift_variant	3355-3356	3355-3356	1119	A/DX	gcg/gAcg	-	HIGH	-	-1	-	PKHD1	VGNC	-	protein_coding	-	-	-
23_25674214_G/T	23:25674214	T	ENSBTAG00000019588	ENSBTAT00000026100	Transcript	stop_gained	284	232	78	E/*	Gag/Tag	rs384199766	HIGH	-	1	-	BLA-DQB	EntrezGene	-	protein_coding	-	-	-
23_25730315_C/G	23:25730315	G	ENSBTAG00000013919	ENSBTAT00000018484	Transcript	stop_gained	385	321	107	Y/*	taC/taG	rs475126170	HIGH	-	1	-	-	-	-	protein_coding	-	-	-
23_25806255_G/A	23:25806255	A	ENSBTAG00000038397	ENSBTAT00000075226	Transcript	stop_gained	793	452	151	W/*	tGg/tAg	rs382489004	HIGH	-	1	-	-	-	-	protein_coding	-	-	-
23_25828744_-/G	23:25828743-25828744	G	ENSBTAG00000015565	ENSBTAT00000022181	Transcript	frameshift_variant	381-382	381-382	127-128	-/X	-/G	rs525433191	HIGH	-	1	-	-	-	-	protein_coding	-	-	-
23_25828752_T/A	23:25828752	A	ENSBTAG00000015565	ENSBTAT00000022181	Transcript	stop_gained	390	390	130	Y/*	taT/taA	rs210126952	HIGH	-	1	-	-	-	-	protein_coding	-	-	-
23_25869458_GGAGGATGGT/-	23:25869458-25869467	-	ENSBTAG00000034939	ENSBTAT00000049415	Transcript	start_lost,splice_region_variant,5_prime_UTR_variant	257-266	?-5	?-2	-	-	-	HIGH	-	1	-	BTNL2	VGNC	-	protein_coding	-	-	-
23_25871798_C/T	23:25871798	T	ENSBTAG00000034939	ENSBTAT00000049415	Transcript	stop_gained	604	343	115	Q/*	Cag/Tag	-	HIGH	-	1	-	BTNL2	VGNC	-	protein_coding	-	-	-
23_25873980_TG/-	23:25873980-25873981	-	ENSBTAG00000034939	ENSBTAT00000049415	Transcript	frameshift_variant	815-816	554-555	185	L/X	tTG/t	-	HIGH	-	1	-	BTNL2	VGNC	-	protein_coding	-	-	-
23_25873983_-/A	23:25873982-25873983	A	ENSBTAG00000034939	ENSBTAT00000049415	Transcript	frameshift_variant	817-818	556-557	186	L/HX	ctg/cAtg	-	HIGH	-	1	-	BTNL2	VGNC	-	protein_coding	-	-	-
23_25874012_G/T	23:25874012	T	ENSBTAG00000034939	ENSBTAT00000049415	Transcript	stop_gained	847	586	196	E/*	Gaa/Taa	rs207857610	HIGH	-	1	-	BTNL2	VGNC	-	protein_coding	-	-	-
23_25879264_-/TGGGGGACATGACTGTCATCCTGTCA	23:25879263-25879264	TGGGGGACATGACTGTCATCCTGTCA	ENSBTAG00000034939	ENSBTAT00000049415	Transcript	frameshift_variant	1127-1128	866-867	289	P/PGGHDCHPVX	cct/ccTGGGGGACATGACTGTCATCCTGTCAt	-	HIGH	-	1	-	BTNL2	VGNC	-	protein_coding	-	-	-
23_25879415_C/T	23:25879415	T	ENSBTAG00000034939	ENSBTAT00000049415	Transcript	stop_gained	1279	1018	340	Q/*	Cag/Tag	rs136715417	HIGH	-	1	-	BTNL2	VGNC	-	protein_coding	-	-	-
23_25882731_C/T	23:25882731	T	ENSBTAG00000034939	ENSBTAT00000049415	Transcript	stop_gained	1765	1504	502	Q/*	Cag/Tag	-	HIGH	-	1	-	BTNL2	VGNC	-	protein_coding	-	-	-
23_25969351_T/-	23:25969351	-	ENSBTAG00000026163	ENSBTAT00000037068	Transcript	frameshift_variant	6	6	2	Y/X	taT/ta	-	HIGH	-	1	-	-	-	-	protein_coding	-	-	-
23_25969369_C/-	23:25969369	-	ENSBTAG00000026163	ENSBTAT00000037068	Transcript	frameshift_variant	24	24	8	F/X	ttC/tt	-	HIGH	-	1	-	-	-	-	protein_coding	-	-	-
23_25969371_TC/-	23:25969371-25969372	-	ENSBTAG00000026163	ENSBTAT00000037068	Transcript	frameshift_variant	26-27	26-27	9	F/X	tTC/t	-	HIGH	-	1	-	-	-	-	protein_coding	-	-	-
23_26113389_G/A	23:26113389	A	ENSBTAG00000026163	ENSBTAT00000037068	Transcript	splice_acceptor_variant	-	-	-	-	-	-	HIGH	-	1	-	-	-	-	protein_coding	-	-	-
23_26167774_G/T	23:26167774	T	ENSBTAG00000050817	ENSBTAT00000071903	Transcript	stop_gained	178	178	60	E/*	Gaa/Taa	-	HIGH	-	1	-	-	-	-	protein_coding	-	-	-
23_26167796_G/A	23:26167796	A	ENSBTAG00000050817	ENSBTAT00000071903	Transcript	stop_gained	200	200	67	W/*	tGg/tAg	-	HIGH	-	1	-	-	-	-	protein_coding	-	-	-
23_26167801_G/T	23:26167801	T	ENSBTAG00000050817	ENSBTAT00000071903	Transcript	stop_gained	205	205	69	E/*	Gag/Tag	-	HIGH	-	1	-	-	-	-	protein_coding	-	-	-
23_26167810_C/T	23:26167810	T	ENSBTAG00000050817	ENSBTAT00000071903	Transcript	stop_gained	214	214	72	Q/*	Caa/Taa	-	HIGH	-	1	-	-	-	-	protein_coding	-	-	-
23_26167889_G/A	23:26167889	A	ENSBTAG00000050817	ENSBTAT00000071903	Transcript	stop_gained	293	293	98	W/*	tGg/tAg	-	HIGH	-	1	-	-	-	-	protein_coding	-	-	-
23_26167890_G/A	23:26167890	A	ENSBTAG00000050817	ENSBTAT00000071903	Transcript	stop_gained	294	294	98	W/*	tgG/tgA	-	HIGH	-	1	-	-	-	-	protein_coding	-	-	-
23_26167998_G/A	23:26167998	A	ENSBTAG00000050817	ENSBTAT00000071903	Transcript	stop_gained	402	402	134	W/*	tgG/tgA	-	HIGH	-	1	-	-	-	-	protein_coding	-	-	-
23_27113086_G/A	23:27113086	A	ENSBTAG00000048304	ENSBTAT00000063275	Transcript	stop_gained	1537	1519	507	Q/*	Cag/Tag	rs439537376	HIGH	-	-1	-	-	-	-	protein_coding	-	-	-
23_27139437_A/T	23:27139437	T	ENSBTAG00000023563	ENSBTAT00000032165	Transcript	stop_gained	1482	1311	437	Y/*	taT/taA	rs135388060	HIGH	-	-1	-	-	-	-	protein_coding	-	-	-
23_27146229_A/T	23:27146229	T	ENSBTAG00000023563	ENSBTAT00000032165	Transcript	stop_gained	251	80	27	L/*	tTg/tAg	rs209172478	HIGH	-	-1	-	-	-	-	protein_coding	-	-	-
23_27347168_C/T	23:27347168	T	ENSBTAG00000006864	ENSBTAT00000045468	Transcript	splice_acceptor_variant	-	-	-	-	-	-	HIGH	-	-1	-	-	-	-	protein_coding	-	-	-
23_27956749_G/-	23:27956749	-	ENSBTAG00000053433	ENSBTAT00000086060	Transcript	frameshift_variant	792	784	262	Q/X	Cag/ag	-	HIGH	-	-1	-	-	-	-	protein_coding	-	-	-
23_28527065_C/A	23:28527065	A	ENSBTAG00000005146	ENSBTAT00000076472	Transcript	stop_gained	418	418	140	E/*	Gag/Tag	rs450382509	HIGH	-	-1	-	-	-	-	protein_coding	-	-	-
23_28527114_CA/-	23:28527114-28527115	-	ENSBTAG00000005146	ENSBTAT00000076472	Transcript	frameshift_variant	368-369	368-369	123	L/X	cTG/c	rs1118259708	HIGH	-	-1	-	-	-	-	protein_coding	-	-	-
23_28527117_-/TC	23:28527116-28527117	TC	ENSBTAG00000005146	ENSBTAT00000076472	Transcript	frameshift_variant	366-367	366-367	122-123	-/X	-/GA	rs1118246040	HIGH	-	-1	-	-	-	-	protein_coding	-	-	-
23_28686312_G/A	23:28686312	A	ENSBTAG00000037421	ENSBTAT00000057407	Transcript	stop_gained	355	355	119	Q/*	Cag/Tag	rs876160934	HIGH	-	-1	-	-	-	-	protein_coding	-	-	-
23_28887032_C/T	23:28887032	T	ENSBTAG00000054439	ENSBTAT00000070915	Transcript	stop_gained	271	271	91	R/*	Cga/Tga	rs432605457	HIGH	-	1	-	-	-	-	protein_coding	-	-	-
23_28888209_T/A	23:28888209	A	ENSBTAG00000054439	ENSBTAT00000070915	Transcript	stop_gained	1448	1448	483	L/*	tTg/tAg	rs449366528	HIGH	-	1	-	-	-	-	protein_coding	-	-	-
23_28908861_A/G	23:28908861	G	ENSBTAG00000052499	ENSBTAT00000071163	Transcript	stop_lost	1236	834	278	*/W	tgA/tgG	rs379853533	HIGH	-	1	-	RNF39	VGNC	-	protein_coding	-	-	-
23_29054962_-/C	23:29054961-29054962	C	ENSBTAG00000052703	ENSBTAT00000079921	Transcript	frameshift_variant	158-159	72-73	24-25	-/X	-/G	rs525832910	HIGH	-	-1	-	-	-	-	protein_coding	-	-	-
23_29054964_A/-	23:29054964	-	ENSBTAG00000052703	ENSBTAT00000079921	Transcript	frameshift_variant	156	70	24	S/X	Tct/ct	rs1118273281	HIGH	-	-1	-	-	-	-	protein_coding	-	-	-
23_29751753_-/C	23:29751752-29751753	C	ENSBTAG00000054399	ENSBTAT00000052926	Transcript	frameshift_variant	187-188	187-188	63	T/TX	acc/aCcc	rs378297095	HIGH	-	1	-	OR10AL41	EntrezGene	-	protein_coding	-	-	-
23_30522010_C/-	23:30522010	-	ENSBTAG00000051500	ENSBTAT00000064426	Transcript	frameshift_variant	557	407	136	G/X	gGc/gc	rs385330435	HIGH	-	-1	-	ZNF389	EntrezGene	-	protein_coding	-	-	-
23_30593009_C/T	23:30593009	T	ENSBTAG00000031874	ENSBTAT00000003993	Transcript	splice_acceptor_variant	-	-	-	-	-	rs378124769	HIGH	-	-1	-	ZNF165	VGNC	-	protein_coding	-	-	-
23_31200275_G/A	23:31200275	A	ENSBTAG00000009152	ENSBTAT00000052672	Transcript	stop_gained	1173	721	241	R/*	Cga/Tga	rs381067315	HIGH	-	-1	-	ZNF391	VGNC	-	protein_coding	-	-	-
23_34454168_C/-	23:34454168	-	ENSBTAG00000038430	ENSBTAT00000065672	Transcript	frameshift_variant	426	194	65	R/X	cGt/ct	-	HIGH	-	-1	-	-	-	-	protein_coding	-	-	-
23_39806819_G/A	23:39806819	A	ENSBTAG00000050753	ENSBTAT00000067235	Transcript	stop_gained	997	997	333	R/*	Cga/Tga	rs134732390	HIGH	-	-1	-	-	-	-	protein_coding	-	-	-
23_48853544_A/-	23:48853544	-	ENSBTAG00000007268	ENSBTAT00000009559	Transcript	frameshift_variant,splice_donor_region_variant	1160	1077	359	G/X	ggA/gg	-	HIGH	-	1	-	F13A1	VGNC	-	protein_coding	-	-	-
24_25790899_CAAGAGTA/-	24:25790899-25790906	-	ENSBTAG00000013831	ENSBTAT00000018382	Transcript	frameshift_variant	1663-1670	1572-1579	524-527	NTLA/NX	aaTACTCTTGct/aact	-	HIGH	-	-1	-	DSG1	VGNC	-	protein_coding	-	-	-
24_25790909_TGCACCACCA/-	24:25790909-25790918	-	ENSBTAG00000013831	ENSBTAT00000018382	Transcript	frameshift_variant	1651-1660	1560-1569	520-523	GGGA/X	ggTGGTGGTGCA/gg	-	HIGH	-	-1	-	DSG1	VGNC	-	protein_coding	-	-	-
24_42213126_AT/-	24:42213126-42213127	-	ENSBTAG00000053401	ENSBTAT00000072944	Transcript	frameshift_variant	554-555	142-143	48	M/X	ATg/g	-	HIGH	-	-1	-	-	-	-	protein_coding	-	-	-
24_42213155_G/C	24:42213155	C	ENSBTAG00000053401	ENSBTAT00000072944	Transcript	stop_gained	526	114	38	Y/*	taC/taG	-	HIGH	-	-1	-	-	-	-	protein_coding	-	-	-
24_43635897_T/-	24:43635897	-	ENSBTAG00000048673	ENSBTAT00000086951	Transcript	frameshift_variant	62	62	21	K/X	aAg/ag	rs134729517	HIGH	-	-1	-	-	-	-	protein_coding	-	-	-
24_59288960_G/T	24:59288960	T	ENSBTAG00000000531	ENSBTAT00000078207	Transcript	stop_gained	13	13	5	E/*	Gag/Tag	-	HIGH	-	1	-	-	-	-	protein_coding	-	-	-
24_61863485_CACCA/-	24:61863485-61863489	-	ENSBTAG00000048835	ENSBTAT00000065330	Transcript	frameshift_variant	1573-1577	927-931	309-311	RGG/RX	cgTGGTGgg/cggg	-	HIGH	-	-1	-	-	-	-	protein_coding	-	-	-
24_61863492_-/AAAAT	24:61863491-61863492	AAAAT	ENSBTAG00000048835	ENSBTAT00000065330	Transcript	frameshift_variant	1570-1571	924-925	308-309	-/IX	-/ATTTT	-	HIGH	-	-1	-	-	-	-	protein_coding	-	-	-
24_61907508_GT/-	24:61907508-61907509	-	ENSBTAG00000051132	ENSBTAT00000073654	Transcript	frameshift_variant	1071-1072	1071-1072	357-358	AP/AX	gcACcg/gccg	-	HIGH	-	-1	-	-	-	-	protein_coding	-	-	-
24_61907512_-/AA	24:61907511-61907512	AA	ENSBTAG00000051132	ENSBTAT00000073654	Transcript	frameshift_variant	1068-1069	1068-1069	356-357	-/X	-/TT	-	HIGH	-	-1	-	-	-	-	protein_coding	-	-	-
24_62119974_T/C	24:62119974	C	ENSBTAG00000001102	ENSBTAT00000001458	Transcript	splice_donor_variant	-	-	-	-	-	rs386104261	HIGH	-	1	-	SERPINB10	VGNC	-	protein_coding	-	-	-
24_62166312_G/T	24:62166312	T	ENSBTAG00000055111	ENSBTAT00000083942	Transcript	stop_gained	1386	1386	462	Y/*	taC/taA	-	HIGH	-	-1	-	-	-	-	protein_coding	-	-	-
25_309613_GGCG/-	25:309613-309616	-	ENSBTAG00000027854	ENSBTAT00000048134	Transcript	frameshift_variant	1124-1127	286-289	96-97	GG/X	GGCGgg/gg	-	HIGH	-	1	-	ARHGDIG	VGNC	-	protein_coding	-	-	-
25_2013267_C/-	25:2013267	-	ENSBTAG00000050859	ENSBTAT00000073497	Transcript	frameshift_variant	771	223	75	P/X	Ccc/cc	-	HIGH	-	1	-	-	-	-	protein_coding	-	-	-
25_2215830_CA/-	25:2215830-2215831	-	ENSBTAG00000034372	ENSBTAT00000048696	Transcript	frameshift_variant	370-371	147-148	49-50	GG/GX	ggTGgc/gggc	rs137357553	HIGH	-	-1	-	-	-	-	protein_coding	-	-	-
25_2215835_-/G	25:2215834-2215835	G	ENSBTAG00000034372	ENSBTAT00000048696	Transcript	frameshift_variant	366-367	143-144	48	I/IX	att/atCt	rs136052929	HIGH	-	-1	-	-	-	-	protein_coding	-	-	-
25_2215838_-/A	25:2215837-2215838	A	ENSBTAG00000034372	ENSBTAT00000048696	Transcript	frameshift_variant	363-364	140-141	47	G/GX	ggc/ggTc	rs136775711	HIGH	-	-1	-	-	-	-	protein_coding	-	-	-
25_2238081_T/C	25:2238081	C	ENSBTAG00000052868	ENSBTAT00000077628	Transcript	splice_acceptor_variant	-	-	-	-	-	rs108990178	HIGH	-	-1	-	-	-	-	protein_coding	-	-	-
25_2257606_T/-	25:2257606	-	ENSBTAG00000053899	ENSBTAT00000077083	Transcript	frameshift_variant	1712	815	272	L/X	cTt/ct	rs133235155	HIGH	-	1	-	-	-	-	protein_coding	-	-	-
25_2968398_-/A	25:2968397-2968398	A	ENSBTAG00000004509	ENSBTAT00000005923	Transcript	frameshift_variant	2582-2583	2285-2286	762	E/DX	gag/gaTg	-	HIGH	-	-1	-	SLX4	VGNC	-	protein_coding	-	-	-
25_15664818_-/CACA	25:15664817-15664818	CACA	ENSBTAG00000050423	ENSBTAT00000076797	Transcript	frameshift_variant,stop_lost	1159-1160	1142-1143	381	*/CVX	tga/tgTGTGa	-	HIGH	-	-1	-	-	-	-	protein_coding	-	-	-
25_16436019_A/T	25:16436019	T	ENSBTAG00000049516	ENSBTAT00000075741	Transcript	stop_gained	495	426	142	C/*	tgT/tgA	rs110541595	HIGH	-	-1	-	ARL6IP1	VGNC	-	protein_coding	-	-	-
25_22568434_-/G	25:22568433-22568434	G	ENSBTAG00000003467	ENSBTAT00000004510	Transcript	frameshift_variant,splice_region_variant,intron_variant	1739-1740	1587-1588	529-530	-/X	-/G	-	HIGH	-	1	-	SLC5A11	VGNC	-	protein_coding	-	-	-
25_25070810_T/-	25:25070810	-	ENSBTAG00000006126	ENSBTAT00000008061	Transcript	frameshift_variant,splice_donor_region_variant	956	933	311	K/X	aaA/aa	-	HIGH	-	-1	-	GTF3C1	VGNC	-	protein_coding	-	-	-
25_25070814_C/-	25:25070814	-	ENSBTAG00000006126	ENSBTAT00000008061	Transcript	splice_acceptor_variant,frameshift_variant	953	930	310	L/X	ttG/tt	-	HIGH	-	-1	-	GTF3C1	VGNC	-	protein_coding	-	-	-
25_25226727_C/T	25:25226727	T	ENSBTAG00000006129	ENSBTAT00000079319	Transcript	splice_donor_variant	-	-	-	-	-	rs42074974	HIGH	-	1	-	KATNIP	VGNC	-	protein_coding	-	-	-
25_27403517_G/-	25:27403517	-	ENSBTAG00000054461	ENSBTAT00000069265	Transcript	splice_acceptor_variant	-	-	-	-	-	-	HIGH	-	1	-	-	-	-	protein_coding	-	-	-
25_27554453_G/A	25:27554453	A	ENSBTAG00000040319	ENSBTAT00000056869	Transcript	stop_gained	493	493	165	R/*	Cga/Tga	rs133727028	HIGH	-	-1	-	OR7A53	VGNC	-	protein_coding	-	-	-
25_32763076_-/T	25:32763075-32763076	T	ENSBTAG00000003305	ENSBTAT00000004279	Transcript	frameshift_variant,splice_donor_region_variant	532-533	503-504	168	K/KX	aag/aaAg	-	HIGH	-	-1	-	NCF1	EntrezGene	-	protein_coding	-	-	-
25_33734903_C/-	25:33734903	-	ENSBTAG00000051341	ENSBTAT00000079469	Transcript	frameshift_variant	485	485	162	G/X	gGa/ga	-	HIGH	-	-1	-	FZD9	VGNC	-	protein_coding	-	-	-
25_36088261_-/T	25:36088260-36088261	T	ENSBTAG00000016765	ENSBTAT00000022295	Transcript	frameshift_variant	271-272	13-14	5	L/LX	cta/cTta	-	HIGH	-	1	-	C7orf61	HGNC	HGNC:22135	protein_coding	-	-	-
25_36123046_-/A	25:36123045-36123046	A	ENSBTAG00000001068	ENSBTAT00000001417	Transcript	frameshift_variant	974-975	15-16	2022-05-06	-/X	-/A	-	HIGH	-	1	-	ZCWPW1	VGNC	-	protein_coding	-	-	-
25_36889270_A/-	25:36889270	-	ENSBTAG00000048341	ENSBTAT00000073207	Transcript	frameshift_variant	1342	1342	448	K/X	Aaa/aa	-	HIGH	-	1	-	-	-	-	protein_coding	-	-	-
25_37340200_T/-	25:37340200	-	ENSBTAG00000007113	ENSBTAT00000009365	Transcript	splice_acceptor_variant,frameshift_variant	1023	1023	341	T/X	acA/ac	-	HIGH	-	-1	-	TRRAP	VGNC	-	protein_coding	-	-	-
25_38764719_G/T	25:38764719	T	ENSBTAG00000047781	ENSBTAT00000065886	Transcript	stop_gained	334	133	45	E/*	Gag/Tag	rs109822444	HIGH	-	1	-	-	-	-	protein_coding	-	-	-
26_2859293_T/C	26:2859293	C	ENSBTAG00000053625	ENSBTAT00000069295	Transcript	splice_acceptor_variant	-	-	-	-	-	-	HIGH	-	-1	-	-	-	-	protein_coding	-	-	-
26_9225544_AA/-	26:9225544-9225545	-	ENSBTAG00000051961	ENSBTAT00000075246	Transcript	frameshift_variant	1200-1201	1200-1201	400-401	PT/PX	ccAAca/ccca	rs461922551	HIGH	-	1	-	-	-	-	protein_coding	-	-	-
26_10521085_T/-	26:10521085	-	ENSBTAG00000048462	ENSBTAT00000082097	Transcript	frameshift_variant	409	373	125	F/X	Ttt/tt	-	HIGH	-	1	-	-	-	-	protein_coding	-	-	-
26_12191227_C/T	26:12191227	T	ENSBTAG00000048815	ENSBTAT00000081086	Transcript	stop_gained	449	449	150	W/*	tGg/tAg	rs136623080	HIGH	-	-1	-	-	-	-	protein_coding	-	-	-
26_12192518_C/T	26:12192518	T	ENSBTAG00000048815	ENSBTAT00000081086	Transcript	splice_donor_variant	-	-	-	-	-	rs210184971	HIGH	-	-1	-	-	-	-	protein_coding	-	-	-
26_12192559_C/T	26:12192559	T	ENSBTAG00000048815	ENSBTAT00000081086	Transcript	splice_donor_variant	-	-	-	-	-	rs207692434	HIGH	-	-1	-	-	-	-	protein_coding	-	-	-
26_14641602_C/-	26:14641602	-	ENSBTAG00000016918	ENSBTAT00000038965	Transcript	frameshift_variant,splice_region_variant	5086	5086	1696	A/X	Gca/ca	-	HIGH	-	-1	-	MYOF	VGNC	-	protein_coding	-	-	-
26_14872706_G/-	26:14872706	-	ENSBTAG00000000437	ENSBTAT00000000560	Transcript	splice_acceptor_variant,frameshift_variant	903	480	160	A/X	gcG/gc	-	HIGH	-	1	-	FFAR4	VGNC	-	protein_coding	-	-	-
26_16125699_-/CT	26:16125698-16125699	CT	ENSBTAG00000052836	ENSBTAT00000067136	Transcript	frameshift_variant	256-257	256-257	86	T/TX	act/aCTct	rs133331284	HIGH	-	1	-	-	-	-	protein_coding	-	-	-
26_16675875_-/T	26:16675874-16675875	T	ENSBTAG00000054237	ENSBTAT00000065771	Transcript	frameshift_variant	474-475	474-475	158-159	-/X	-/A	rs476633701	HIGH	-	-1	-	-	-	-	protein_coding	-	-	-
26_23343819_TG/-	26:23343819-23343820	-	ENSBTAG00000050509	ENSBTAT00000084419	Transcript	frameshift_variant	419-420	419-420	140	T/X	aCA/a	-	HIGH	-	-1	-	-	-	-	protein_coding	-	-	-
26_25774167_C/T	26:25774167	T	ENSBTAG00000024999	ENSBTAT00000034863	Transcript	splice_acceptor_variant	-	-	-	-	-	-	HIGH	-	-1	-	-	-	-	protein_coding	-	-	-
26_34153753_T/-	26:34153753	-	ENSBTAG00000006615	ENSBTAT00000008706	Transcript	frameshift_variant	248	41	14	V/X	gTt/gt	rs378947377	HIGH	-	1	-	CASP7	VGNC	-	protein_coding	-	-	-
26_37608774_G/-	26:37608774	-	ENSBTAG00000011401	ENSBTAT00000015152	Transcript	splice_acceptor_variant,frameshift_variant	2232	2232	744	C/X	tgC/tg	-	HIGH	-	-1	-	PDZD8	VGNC	-	protein_coding	-	-	-
26_39957698_T/C	26:39957698	C	ENSBTAG00000048455	ENSBTAT00000086678	Transcript	stop_lost	1426	1426	476	*/Q	Tag/Cag	rs379153674	HIGH	-	1	-	-	-	-	protein_coding	-	-	-
26_40605180_-/A	26:40605179-40605180	A	ENSBTAG00000049781	ENSBTAT00000079215	Transcript	frameshift_variant	354-355	354-355	118-119	-/X	-/A	-	HIGH	-	1	-	-	-	-	protein_coding	-	-	-
26_42652969_T/-	26:42652969	-	ENSBTAG00000055162	ENSBTAT00000066971	Transcript	frameshift_variant	55	55	19	F/X	Ttt/tt	rs380223538	HIGH	-	1	-	-	-	-	protein_coding	-	-	-
26_42678278_C/G	26:42678278	G	ENSBTAG00000051599	ENSBTAT00000077129	Transcript	start_lost	1	1	1	Q/E	Cag/Gag	rs109691887	HIGH	-	1	-	-	-	-	protein_coding	-	-	-
27_1153793_T/-	27:1153793	-	ENSBTAG00000051728	ENSBTAT00000077417	Transcript	frameshift_variant	181	181	61	C/X	Tgt/gt	-	HIGH	-	1	-	-	-	-	protein_coding	-	-	-
27_1506813_GTGT/-/GT	27:1506813-1506816	-	ENSBTAG00000009387	ENSBTAT00000012351	Transcript	splice_donor_variant,splice_donor_region_variant,intron_variant	-	-	-	-	-	-	HIGH	-	1	-	MYOM2	VGNC	-	protein_coding	-	-	-
27_6568909_G/A	27:6568909	A	ENSBTAG00000053555	ENSBTAT00000072905	Transcript	stop_gained	149	149	50	W/*	tGg/tAg	-	HIGH	-	1	-	-	-	-	protein_coding	-	-	-
27_6678163_A/C	27:6678163	C	ENSBTAG00000051383	ENSBTAT00000018930	Transcript	stop_lost	631	188	63	*/S	tAg/tCg	rs132899583,rs211548870	HIGH	-	1	-	DEFB7	EntrezGene	-	protein_coding	-	-	-
27_7139122_-/GT	27:7139121-7139122	GT	ENSBTAG00000053557	ENSBTAT00000082114	Transcript	frameshift_variant	249-250	24-25	2022-08-09	-/X	-/GT	-	HIGH	-	1	-	DEFB4A	EntrezGene	-	protein_coding	-	-	-
27_7139124_AG/-	27:7139124-7139125	-	ENSBTAG00000053557	ENSBTAT00000082114	Transcript	frameshift_variant	252-253	27-28	2022-09-10	AV/AX	gcAGtc/gctc	-	HIGH	-	1	-	DEFB4A	EntrezGene	-	protein_coding	-	-	-
27_7140758_A/G	27:7140758	G	ENSBTAG00000053557	ENSBTAT00000082114	Transcript	stop_lost	416	191	64	*/W	tAg/tGg	rs43108918	HIGH	-	1	-	DEFB4A	EntrezGene	-	protein_coding	-	-	-
27_26315496_A/G	27:26315496	G	ENSBTAG00000000743	ENSBTAT00000000986	Transcript	start_lost	2	2	1	M/T	aTg/aCg	rs110991645	HIGH	-	-1	-	MBOAT4	VGNC	-	protein_coding	-	-	-
27_30820088_G/A	27:30820088	A	ENSBTAG00000005639	ENSBTAT00000007412	Transcript	stop_gained	733	733	245	R/*	Cga/Tga	rs136055399	HIGH	-	-1	-	-	-	-	protein_coding	-	-	-
27_33105944_C/T	27:33105944	T	ENSBTAG00000008814	ENSBTAT00000011608	Transcript	stop_gained	4460	4021	1341	Q/*	Cag/Tag	rs109168787	HIGH	-	1	-	ADGRA2	VGNC	-	protein_coding	-	-	-
27_34201967_A/G	27:34201967	G	ENSBTAG00000048547	ENSBTAT00000076601	Transcript	stop_lost	1573	1573	525	*/R	Tga/Cga	rs378454369	HIGH	-	-1	-	-	-	-	protein_coding	-	-	-
27_34202199_TG/-	27:34202199-34202200	-	ENSBTAG00000048547	ENSBTAT00000076601	Transcript	frameshift_variant	1340-1341	1340-1341	447	T/X	aCA/a	-	HIGH	-	-1	-	-	-	-	protein_coding	-	-	-
28_1606711_A/G	28:1606711	G	ENSBTAG00000053712	ENSBTAT00000077539	Transcript	start_lost	2	2	1	M/T	aTg/aCg	rs135508152	HIGH	-	-1	-	-	-	-	protein_coding	-	-	-
28_1762467_-/TT	28:1762466-1762467	TT	ENSBTAG00000011457	ENSBTAT00000015225	Transcript	frameshift_variant,splice_region_variant	144-145	144-145	48-49	-/X	-/AA	rs134571010	HIGH	-	-1	-	-	-	-	protein_coding	-	-	-
28_1762538_CGAAG/-	28:1762538-1762542	-	ENSBTAG00000011457	ENSBTAT00000015225	Transcript	frameshift_variant	69-73	69-73	23-25	YFV/YX	taCTTCGtt/tatt	rs136472015	HIGH	-	-1	-	-	-	-	protein_coding	-	-	-
28_1762544_AAAC/-	28:1762544-1762547	-	ENSBTAG00000011457	ENSBTAT00000015225	Transcript	frameshift_variant	64-67	64-67	22-23	VY/X	GTTTac/ac	rs134270337	HIGH	-	-1	-	-	-	-	protein_coding	-	-	-
28_12882806_CT/-	28:12882806-12882807	-	ENSBTAG00000051862	ENSBTAT00000068133	Transcript	frameshift_variant	1097-1098	1097-1098	366	T/X	aCT/a	rs134945855	HIGH	-	1	-	-	-	-	protein_coding	-	-	-
28_13102490_G/A	28:13102490	A	ENSBTAG00000050818	ENSBTAT00000085740	Transcript	stop_gained	931	817	273	R/*	Cga/Tga	rs800987991	HIGH	-	-1	-	-	-	-	protein_coding	-	-	-
28_13103998_C/A	28:13103998	A	ENSBTAG00000052174	ENSBTAT00000078780	Transcript	stop_gained	1255	1042	348	E/*	Gaa/Taa	rs385390082	HIGH	-	-1	-	-	-	-	protein_coding	-	-	-
28_24331859_G/-	28:24331859	-	ENSBTAG00000051268	ENSBTAT00000083902	Transcript	frameshift_variant	32	32	11	R/X	cGc/cc	rs524043749	HIGH	-	1	-	-	-	-	protein_coding	-	-	-
28_24331865_CCCT/-	28:24331865-24331868	-	ENSBTAG00000051268	ENSBTAT00000083902	Transcript	frameshift_variant	38-41	38-41	13-14	PL/X	cCCCTc/cc	-	HIGH	-	1	-	-	-	-	protein_coding	-	-	-
28_25242101_C/T	28:25242101	T	ENSBTAG00000014558	ENSBTAT00000019351	Transcript	stop_gained	2243	2218	740	R/*	Cga/Tga	rs133967469	HIGH	-	1	-	DDX21	VGNC	-	protein_coding	-	-	-
28_25242149_C/T	28:25242149	T	ENSBTAG00000014558	ENSBTAT00000019351	Transcript	stop_gained	2291	2266	756	R/*	Cga/Tga	rs137490654	HIGH	-	1	-	DDX21	VGNC	-	protein_coding	-	-	-
28_26218013_-/C	28:26218012-26218013	C	ENSBTAG00000011741	ENSBTAT00000039811	Transcript	frameshift_variant,splice_region_variant,splice_polypyrimidine_tract_variant	1320-1321	1320-1321	440-441	-/X	-/C	-	HIGH	-	1	-	COL13A1	VGNC	-	protein_coding	-	-	-
28_27040340_G/C	28:27040340	C	ENSBTAG00000054819	ENSBTAT00000081068	Transcript	stop_lost	1343	1343	448	*/S	tGa/tCa	rs382404058	HIGH	-	1	-	-	-	-	protein_coding	-	-	-
28_35540381_AGG/-	28:35540381-35540383	-	ENSBTAG00000048082	ENSBTAT00000028716	Transcript	splice_acceptor_variant,coding_sequence_variant	?-416	?-416	?-139	-	-	rs381750838	HIGH	-	1	-	-	-	-	protein_coding	-	-	-
28_43798172_C/T	28:43798172	T	ENSBTAG00000016814	ENSBTAT00000022369	Transcript	splice_donor_variant	-	-	-	-	-	rs110205014	HIGH	-	1	-	CHAT	VGNC	-	protein_coding	-	-	-
28_44124058_T/-	28:44124058	-	ENSBTAG00000018915	ENSBTAT00000025173	Transcript	frameshift_variant,splice_donor_region_variant	651	549	183	P/X	ccT/cc	-	HIGH	-	1	-	FAM21A	EntrezGene	-	protein_coding	-	-	-
29_5368235_A/-	29:5368235	-	ENSBTAG00000033656	ENSBTAT00000023900	Transcript	frameshift_variant	170	170	57	E/X	gAa/ga	-	HIGH	-	1	-	-	-	-	protein_coding	-	-	-
29_5538136_C/T	29:5538136	T	ENSBTAG00000048894	ENSBTAT00000067442	Transcript	stop_gained	79	79	27	Q/*	Cag/Tag	-	HIGH	-	1	-	-	-	-	protein_coding	-	-	-
29_5538454_C/T	29:5538454	T	ENSBTAG00000048894	ENSBTAT00000067442	Transcript	stop_gained	397	397	133	R/*	Cga/Tga	rs135459526	HIGH	-	1	-	-	-	-	protein_coding	-	-	-
29_5585506_C/T	29:5585506	T	ENSBTAG00000051846	ENSBTAT00000086389	Transcript	stop_gained	225	225	75	W/*	tgG/tgA	-	HIGH	-	-1	-	-	-	-	protein_coding	-	-	-
29_5585729_A/G	29:5585729	G	ENSBTAG00000051846	ENSBTAT00000086389	Transcript	start_lost	2	2	1	M/T	aTg/aCg	-	HIGH	-	-1	-	-	-	-	protein_coding	-	-	-
29_11817644_TG/-	29:11817644-11817645	-	ENSBTAG00000048705	ENSBTAT00000082098	Transcript	frameshift_variant	815-816	815-816	272	T/X	aCA/a	-	HIGH	-	-1	-	-	-	-	protein_coding	-	-	-
29_23780349_A/-	29:23780349	-	ENSBTAG00000050228	ENSBTAT00000081391	Transcript	frameshift_variant	109	109	37	S/X	Tct/ct	-	HIGH	-	-1	-	-	-	-	protein_coding	-	-	-
29_26550002_CTCC/-	29:26550002-26550005	-	ENSBTAG00000037485	ENSBTAT00000052901	Transcript	frameshift_variant	528-531	528-531	176-177	KE/X	aaGGAG/aa	-	HIGH	-	-1	-	OR6M7	VGNC	-	protein_coding	-	-	-
29_26550011_-/CA	29:26550010-26550011	CA	ENSBTAG00000037485	ENSBTAT00000052901	Transcript	frameshift_variant	522-523	522-523	174-175	-/X	-/TG	-	HIGH	-	-1	-	OR6M7	VGNC	-	protein_coding	-	-	-
29_26550012_-/TA	29:26550011-26550012	TA	ENSBTAG00000037485	ENSBTAT00000052901	Transcript	frameshift_variant	521-522	521-522	174	C/CX	tgc/tgTAc	-	HIGH	-	-1	-	OR6M7	VGNC	-	protein_coding	-	-	-
29_26618117_G/-	29:26618117	-	ENSBTAG00000010752	ENSBTAT00000014244	Transcript	frameshift_variant	741	741	247	T/X	acC/ac	-	HIGH	-	-1	-	OR10S1	VGNC	-	protein_coding	-	-	-
29_26705860_-/G/T	29:26705859-26705860	G	ENSBTAG00000054446	ENSBTAT00000069718	Transcript	frameshift_variant	416-417	416-417	139	T/TX	act/acGt	-	HIGH	-	1	-	-	-	-	protein_coding	-	-	-
29_26705869_-/A	29:26705868-26705869	A	ENSBTAG00000054446	ENSBTAT00000069718	Transcript	frameshift_variant	425-426	425-426	142	S/SX	tct/tcAt	-	HIGH	-	1	-	-	-	-	protein_coding	-	-	-
29_26705987_-/A	29:26705986-26705987	A	ENSBTAG00000054446	ENSBTAT00000069718	Transcript	frameshift_variant	543-544	543-544	181-182	-/X	-/A	-	HIGH	-	1	-	-	-	-	protein_coding	-	-	-
29_26758062_CTGTC/-	29:26758062-26758066	-	ENSBTAG00000052356	ENSBTAT00000083512	Transcript	frameshift_variant	740-744	740-744	247-248	SV/X	tCTGTC/t	-	HIGH	-	1	-	OR10D5D	VGNC	-	protein_coding	-	-	-
29_26758117_T/-	29:26758117	-	ENSBTAG00000052356	ENSBTAT00000083512	Transcript	frameshift_variant	795	795	265	S/X	agT/ag	-	HIGH	-	1	-	OR10D5D	VGNC	-	protein_coding	-	-	-
29_26758121_-/C	29:26758120-26758121	C	ENSBTAG00000052356	ENSBTAT00000083512	Transcript	frameshift_variant	798-799	798-799	266-267	-/X	-/C	-	HIGH	-	1	-	OR10D5D	VGNC	-	protein_coding	-	-	-
29_26758161_C/-	29:26758161	-	ENSBTAG00000052356	ENSBTAT00000083512	Transcript	frameshift_variant	839	839	280	T/X	aCc/ac	-	HIGH	-	1	-	OR10D5D	VGNC	-	protein_coding	-	-	-
29_27587427_CTTACAG/-	29:27587427-27587433	-	ENSBTAG00000055113	ENSBTAT00000065743	Transcript	frameshift_variant	911-917	911-917	304-306	TVS/X	aCTGTAAGt/at	rs432387956	HIGH	-	-1	-	OR8B1U	VGNC	-	protein_coding	-	-	-
29_28027959_G/A	29:28027959	A	ENSBTAG00000051107	ENSBTAT00000072573	Transcript	splice_acceptor_variant	-	-	-	-	-	-	HIGH	-	1	-	-	-	-	protein_coding	-	-	-
29_28363360_C/-	29:28363360	-	ENSBTAG00000004356	ENSBTAT00000005698	Transcript	splice_donor_variant,frameshift_variant	859	838	280	A/X	Gcc/cc	-	HIGH	-	-1	-	ROBO4	VGNC	-	protein_coding	-	-	-
29_29619823_-/G	29:29619822-29619823	G	ENSBTAG00000014122	ENSBTAT00000030276	Transcript	frameshift_variant,splice_region_variant,intron_variant	307-308	204-205	68-69	-/X	-/G	-	HIGH	-	1	-	FOXRED1	VGNC	-	protein_coding	-	-	-
29_32317640_C/-	29:32317640	-	ENSBTAG00000024731	ENSBTAT00000034446	Transcript	frameshift_variant	212	212	71	S/X	tCg/tg	rs800350753	HIGH	-	1	-	-	-	-	protein_coding	-	-	-
29_37832266_-/CACT	29:37832265-37832266	CACT	ENSBTAG00000048542	ENSBTAT00000077448	Transcript	splice_donor_variant	-	-	-	-	-	rs386052047	HIGH	-	-1	-	-	-	-	protein_coding	-	-	-
29_37832286_G/-	29:37832286	-	ENSBTAG00000048542	ENSBTAT00000077448	Transcript	frameshift_variant	188	188	63	P/X	cCt/ct	rs134637200	HIGH	-	-1	-	-	-	-	protein_coding	-	-	-
29_37832370_-/T	29:37832369-37832370	T	ENSBTAG00000048542	ENSBTAT00000077448	Transcript	frameshift_variant	104-105	104-105	35	N/KX	aac/aaAc	rs135263528	HIGH	-	-1	-	-	-	-	protein_coding	-	-	-
29_38226647_C/G	29:38226647	G	ENSBTAG00000053183	ENSBTAT00000077609	Transcript	splice_donor_variant	-	-	-	-	-	rs798232001	HIGH	-	-1	-	PAG4	EntrezGene	-	protein_coding	-	-	-
29_38476628_A/T	29:38476628	T	ENSBTAG00000040340	ENSBTAT00000038954	Transcript	stop_gained	916	906	302	Y/*	taT/taA	rs137216482	HIGH	-	-1	-	PAG21	EntrezGene	-	protein_coding	-	-	-
29_38759856_T/-	29:38759856	-	ENSBTAG00000051196	ENSBTAT00000063428	Transcript	frameshift_variant	40	40	14	R/X	Aga/ga	rs137676903	HIGH	-	-1	-	-	-	-	protein_coding	-	-	-
29_39177281_A/-	29:39177281	-	ENSBTAG00000038506	ENSBTAT00000009701	Transcript	frameshift_variant	738	738	246	I/X	atT/at	rs383412013	HIGH	-	-1	-	-	-	-	protein_coding	-	-	-
29_39181550_C/-	29:39181550	-	ENSBTAG00000038506	ENSBTAT00000009701	Transcript	frameshift_variant	239	239	80	G/X	gGc/gc	rs137626615	HIGH	-	-1	-	-	-	-	protein_coding	-	-	-
29_39622985_G/A	29:39622985	A	ENSBTAG00000040257	ENSBTAT00000018996	Transcript	splice_acceptor_variant	-	-	-	-	-	rs209342101	HIGH	-	1	-	-	-	-	protein_coding	-	-	-
29_40631109_A/-	29:40631109	-	ENSBTAG00000050061	ENSBTAT00000081145	Transcript	frameshift_variant	2576	2576	859	Q/X	cAa/ca	-	HIGH	-	1	-	INCENP	VGNC	-	protein_coding	-	-	-
29_40631111_G/-	29:40631111	-	ENSBTAG00000050061	ENSBTAT00000081145	Transcript	frameshift_variant	2578	2578	860	G/X	Ggg/gg	-	HIGH	-	1	-	INCENP	VGNC	-	protein_coding	-	-	-
29_41128093_A/T	29:41128093	T	ENSBTAG00000048482	ENSBTAT00000072104	Transcript	stop_gained	685	685	229	R/*	Aga/Tga	rs465164306	HIGH	-	1	-	-	-	-	protein_coding	-	-	-
29_41177026_AG/-	29:41177026-41177027	-	ENSBTAG00000050000	ENSBTAT00000086332	Transcript	frameshift_variant	89-90	89-90	30	S/X	tCT/t	rs385276908	HIGH	-	-1	-	-	-	-	protein_coding	-	-	-
29_41832721_T/G	29:41832721	G	ENSBTAG00000037645	ENSBTAT00000007510	Transcript	splice_acceptor_variant	-	-	-	-	-	rs207978412	HIGH	-	-1	-	-	-	-	protein_coding	-	-	-
29_41904730_TTGTTTA/-	29:41904730-41904736	-	ENSBTAG00000054910	ENSBTAT00000079826	Transcript	frameshift_variant	476-482	476-482	159-161	INK/X	aTAAACAAg/ag	rs522403508	HIGH	-	-1	-	-	-	-	protein_coding	-	-	-
29_42006006_G/-	29:42006006	-	ENSBTAG00000003330	ENSBTAT00000046152	Transcript	frameshift_variant	1223	1020	340	P/X	ccC/cc	-	HIGH	-	-1	-	ATL3	VGNC	-	protein_coding	-	-	-
29_42844730_C/-	29:42844730	-	ENSBTAG00000018762	ENSBTAT00000068956	Transcript	frameshift_variant	701	701	234	S/X	tCa/ta	rs134177478	HIGH	-	1	-	SLC22A12	VGNC	-	protein_coding	-	-	-
29_44388909_-/G	29:44388908-44388909	G	ENSBTAG00000017681	ENSBTAT00000023514	Transcript	frameshift_variant	595-596	70-71	24	K/TX	aaa/aCaa	-	HIGH	-	-1	-	RIN1	VGNC	-	protein_coding	-	-	-
29_45352769_G/-	29:45352769	-	ENSBTAG00000004786	ENSBTAT00000029973	Transcript	frameshift_variant	760	760	254	L/X	Ctt/tt	-	HIGH	-	-1	-	TMEM134	VGNC	-	protein_coding	-	-	-
29_45352770_C/*/-	29:45352770	-	ENSBTAG00000004786	ENSBTAT00000029973	Transcript	frameshift_variant	759	759	253	G/X	ggG/gg	-	HIGH	-	-1	-	TMEM134	VGNC	-	protein_coding	-	-	-
29_45444664_G/-	29:45444664	-	ENSBTAG00000051210	ENSBTAT00000084460	Transcript	frameshift_variant	1552	592	198	G/X	Gga/ga	-	HIGH	-	1	-	GSTP1	EntrezGene	-	protein_coding	-	-	-
29_45463050_A/-	29:45463050	-	ENSBTAG00000021776	ENSBTAT00000075840	Transcript	frameshift_variant	1115	283	95	I/X	Atc/tc	-	HIGH	-	1	-	NDUFV1	VGNC	-	protein_coding	-	-	-
29_46355942_-/C	29:46355941-46355942	C	ENSBTAG00000015185	ENSBTAT00000015595	Transcript	frameshift_variant	819-820	428-429	143	S/SX	tct/tcGt	-	HIGH	-	-1	-	MRGPRF	VGNC	-	protein_coding	-	-	-
29_46355944_-/G	29:46355943-46355944	G	ENSBTAG00000015185	ENSBTAT00000015595	Transcript	frameshift_variant	817-818	426-427	142-143	-/X	-/C	-	HIGH	-	-1	-	MRGPRF	VGNC	-	protein_coding	-	-	-
29_49866680_AC/-	29:49866680-49866681	-	ENSBTAG00000019579	ENSBTAT00000060988	Transcript	frameshift_variant	250-251	250-251	84	T/X	ACc/c	-	HIGH	-	1	-	-	-	-	protein_coding	-	-	-
29_50046270_C/T	29:50046270	T	ENSBTAG00000052368	ENSBTAT00000072346	Transcript	stop_gained	1308	1308	436	W/*	tgG/tgA	rs381491643	HIGH	-	-1	-	-	-	-	protein_coding	-	-	-
29_50336502_GGGGG/-	29:50336502-50336506	-	ENSBTAG00000050212	ENSBTAT00000083797	Transcript	frameshift_variant	6647-6651	6647-6651	2216-2217	TP/X	aCCCCC/a	-	HIGH	-	-1	-	-	-	-	protein_coding	-	-	-
29_50336509_GGGGTGGTGGTCTCTGTGGTTGTAGGTGTTGGGGTTGGGGTCCCAGTGGTTGTGGTAC/-	29:50336509-50336566	-	ENSBTAG00000050212	ENSBTAT00000083797	Transcript	frameshift_variant	6587-6644	6587-6644	2196-2215	STTTTGTPTPTPTTTETTTP/X	aGTACCACAACCACTGGGACCCCAACCCCAACACCTACAACCACAGAGACCACCACCCCc/ac	-	HIGH	-	-1	-	-	-	-	protein_coding	-	-	-
29_50344011_C/A	29:50344011	A	ENSBTAG00000050212	ENSBTAT00000083797	Transcript	splice_donor_variant	-	-	-	-	-	-	HIGH	-	-1	-	-	-	-	protein_coding	-	-	-
29_50344314_T/C	29:50344314	C	ENSBTAG00000050212	ENSBTAT00000083797	Transcript	splice_acceptor_variant	-	-	-	-	-	-	HIGH	-	-1	-	-	-	-	protein_coding	-	-	-
29_51007919_-/GT	29:51007918-51007919	GT	ENSBTAG00000053521	ENSBTAT00000079746	Transcript	frameshift_variant	396-397	396-397	132-133	-/X	-/AC	-	HIGH	-	-1	-	-	-	-	protein_coding	-	-	-
X_18141251_C/T	X:18141251	T	ENSBTAG00000015196	ENSBTAT00000020218	Transcript	stop_gained	952	751	251	Q/*	Cag/Tag	-	HIGH	-	1	-	PHF6	VGNC	-	protein_coding	-	-	-
X_18758544_C/T	X:18758544	T	ENSBTAG00000054025	ENSBTAT00000074451	Transcript	splice_acceptor_variant	-	-	-	-	-	-	HIGH	-	-1	-	-	-	-	protein_coding	-	-	-
X_19585611_T/-	X:19585611	-	ENSBTAG00000052733	ENSBTAT00000087340	Transcript	splice_acceptor_variant	-	-	-	-	-	-	HIGH	-	-1	-	-	-	-	protein_coding	-	-	-
X_19616190_TG/-	X:19616190-19616191	-	ENSBTAG00000054899	ENSBTAT00000073706	Transcript	frameshift_variant	62-63	62-63	21	M/X	aTG/a	-	HIGH	-	1	-	-	-	-	protein_coding	-	-	-
X_19616219_C/-	X:19616219	-	ENSBTAG00000054899	ENSBTAT00000073706	Transcript	frameshift_variant	91	91	31	P/X	Ccg/cg	-	HIGH	-	1	-	-	-	-	protein_coding	-	-	-
X_19616292_T/-	X:19616292	-	ENSBTAG00000054899	ENSBTAT00000073706	Transcript	frameshift_variant	164	164	55	L/X	cTt/ct	-	HIGH	-	1	-	-	-	-	protein_coding	-	-	-
X_19616305_T/-	X:19616305	-	ENSBTAG00000054899	ENSBTAT00000073706	Transcript	frameshift_variant	177	177	59	H/X	caT/ca	-	HIGH	-	1	-	-	-	-	protein_coding	-	-	-
X_19616322_C/-	X:19616322	-	ENSBTAG00000054899	ENSBTAT00000073706	Transcript	frameshift_variant	194	194	65	S/X	tCt/tt	-	HIGH	-	1	-	-	-	-	protein_coding	-	-	-
X_32029962_TG/-	X:32029962-32029963	-	ENSBTAG00000049027	ENSBTAT00000005676	Transcript	frameshift_variant	150-151	150-151	50-51	DA/DX	gaTGca/gaca	-	HIGH	-	1	-	-	-	-	protein_coding	-	-	-
X_32029965_A/-	X:32029965	-	ENSBTAG00000049027	ENSBTAT00000005676	Transcript	frameshift_variant	153	153	51	A/X	gcA/gc	-	HIGH	-	1	-	-	-	-	protein_coding	-	-	-
X_32029970_G/A	X:32029970	A	ENSBTAG00000049027	ENSBTAT00000005676	Transcript	stop_gained	158	158	53	W/*	tGg/tAg	-	HIGH	-	1	-	-	-	-	protein_coding	-	-	-
X_32029972_C/T	X:32029972	T	ENSBTAG00000049027	ENSBTAT00000005676	Transcript	stop_gained	160	160	54	Q/*	Cag/Tag	-	HIGH	-	1	-	-	-	-	protein_coding	-	-	-
X_32030004_C/-	X:32030004	-	ENSBTAG00000049027	ENSBTAT00000005676	Transcript	frameshift_variant	192	192	64	S/X	agC/ag	-	HIGH	-	1	-	-	-	-	protein_coding	-	-	-
X_32030027_TGCTGGA/-	X:32030027-32030033	-	ENSBTAG00000049027	ENSBTAT00000005676	Transcript	frameshift_variant	215-221	215-221	72-74	LLD/X	cTGCTGGAc/cc	-	HIGH	-	1	-	-	-	-	protein_coding	-	-	-
X_32030067_-/T	X:32030066-32030067	T	ENSBTAG00000049027	ENSBTAT00000005676	Transcript	splice_donor_variant	-	-	-	-	-	-	HIGH	-	1	-	-	-	-	protein_coding	-	-	-
X_37261607_-/G	X:37261606-37261607	G	ENSBTAG00000052492	ENSBTAT00000070119	Transcript	frameshift_variant	871-872	871-872	291	G/AX	ggg/gCgg	-	HIGH	-	-1	-	-	-	-	protein_coding	-	-	-
X_37263318_-/GT	X:37263317-37263318	GT	ENSBTAG00000052492	ENSBTAT00000070119	Transcript	frameshift_variant	355-356	355-356	119	L/HX	ctc/cACtc	-	HIGH	-	-1	-	-	-	-	protein_coding	-	-	-
X_37263321_CG/-	X:37263321-37263322	-	ENSBTAG00000052492	ENSBTAT00000070119	Transcript	frameshift_variant	351-352	351-352	117-118	AV/AX	gcCGtg/gctg	-	HIGH	-	-1	-	-	-	-	protein_coding	-	-	-
X_38216062_GC/-	X:38216062-38216063	-	ENSBTAG00000036343	ENSBTAT00000050846	Transcript	frameshift_variant	310-311	212-213	71	S/X	aGC/a	-	HIGH	-	1	-	-	-	-	protein_coding	-	-	-
X_38216065_-/AG	X:38216064-38216065	AG	ENSBTAG00000036343	ENSBTAT00000050846	Transcript	frameshift_variant	312-313	214-215	72	K/KX	aag/aAGag	-	HIGH	-	1	-	-	-	-	protein_coding	-	-	-
X_38216167_-/AT	X:38216166-38216167	AT	ENSBTAG00000036343	ENSBTAT00000050846	Transcript	frameshift_variant	414-415	316-317	106	D/DX	gac/gATac	-	HIGH	-	1	-	-	-	-	protein_coding	-	-	-
X_38449335_T/C	X:38449335	C	ENSBTAG00000049844	ENSBTAT00000064283	Transcript	splice_donor_variant	-	-	-	-	-	-	HIGH	-	1	-	-	-	-	protein_coding	-	-	-
X_38449375_A/-	X:38449375	-	ENSBTAG00000049844	ENSBTAT00000064283	Transcript	frameshift_variant	322	322	108	N/X	Aac/ac	-	HIGH	-	1	-	-	-	-	protein_coding	-	-	-
X_38449424_-/A	X:38449423-38449424	A	ENSBTAG00000049844	ENSBTAT00000064283	Transcript	frameshift_variant,splice_region_variant	336-337	336-337	112-113	-/X	-/A	-	HIGH	-	1	-	-	-	-	protein_coding	-	-	-
X_38449426_-/C	X:38449425-38449426	C	ENSBTAG00000049844	ENSBTAT00000064283	Transcript	frameshift_variant,splice_region_variant	338-339	338-339	113	G/GX	gga/ggCa	-	HIGH	-	1	-	-	-	-	protein_coding	-	-	-
X_38449430_GGGGGGG/-	X:38449430-38449436	-	ENSBTAG00000049844	ENSBTAT00000064283	Transcript	frameshift_variant	343-349	343-349	115-117	GGE/X	GGGGGGGag/ag	-	HIGH	-	1	-	-	-	-	protein_coding	-	-	-
X_38449563_-/CA	X:38449562-38449563	CA	ENSBTAG00000049844	ENSBTAT00000064283	Transcript	frameshift_variant	475-476	475-476	159	L/PX	ctg/cCAtg	-	HIGH	-	1	-	-	-	-	protein_coding	-	-	-
X_38449565_CT/-	X:38449565-38449566	-	ENSBTAG00000049844	ENSBTAT00000064283	Transcript	frameshift_variant	478-479	478-479	160	L/X	CTc/c	-	HIGH	-	1	-	-	-	-	protein_coding	-	-	-
X_38449634_C/T	X:38449634	T	ENSBTAG00000049844	ENSBTAT00000064283	Transcript	stop_gained	547	547	183	Q/*	Cag/Tag	-	HIGH	-	1	-	-	-	-	protein_coding	-	-	-
X_49798334_T/A	X:49798334	A	ENSBTAG00000022502	ENSBTAT00000046525	Transcript	stop_gained	1087	1087	363	K/*	Aag/Tag	-	HIGH	-	-1	-	-	-	-	protein_coding	-	-	-
X_49798491_AA/-	X:49798491-49798492	-	ENSBTAG00000022502	ENSBTAT00000046525	Transcript	frameshift_variant	1048-1049	1048-1049	350	F/X	TTc/c	-	HIGH	-	-1	-	-	-	-	protein_coding	-	-	-
X_49798494_-/GT	X:49798493-49798494	GT	ENSBTAG00000022502	ENSBTAT00000046525	Transcript	frameshift_variant	1046-1047	1046-1047	349	H/QX	cac/caACc	-	HIGH	-	-1	-	-	-	-	protein_coding	-	-	-
X_49798534_-/AA	X:49798533-49798534	AA	ENSBTAG00000022502	ENSBTAT00000046525	Transcript	frameshift_variant	1006-1007	1006-1007	336	Y/FX	tat/tTTat	-	HIGH	-	-1	-	-	-	-	protein_coding	-	-	-
X_49798538_A/-	X:49798538	-	ENSBTAG00000022502	ENSBTAT00000046525	Transcript	frameshift_variant	1002	1002	334	C/X	tgT/tg	-	HIGH	-	-1	-	-	-	-	protein_coding	-	-	-
X_49798540_A/-	X:49798540	-	ENSBTAG00000022502	ENSBTAT00000046525	Transcript	frameshift_variant	1000	1000	334	C/X	Tgt/gt	-	HIGH	-	-1	-	-	-	-	protein_coding	-	-	-
X_49798588_GG/-	X:49798588-49798589	-	ENSBTAG00000022502	ENSBTAT00000046525	Transcript	frameshift_variant	951-952	951-952	317-318	PL/PX	ccCCtc/cctc	-	HIGH	-	-1	-	-	-	-	protein_coding	-	-	-
X_49798598_-/G	X:49798597-49798598	G	ENSBTAG00000022502	ENSBTAT00000046525	Transcript	frameshift_variant	942-943	942-943	314-315	-/X	-/C	-	HIGH	-	-1	-	-	-	-	protein_coding	-	-	-
X_49800061_AGGC/-	X:49800061-49800064	-	ENSBTAG00000022502	ENSBTAT00000046525	Transcript	splice_donor_variant,splice_donor_region_variant,intron_variant	-	-	-	-	-	-	HIGH	-	-1	-	-	-	-	protein_coding	-	-	-
X_49800067_-/TTA	X:49800066-49800067	TTA	ENSBTAG00000022502	ENSBTAT00000046525	Transcript	stop_gained,inframe_insertion,splice_region_variant	930-931	930-931	310-311	-/*	-/TAA	-	HIGH	-	-1	-	-	-	-	protein_coding	-	-	-
X_49800107_G/-	X:49800107	-	ENSBTAG00000022502	ENSBTAT00000046525	Transcript	frameshift_variant	890	890	297	P/X	cCt/ct	-	HIGH	-	-1	-	-	-	-	protein_coding	-	-	-
X_49800112_AT/-	X:49800112-49800113	-	ENSBTAG00000022502	ENSBTAT00000046525	Transcript	frameshift_variant	884-885	884-885	295	H/X	cAT/c	-	HIGH	-	-1	-	-	-	-	protein_coding	-	-	-
X_49800116_AGACAGACATG/-	X:49800116-49800126	-	ENSBTAG00000022502	ENSBTAT00000046525	Transcript	frameshift_variant	871-881	871-881	291-294	HVCL/X	CATGTCTGTCTt/t	-	HIGH	-	-1	-	-	-	-	protein_coding	-	-	-
X_49800961_G/C	X:49800961	C	ENSBTAG00000022502	ENSBTAT00000046525	Transcript	stop_gained	612	612	204	Y/*	taC/taG	-	HIGH	-	-1	-	-	-	-	protein_coding	-	-	-
X_49801088_-/G	X:49801087-49801088	G	ENSBTAG00000022502	ENSBTAT00000046525	Transcript	frameshift_variant,splice_region_variant	589-590	589-590	197	K/TX	aag/aCag	-	HIGH	-	-1	-	-	-	-	protein_coding	-	-	-
X_49801089_CATCTGCT/C/TATCTGCT	X:49801089-49801096	C	ENSBTAG00000022502	ENSBTAT00000046525	Transcript	frameshift_variant	581-588	581-588	194-196	EQM/X	gAGCAGATG/gG	-	HIGH	-	-1	-	-	-	-	protein_coding	-	-	-
X_49937214_T/A	X:49937214	A	ENSBTAG00000047213	ENSBTAT00000065541	Transcript	stop_gained	2494	2494	832	R/*	Aga/Tga	-	HIGH	-	-1	-	-	-	-	protein_coding	-	-	-
X_52664974_CA/-	X:52664974-52664975	-	ENSBTAG00000047211	ENSBTAT00000065638	Transcript	frameshift_variant	133-134	133-134	45	C/X	TGc/c	-	HIGH	-	-1	-	-	-	-	protein_coding	-	-	-
X_52664977_-/GC	X:52664976-52664977	GC	ENSBTAG00000047211	ENSBTAT00000065638	Transcript	frameshift_variant	131-132	131-132	44	G/GX	gga/ggGCa	-	HIGH	-	-1	-	-	-	-	protein_coding	-	-	-
X_52664993_-/TG	X:52664992-52664993	TG	ENSBTAG00000047211	ENSBTAT00000065638	Transcript	frameshift_variant	115-116	115-116	39	I/TX	att/aCAtt	-	HIGH	-	-1	-	-	-	-	protein_coding	-	-	-
X_52664998_TT/-	X:52664998-52664999	-	ENSBTAG00000047211	ENSBTAT00000065638	Transcript	frameshift_variant	109-110	109-110	37	K/X	AAg/g	-	HIGH	-	-1	-	-	-	-	protein_coding	-	-	-
X_52773697_C/T	X:52773697	T	ENSBTAG00000046436	ENSBTAT00000062947	Transcript	splice_donor_variant	-	-	-	-	-	rs434985748,rs444740000,rs459181153	HIGH	-	1	-	-	-	-	protein_coding	-	-	-
X_52774944_G/T	X:52774944	T	ENSBTAG00000046436	ENSBTAT00000062947	Transcript	stop_gained	481	481	161	E/*	Gaa/Taa	rs1115096860	HIGH	-	1	-	-	-	-	protein_coding	-	-	-
X_52774958_AA/-/AAAA	X:52774958-52774959	-	ENSBTAG00000046436	ENSBTAT00000062947	Transcript	frameshift_variant	495-496	495-496	165-166	LK/LX	ttAAaa/ttaa	-	HIGH	-	1	-	-	-	-	protein_coding	-	-	-
X_59168133_G/T	X:59168133	T	ENSBTAG00000004432	ENSBTAT00000005810	Transcript	splice_donor_variant	-	-	-	-	-	rs1114730709,rs444380561	HIGH	-	-1	-	CHRDL1	VGNC	-	protein_coding	-	-	-
X_59171964_G/-	X:59171964	-	ENSBTAG00000004432	ENSBTAT00000005810	Transcript	frameshift_variant	330	34	12	L/X	Ctc/tc	-	HIGH	-	-1	-	CHRDL1	VGNC	-	protein_coding	-	-	-
X_86895589_-/A	X:86895588-86895589	A	ENSBTAG00000052110	ENSBTAT00000086640	Transcript	frameshift_variant	524-525	524-525	175	I/IX	ata/atAa	-	HIGH	-	1	-	GLOD5	HGNC	HGNC:33358	protein_coding	-	-	-
X_102335553_GC/-	X:102335553-102335554	-	ENSBTAG00000006242	ENSBTAT00000050390	Transcript	frameshift_variant	6394-6395	5488-5489	1830	A/X	GCa/a	-	HIGH	-	-1	-	USP9X	VGNC	-	protein_coding	-	-	-
X_102335556_-/GT	X:102335555-102335556	GT	ENSBTAG00000006242	ENSBTAT00000050390	Transcript	frameshift_variant	6392-6393	5486-5487	1829	V/VX	gtt/gtACt	-	HIGH	-	-1	-	USP9X	VGNC	-	protein_coding	-	-	-
X_113430157_G/A	X:113430157	A	ENSBTAG00000013995	ENSBTAT00000018598	Transcript	stop_gained	445	445	149	R/*	Cga/Tga	-	HIGH	-	-1	-	MAGEB3	HGNC	HGNC:6810	protein_coding	-	-	-
X_113430210_T/-	X:113430210	-	ENSBTAG00000013995	ENSBTAT00000018598	Transcript	frameshift_variant	392	392	131	K/X	aAg/ag	-	HIGH	-	-1	-	MAGEB3	HGNC	HGNC:6810	protein_coding	-	-	-
X_113430317_AC/-	X:113430317-113430318	-	ENSBTAG00000013995	ENSBTAT00000018598	Transcript	frameshift_variant	284-285	284-285	95	R/X	cGT/c	-	HIGH	-	-1	-	MAGEB3	HGNC	HGNC:6810	protein_coding	-	-	-
X_113430322_-/CT	X:113430321-113430322	CT	ENSBTAG00000013995	ENSBTAT00000018598	Transcript	frameshift_variant	280-281	280-281	94	T/KX	aca/aAGca	-	HIGH	-	-1	-	MAGEB3	HGNC	HGNC:6810	protein_coding	-	-	-
X_117205450_-/G	X:117205449-117205450	G	ENSBTAG00000053213	ENSBTAT00000073121	Transcript	frameshift_variant	552-553	552-553	184-185	-/X	-/C	-	HIGH	-	-1	-	-	-	-	protein_coding	-	-	-
X_117205497_T/-	X:117205497	-	ENSBTAG00000053213	ENSBTAT00000073121	Transcript	frameshift_variant	505	505	169	I/X	Atc/tc	-	HIGH	-	-1	-	-	-	-	protein_coding	-	-	-
X_117205499_TT/-	X:117205499-117205500	-	ENSBTAG00000053213	ENSBTAT00000073121	Transcript	frameshift_variant,splice_region_variant	502-503	502-503	168	K/X	AAg/g	-	HIGH	-	-1	-	-	-	-	protein_coding	-	-	-
X_120246167_-/T	X:120246166-120246167	T	ENSBTAG00000046635	ENSBTAT00000065115	Transcript	frameshift_variant	1775-1776	1775-1776	592	N/KX	aac/aaAc	-	HIGH	-	-1	-	-	-	-	protein_coding	-	-	-
X_129884223_C/G	X:129884223	G	ENSBTAG00000017927	ENSBTAT00000023842	Transcript	splice_donor_variant	-	-	-	-	-	rs208314785	HIGH	-	-1	-	EGFL6	VGNC	-	protein_coding	-	-	-
X_129919089_A/T	X:129919089	T	ENSBTAG00000017927	ENSBTAT00000023842	Transcript	stop_gained	84	84	28	Y/*	taT/taA	-	HIGH	-	-1	-	EGFL6	VGNC	-	protein_coding	-	-	-
X_132829653_C/T	X:132829653	T	ENSBTAG00000035122	ENSBTAT00000029135	Transcript	stop_gained	130	130	44	Q/*	Cag/Tag	-	HIGH	-	1	-	-	-	-	protein_coding	-	-	-
X_133027300_G/-	X:133027300	-	ENSBTAG00000053828	ENSBTAT00000081764	Transcript	frameshift_variant,splice_region_variant	292	292	98	G/X	Ggg/gg	-	HIGH	-	1	-	-	-	-	protein_coding	-	-	-
X_133027321_-/CT	X:133027320-133027321	CT	ENSBTAG00000053828	ENSBTAT00000081764	Transcript	frameshift_variant	312-313	312-313	104-105	-/X	-/CT	-	HIGH	-	1	-	-	-	-	protein_coding	-	-	-
X_133053305_C/T	X:133053305	T	ENSBTAG00000047068	ENSBTAT00000049627	Transcript	stop_gained	805	805	269	Q/*	Cag/Tag	-	HIGH	-	1	-	-	-	-	protein_coding	-	-	-
X_137508112_G/A	X:137508112	A	ENSBTAG00000025951	ENSBTAT00000036784	Transcript	start_lost	1	1	1	E/K	Gag/Aag	-	HIGH	-	1	-	-	-	-	protein_coding	-	-	-
X_138668346_G/-	X:138668346	-	ENSBTAG00000051224	ENSBTAT00000080500	Transcript	frameshift_variant	146	146	49	R/X	cGc/cc	-	HIGH	-	1	-	ARSD	HGNC	HGNC:717	protein_coding	-	-	-
X_138668359_CCCG/-	X:138668359-138668362	-	ENSBTAG00000051224	ENSBTAT00000080500	Transcript	frameshift_variant	159-162	159-162	53-54	PP/X	ccCCCG/cc	-	HIGH	-	1	-	ARSD	HGNC	HGNC:717	protein_coding	-	-	-
