# Supplementary material for: Simultaneous Occurrence of Hypospadias and Bilateral Cleft Lip and Jaw in a Crossbred Calf: Clinical, Computer Tomographic, and Genomic Characterization
Source: Animals (Basel). 2023 May 22;13(10):1709. doi: 10.3390/ani13101709 (PMC10215116; doi:10.3390/ani13101709)
Supplement: Supplementary file 1 [file animals-13-01709-s001.zip › Supplementary-S3-file.xlsx]

## Sheet: target genes
Uploaded_variation	Location	Allele	Gene	Feature	Feature_type	Consequence	cDNA_position	CDS_position	Protein_position	Amino_acids	Codons	Existing_variation	IMPACT	DISTANCE	STRAND	FLAGS	SYMBOL	SYMBOL_SOURCE	HGNC_ID	BIOTYPE	CLIN_SIG	SOMATIC	PHENO
1_26125748_T/C	1:26125748	C	ENSBTAG00000009851	ENSBTAT00000061264	Transcript	missense_variant	4163	4163	1388	N/S	aAt/aGt	rs382506471	MODERATE	-	-1	-	ROBO1	VGNC	-	protein_coding	-	-	-
1_57985267_A/G	1:57985267	G	ENSBTAG00000013909	ENSBTAT00000018474	Transcript	missense_variant	539	296	99	H/R	cAc/cGc	rs467398159	MODERATE	-	1	-	BOC	VGNC	-	protein_coding	-	-	-
1_58009202_G/T	1:58009202	T	ENSBTAG00000013909	ENSBTAT00000018474	Transcript	missense_variant	1768	1525	509	V/L	Gtg/Ttg	rs109705911	MODERATE	-	1	-	BOC	VGNC	-	protein_coding	-	-	-
1_109418010_-/CGGCGGAGGCGGCGG	1:109418009-109418010	CGGCGGAGGCGGCGG	ENSBTAG00000005230	ENSBTAT00000044731	Transcript	inframe_insertion	176-177	176-177	59	A/AGGGGG	gcc/gcCGGCGGAGGCGGCGGc	-	MODERATE	-	1	-	SHOX2	VGNC	-	protein_coding	-	-	-
1_143231108_C/T	1:143231108	T	ENSBTAG00000000160	ENSBTAT00000087445	Transcript	missense_variant	922	616	206	V/I	Gta/Ata	rs134247175	MODERATE	-	-1	-	CBS	EntrezGene	-	protein_coding	-	-	-
1_143231141_T/C	1:143231141	C	ENSBTAG00000000160	ENSBTAT00000087445	Transcript	missense_variant	889	583	195	T/A	Acc/Gcc	-	MODERATE	-	-1	-	CBS	EntrezGene	-	protein_coding	-	-	-
1_144127244_T/C	1:144127244	C	ENSBTAG00000007100	ENSBTAT00000087207	Transcript	missense_variant	3397	3305	1102	M/T	aTg/aCg	rs211235390	MODERATE	-	1	-	TRAPPC10	VGNC	-	protein_coding	-	-	-
2_26972479_C/G	2:26972479	G	ENSBTAG00000004555	ENSBTAT00000005988	Transcript	missense_variant	6994	6994	2332	P/A	Cct/Gct	rs385553134	MODERATE	-	1	-	LRP2	VGNC	-	protein_coding	-	-	-
2_38466538_C/T	2:38466538	T	ENSBTAG00000011909	ENSBTAT00000015797	Transcript	missense_variant	85	85	29	R/C	Cgc/Tgc	rs379276146	MODERATE	-	1	-	ACVR1	VGNC	-	protein_coding	-	-	-
2_38466840_GCT/-	2:38466840-38466842	-	ENSBTAG00000011909	ENSBTAT00000015797	Transcript	inframe_deletion	387-389	387-389	129-130	PL/P	ccGCTg/ccg	-	MODERATE	-	1	-	ACVR1	VGNC	-	protein_coding	-	-	-
2_110371724_G/A	2:110371724	A	ENSBTAG00000009950	ENSBTAT00000013131	Transcript	missense_variant	1551	1271	424	T/M	aCg/aTg	rs208582518	MODERATE	-	-1	-	PAX3	VGNC	-	protein_coding	-	-	-
2_120383428_G/C	2:120383428	C	ENSBTAG00000004603	ENSBTAT00000006041	Transcript	missense_variant	1586	1586	529	S/T	aGc/aCc	-	MODERATE	-	1	-	PHC2	VGNC	-	protein_coding	-	-	-
2_120385283_C/T	2:120385283	T	ENSBTAG00000004603	ENSBTAT00000006041	Transcript	missense_variant	1757	1757	586	S/L	tCg/tTg	-	MODERATE	-	1	-	PHC2	VGNC	-	protein_coding	-	-	-
2_120385306_AAG/-	2:120385306-120385308	-	ENSBTAG00000004603	ENSBTAT00000006041	Transcript	inframe_deletion	1780-1782	1780-1782	594	K/-	AAG/-	-	MODERATE	-	1	-	PHC2	VGNC	-	protein_coding	-	-	-
2_120385323_G/C	2:120385323	C	ENSBTAG00000004603	ENSBTAT00000006041	Transcript	missense_variant	1797	1797	599	Q/H	caG/caC	-	MODERATE	-	1	-	PHC2	VGNC	-	protein_coding	-	-	-
2_120386260_C/T	2:120386260	T	ENSBTAG00000004603	ENSBTAT00000006041	Transcript	missense_variant	1927	1927	643	R/W	Cgg/Tgg	rs207846973	MODERATE	-	1	-	PHC2	VGNC	-	protein_coding	-	-	-
2_120386297_G/A	2:120386297	A	ENSBTAG00000004603	ENSBTAT00000006041	Transcript	missense_variant	1964	1964	655	R/H	cGc/cAc	rs209917733	MODERATE	-	1	-	PHC2	VGNC	-	protein_coding	-	-	-
2_120387436_C/T	2:120387436	T	ENSBTAG00000004603	ENSBTAT00000006041	Transcript	missense_variant	2038	2038	680	R/W	Cgg/Tgg	-	MODERATE	-	1	-	PHC2	VGNC	-	protein_coding	-	-	-
2_120387445_C/G	2:120387445	G	ENSBTAG00000004603	ENSBTAT00000006041	Transcript	missense_variant	2047	2047	683	L/V	Ctg/Gtg	-	MODERATE	-	1	-	PHC2	VGNC	-	protein_coding	-	-	-
2_120387455_C/T	2:120387455	T	ENSBTAG00000004603	ENSBTAT00000006041	Transcript	missense_variant	2057	2057	686	A/V	gCg/gTg	-	MODERATE	-	1	-	PHC2	VGNC	-	protein_coding	-	-	-
2_120387464_C/T	2:120387464	T	ENSBTAG00000004603	ENSBTAT00000006041	Transcript	missense_variant	2066	2066	689	T/M	aCg/aTg	-	MODERATE	-	1	-	PHC2	VGNC	-	protein_coding	-	-	-
2_120387476_G/A	2:120387476	A	ENSBTAG00000004603	ENSBTAT00000006041	Transcript	missense_variant	2078	2078	693	R/H	cGc/cAc	-	MODERATE	-	1	-	PHC2	VGNC	-	protein_coding	-	-	-
2_120387478_C/T	2:120387478	T	ENSBTAG00000004603	ENSBTAT00000006041	Transcript	missense_variant	2080	2080	694	R/C	Cgt/Tgt	-	MODERATE	-	1	-	PHC2	VGNC	-	protein_coding	-	-	-
2_120387479_G/A	2:120387479	A	ENSBTAG00000004603	ENSBTAT00000006041	Transcript	missense_variant	2081	2081	694	R/H	cGt/cAt	-	MODERATE	-	1	-	PHC2	VGNC	-	protein_coding	-	-	-
2_120387482_G/A	2:120387482	A	ENSBTAG00000004603	ENSBTAT00000006041	Transcript	missense_variant	2084	2084	695	R/Q	cGg/cAg	-	MODERATE	-	1	-	PHC2	VGNC	-	protein_coding	-	-	-
2_120387497_G/A	2:120387497	A	ENSBTAG00000004603	ENSBTAT00000006041	Transcript	missense_variant	2099	2099	700	S/N	aGt/aAt	-	MODERATE	-	1	-	PHC2	VGNC	-	protein_coding	-	-	-
2_120388488_G/A	2:120388488	A	ENSBTAG00000004603	ENSBTAT00000006041	Transcript	missense_variant	2146	2146	716	V/I	Gtc/Atc	rs211299655	MODERATE	-	1	-	PHC2	VGNC	-	protein_coding	-	-	-
2_120388614_C/T	2:120388614	T	ENSBTAG00000004603	ENSBTAT00000006041	Transcript	missense_variant	2272	2272	758	R/W	Cgg/Tgg	-	MODERATE	-	1	-	PHC2	VGNC	-	protein_coding	-	-	-
2_120388615_G/A	2:120388615	A	ENSBTAG00000004603	ENSBTAT00000006041	Transcript	missense_variant	2273	2273	758	R/Q	cGg/cAg	-	MODERATE	-	1	-	PHC2	VGNC	-	protein_coding	-	-	-
2_120388618_G/A	2:120388618	A	ENSBTAG00000004603	ENSBTAT00000006041	Transcript	missense_variant	2276	2276	759	R/Q	cGa/cAa	-	MODERATE	-	1	-	PHC2	VGNC	-	protein_coding	-	-	-
2_120388627_C/T	2:120388627	T	ENSBTAG00000004603	ENSBTAT00000006041	Transcript	missense_variant	2285	2285	762	P/L	cCg/cTg	-	MODERATE	-	1	-	PHC2	VGNC	-	protein_coding	-	-	-
2_120388650_G/A	2:120388650	A	ENSBTAG00000004603	ENSBTAT00000006041	Transcript	missense_variant	2308	2308	770	V/M	Gtg/Atg	rs137240995	MODERATE	-	1	-	PHC2	VGNC	-	protein_coding	-	-	-
2_120388669_T/C	2:120388669	C	ENSBTAG00000004603	ENSBTAT00000006041	Transcript	missense_variant	2327	2327	776	V/A	gTg/gCg	rs136052427	MODERATE	-	1	-	PHC2	VGNC	-	protein_coding	-	-	-
2_120388692_C/T	2:120388692	T	ENSBTAG00000004603	ENSBTAT00000006041	Transcript	missense_variant	2350	2350	784	P/S	Cca/Tca	rs133979500	MODERATE	-	1	-	PHC2	VGNC	-	protein_coding	-	-	-
2_120388699_A/G	2:120388699	G	ENSBTAG00000004603	ENSBTAT00000006041	Transcript	missense_variant	2357	2357	786	E/G	gAg/gGg	-	MODERATE	-	1	-	PHC2	VGNC	-	protein_coding	-	-	-
2_126267198_T/C	2:126267198	C	ENSBTAG00000019252	ENSBTAT00000075905	Transcript	missense_variant	575	286	96	W/R	Tgg/Cgg	rs209752548	MODERATE	-	1	-	KDF1	VGNC	-	protein_coding	-	-	-
2_130917070_G/A	2:130917070	A	ENSBTAG00000017122	ENSBTAT00000022744	Transcript	missense_variant	808	808	270	A/T	Gcg/Acg	rs136458240	MODERATE	-	1	-	HSPG2	VGNC	-	protein_coding	-	-	-
2_130922023_G/A	2:130922023	A	ENSBTAG00000017122	ENSBTAT00000022744	Transcript	missense_variant	1849	1849	617	V/M	Gtg/Atg	rs211315064	MODERATE	-	1	-	HSPG2	VGNC	-	protein_coding	-	-	-
2_130925928_C/T	2:130925928	T	ENSBTAG00000017122	ENSBTAT00000022744	Transcript	missense_variant	2821	2821	941	H/Y	Cac/Tac	rs41574398	MODERATE	-	1	-	HSPG2	VGNC	-	protein_coding	-	-	-
2_130947038_A/G	2:130947038	G	ENSBTAG00000017122	ENSBTAT00000022744	Transcript	missense_variant	5744	5744	1915	H/R	cAc/cGc	rs42389984	MODERATE	-	1	-	HSPG2	VGNC	-	protein_coding	-	-	-
2_130950257_G/A	2:130950257	A	ENSBTAG00000017122	ENSBTAT00000022744	Transcript	missense_variant	6868	6868	2290	A/T	Gca/Aca	rs209586352	MODERATE	-	1	-	HSPG2	VGNC	-	protein_coding	-	-	-
3_33366040_A/G	3:33366040	G	ENSBTAG00000020966	ENSBTAT00000027924	Transcript	missense_variant	430	430	144	M/V	Atg/Gtg	rs43336578	MODERATE	-	1	-	ALX3	VGNC	-	protein_coding	-	-	-
3_40343352_G/A	3:40343352	A	ENSBTAG00000021217	ENSBTAT00000028276	Transcript	missense_variant	906	592	198	V/I	Gtt/Att	rs378605592	MODERATE	-	1	-	COL11A1	VGNC	-	protein_coding	-	-	-
3_40527149_A/G	3:40527149	G	ENSBTAG00000021217	ENSBTAT00000028276	Transcript	missense_variant	5514	5200	1734	M/V	Atg/Gtg	rs110424885	MODERATE	-	1	-	COL11A1	VGNC	-	protein_coding	-	-	-
3_91567562_T/C	3:91567562	C	ENSBTAG00000044141	ENSBTAT00000061627	Transcript	missense_variant	4219	3920	1307	Q/R	cAg/cGg	rs109355857	MODERATE	-	-1	-	MROH7	EntrezGene	-	protein_coding	-	-	-
3_91595741_C/T	3:91595741	T	ENSBTAG00000044141	ENSBTAT00000061627	Transcript	missense_variant	1801	1502	501	R/Q	cGg/cAg	rs110022279	MODERATE	-	-1	-	MROH7	EntrezGene	-	protein_coding	-	-	-
3_91596120_A/G	3:91596120	G	ENSBTAG00000044141	ENSBTAT00000061627	Transcript	missense_variant	1723	1424	475	M/T	aTg/aCg	rs137305202	MODERATE	-	-1	-	MROH7	EntrezGene	-	protein_coding	-	-	-
3_91598331_C/G	3:91598331	G	ENSBTAG00000044141	ENSBTAT00000061627	Transcript	missense_variant	1549	1250	417	G/A	gGc/gCc	rs111022018	MODERATE	-	-1	-	MROH7	EntrezGene	-	protein_coding	-	-	-
3_91610488_G/A	3:91610488	A	ENSBTAG00000044141	ENSBTAT00000061627	Transcript	missense_variant	1219	920	307	A/V	gCt/gTt	rs210377800	MODERATE	-	-1	-	MROH7	EntrezGene	-	protein_coding	-	-	-
3_91610664_G/C	3:91610664	C	ENSBTAG00000044141	ENSBTAT00000061627	Transcript	missense_variant	1043	744	248	I/M	atC/atG	rs133775454	MODERATE	-	-1	-	MROH7	EntrezGene	-	protein_coding	-	-	-
3_91611259_T/G	3:91611259	G	ENSBTAG00000044141	ENSBTAT00000061627	Transcript	missense_variant	448	149	50	N/T	aAc/aCc	rs109852511	MODERATE	-	-1	-	MROH7	EntrezGene	-	protein_coding	-	-	-
3_91611260_T/A	3:91611260	A	ENSBTAG00000044141	ENSBTAT00000061627	Transcript	missense_variant	447	148	50	N/Y	Aac/Tac	rs108964720	MODERATE	-	-1	-	MROH7	EntrezGene	-	protein_coding	-	-	-
3_101150016_A/G	3:101150016	G	ENSBTAG00000019010	ENSBTAT00000056740	Transcript	missense_variant	942	853	285	T/A	Acc/Gcc	rs43360589	MODERATE	-	1	-	EIF2B3	VGNC	-	protein_coding	-	-	-
3_115643325_T/C	3:115643325	C	ENSBTAG00000008898	ENSBTAT00000011716	Transcript	missense_variant	676	676	226	S/G	Agc/Ggc	rs43372231	MODERATE	-	-1	-	GBX2	VGNC	-	protein_coding	-	-	-
4_29493801_C/G	4:29493801	G	ENSBTAG00000002604	ENSBTAT00000003368	Transcript	missense_variant	665	665	222	G/A	gGg/gCg	rs381067045	MODERATE	-	-1	-	SP8	VGNC	-	protein_coding	-	-	-
4_68946269_A/C	4:68946269	C	ENSBTAG00000013263	ENSBTAT00000001367	Transcript	missense_variant	293	194	65	H/P	cAc/cCc	rs134922858	MODERATE	-	1	-	HOXA1	VGNC	-	protein_coding	-	-	-
4_68946272_A/C	4:68946272	C	ENSBTAG00000013263	ENSBTAT00000001367	Transcript	missense_variant	296	197	66	H/P	cAc/cCc	rs132963555	MODERATE	-	1	-	HOXA1	VGNC	-	protein_coding	-	-	-
4_105327667_G/A	4:105327667	A	ENSBTAG00000046152	ENSBTAT00000064122	Transcript	missense_variant	2297	2297	766	R/Q	cGa/cAa	rs209679314	MODERATE	-	1	-	MGAM	VGNC	-	protein_coding	-	-	-
4_105335581_A/G	4:105335581	G	ENSBTAG00000046152	ENSBTAT00000064122	Transcript	missense_variant	2761	2761	921	T/A	Aca/Gca	rs383547104	MODERATE	-	1	-	MGAM	VGNC	-	protein_coding	-	-	-
4_105340053_A/G	4:105340053	G	ENSBTAG00000046152	ENSBTAT00000064122	Transcript	missense_variant	3133	3133	1045	I/V	Att/Gtt	rs134820924	MODERATE	-	1	-	MGAM	VGNC	-	protein_coding	-	-	-
4_105356157_A/G	4:105356157	G	ENSBTAG00000046152	ENSBTAT00000064122	Transcript	missense_variant,splice_region_variant	4685	4685	1562	K/R	aAg/aGg	rs109804765	MODERATE	-	1	-	MGAM	VGNC	-	protein_coding	-	-	-
4_105433554_T/C	4:105433554	C	ENSBTAG00000046152	ENSBTAT00000064122	Transcript	missense_variant	5582	5582	1861	M/T	aTg/aCg	rs133785153	MODERATE	-	1	-	MGAM	VGNC	-	protein_coding	-	-	-
4_105433649_T/C	4:105433649	C	ENSBTAG00000046152	ENSBTAT00000064122	Transcript	missense_variant	5677	5677	1893	F/L	Ttt/Ctt	rs210204600	MODERATE	-	1	-	MGAM	VGNC	-	protein_coding	-	-	-
4_106490857_G/A	4:106490857	A	ENSBTAG00000006655	ENSBTAT00000008743	Transcript	missense_variant	251	251	84	S/N	aGt/aAt	rs110278555	MODERATE	-	1	-	PIP	VGNC	-	protein_coding	-	-	-
4_117126786_A/G	4:117126786	G	ENSBTAG00000001592	ENSBTAT00000069908	Transcript	missense_variant	1001	220	74	S/G	Agc/Ggc	rs109314460	MODERATE	-	1	-	INSIG1	VGNC	-	protein_coding	-	-	-
5_1215521_G/A	5:1215521	A	ENSBTAG00000013256	ENSBTAT00000017631	Transcript	missense_variant	1726	1468	490	E/K	Gaa/Aaa	rs42244572	MODERATE	-	1	-	LGR5	VGNC	-	protein_coding	-	-	-
5_25674785_G/A	5:25674785	A	ENSBTAG00000013745	ENSBTAT00000018261	Transcript	missense_variant	1451	1451	484	R/H	cGc/cAc	rs133368393	MODERATE	-	1	-	ITGA5	VGNC	-	protein_coding	-	-	-
5_25677937_C/T	5:25677937	T	ENSBTAG00000013745	ENSBTAT00000018261	Transcript	missense_variant	2609	2609	870	T/M	aCg/aTg	rs137176247	MODERATE	-	1	-	ITGA5	VGNC	-	protein_coding	-	-	-
5_45001444_A/T	5:45001444	T	ENSBTAG00000010422	ENSBTAT00000075725	Transcript	missense_variant	483	143	48	F/Y	tTt/tAt	rs109901548	MODERATE	-	-1	-	MDM2	VGNC	-	protein_coding	-	-	-
5_69476873_A/G	5:69476873	G	ENSBTAG00000010457	ENSBTAT00000013805	Transcript	missense_variant	1590	1352	451	V/A	gTg/gCg	rs380079428	MODERATE	-	-1	-	NUAK1	VGNC	-	protein_coding	-	-	-
5_97668626_C/A	5:97668626	A	ENSBTAG00000011761	ENSBTAT00000061164	Transcript	missense_variant	3586	3043	1015	Q/K	Cag/Aag	-	MODERATE	-	1	-	LRP6	VGNC	-	protein_coding	-	-	-
5_109043568_C/T	5:109043568	T	ENSBTAG00000009704	ENSBTAT00000056494	Transcript	missense_variant	1481	1481	494	A/V	gCg/gTg	rs385194090	MODERATE	-	1	-	CECR2	VGNC	-	protein_coding	-	-	-
5_109048727_G/T	5:109048727	T	ENSBTAG00000009704	ENSBTAT00000056494	Transcript	missense_variant	3037	3037	1013	A/S	Gcc/Tcc	rs382455509	MODERATE	-	1	-	CECR2	VGNC	-	protein_coding	-	-	-
5_109049496_C/T	5:109049496	T	ENSBTAG00000009704	ENSBTAT00000056494	Transcript	missense_variant	3758	3758	1253	P/L	cCg/cTg	rs380237355	MODERATE	-	1	-	CECR2	VGNC	-	protein_coding	-	-	-
6_7064090_A/T	6:7064090	T	ENSBTAG00000007316	ENSBTAT00000009623	Transcript	missense_variant	1034	703	235	F/I	Ttt/Att	rs383633537	MODERATE	-	-1	-	NDST3	VGNC	-	protein_coding	-	-	-
6_91614659_T/C	6:91614659	C	ENSBTAG00000019633	ENSBTAT00000073785	Transcript	missense_variant	2985	2156	719	L/S	tTg/tCg	rs110907325	MODERATE	-	1	-	SHROOM3	VGNC	-	protein_coding	-	-	-
6_91615288_G/T	6:91615288	T	ENSBTAG00000019633	ENSBTAT00000073785	Transcript	missense_variant	3614	2785	929	A/S	Gcc/Tcc	rs110862938	MODERATE	-	1	-	SHROOM3	VGNC	-	protein_coding	-	-	-
6_91616087_G/A	6:91616087	A	ENSBTAG00000019633	ENSBTAT00000073785	Transcript	missense_variant	4413	3584	1195	R/K	aGa/aAa	rs136989382	MODERATE	-	1	-	SHROOM3	VGNC	-	protein_coding	-	-	-
6_91627793_T/G	6:91627793	G	ENSBTAG00000019633	ENSBTAT00000073785	Transcript	missense_variant	5006	4177	1393	C/G	Tgc/Ggc	rs137224889	MODERATE	-	1	-	SHROOM3	VGNC	-	protein_coding	-	-	-
6_91627842_T/G	6:91627842	G	ENSBTAG00000019633	ENSBTAT00000073785	Transcript	missense_variant	5055	4226	1409	L/R	cTc/cGc	rs136992805	MODERATE	-	1	-	SHROOM3	VGNC	-	protein_coding	-	-	-
6_91627941_C/A	6:91627941	A	ENSBTAG00000019633	ENSBTAT00000073785	Transcript	missense_variant	5154	4325	1442	P/Q	cCg/cAg	rs136391576	MODERATE	-	1	-	SHROOM3	VGNC	-	protein_coding	-	-	-
6_91628004_T/C	6:91628004	C	ENSBTAG00000019633	ENSBTAT00000073785	Transcript	missense_variant	5217	4388	1463	L/P	cTg/cCg	rs110311617	MODERATE	-	1	-	SHROOM3	VGNC	-	protein_coding	-	-	-
6_91629567_C/G	6:91629567	G	ENSBTAG00000019633	ENSBTAT00000073785	Transcript	missense_variant	5538	4709	1570	S/C	tCc/tGc	rs136292837	MODERATE	-	1	-	SHROOM3	VGNC	-	protein_coding	-	-	-
6_91629791_A/C	6:91629791	C	ENSBTAG00000019633	ENSBTAT00000073785	Transcript	missense_variant	5762	4933	1645	K/Q	Aag/Cag	rs41655337	MODERATE	-	1	-	SHROOM3	VGNC	-	protein_coding	-	-	-
6_91629996_A/G	6:91629996	G	ENSBTAG00000019633	ENSBTAT00000073785	Transcript	missense_variant	5967	5138	1713	Q/R	cAg/cGg	rs109707139	MODERATE	-	1	-	SHROOM3	VGNC	-	protein_coding	-	-	-
6_103397221_C/T	6:103397221	T	ENSBTAG00000004287	ENSBTAT00000005621	Transcript	missense_variant	3295	2626	876	A/T	Gcg/Acg	rs134541981	MODERATE	-	-1	-	EVC	VGNC	-	protein_coding	-	-	-
6_103412241_C/A	6:103412241	A	ENSBTAG00000004287	ENSBTAT00000005621	Transcript	missense_variant	2791	2122	708	G/C	Ggc/Tgc	rs132887461	MODERATE	-	-1	-	EVC	VGNC	-	protein_coding	-	-	-
6_103448081_C/T	6:103448081	T	ENSBTAG00000004287	ENSBTAT00000005621	Transcript	missense_variant	2215	1546	516	V/M	Gtg/Atg	rs109723824	MODERATE	-	-1	-	EVC	VGNC	-	protein_coding	-	-	-
6_103509194_C/T	6:103509194	T	ENSBTAG00000004277	ENSBTAT00000005613	Transcript	missense_variant	315	209	70	P/L	cCc/cTc	rs135681200	MODERATE	-	1	-	EVC2	VGNC	-	protein_coding	-	-	-
7_5566708_T/C	7:5566708	C	ENSBTAG00000012678	ENSBTAT00000016841	Transcript	missense_variant	26	26	9	K/R	aAg/aGg	rs134105614	MODERATE	-	-1	-	COLGALT1	VGNC	-	protein_coding	-	-	-
8_75148042_C/G	8:75148042	G	ENSBTAG00000020105	ENSBTAT00000026782	Transcript	missense_variant	367	106	36	E/Q	Gag/Cag	rs207841289	MODERATE	-	-1	-	AQP7	EntrezGene	-	protein_coding	-	-	-
8_82976304_G/A	8:82976304	A	ENSBTAG00000016867	ENSBTAT00000022431	Transcript	missense_variant	853	794	265	T/I	aCc/aTc	rs210996407	MODERATE	-	-1	-	HSD17B3	VGNC	-	protein_coding	-	-	-
8_83014160_C/T	8:83014160	T	ENSBTAG00000016867	ENSBTAT00000022431	Transcript	missense_variant	198	139	47	V/M	Gtg/Atg	rs43079452	MODERATE	-	-1	-	HSD17B3	VGNC	-	protein_coding	-	-	-
8_86140379_A/G	8:86140379	G	ENSBTAG00000005092	ENSBTAT00000061589	Transcript	missense_variant	2865	2701	901	M/V	Atg/Gtg	rs43572154	MODERATE	-	1	-	ROR2	VGNC	-	protein_coding	-	-	-
9_23456721_A/C	9:23456721	C	ENSBTAG00000052055	ENSBTAT00000068329	Transcript	missense_variant	672	485	162	N/T	aAc/aCc	rs110475628	MODERATE	-	1	-	PRSS35	VGNC	-	protein_coding	-	-	-
9_23457038_A/G	9:23457038	G	ENSBTAG00000052055	ENSBTAT00000068329	Transcript	missense_variant	989	802	268	R/G	Aga/Gga	rs109388625	MODERATE	-	1	-	PRSS35	VGNC	-	protein_coding	-	-	-
9_96292507_T/C	9:96292507	C	ENSBTAG00000002402	ENSBTAT00000037678	Transcript	missense_variant	6721	6569	2190	M/T	aTg/aCg	rs110730017	MODERATE	-	1	-	IGF2R	VGNC	-	protein_coding	-	-	-
10_10151045_G/T	10:10151045	T	ENSBTAG00000038234	ENSBTAT00000048928	Transcript	missense_variant	299	299	100	G/V	gGa/gTa	rs447450937	MODERATE	-	1	-	BHMT2	VGNC	-	protein_coding	-	-	-
10_10155087_T/C	10:10155087	C	ENSBTAG00000038234	ENSBTAT00000048928	Transcript	missense_variant	962	962	321	M/T	aTg/aCg	rs109226618	MODERATE	-	1	-	BHMT2	VGNC	-	protein_coding	-	-	-
10_67400376_G/T	10:67400376	T	ENSBTAG00000040151	ENSBTAT00000009020	Transcript	missense_variant	32	32	11	T/K	aCg/aAg	rs110568601	MODERATE	-	-1	-	GCH1	VGNC	-	protein_coding	-	-	-
10_72877478_G/A	10:72877478	A	ENSBTAG00000049091	ENSBTAT00000067806	Transcript	missense_variant	2164	2164	722	P/S	Cca/Tca	rs133120166	MODERATE	-	-1	-	SIX4	HGNC	HGNC:10890	protein_coding	-	-	-
10_72877640_C/T	10:72877640	T	ENSBTAG00000049091	ENSBTAT00000067806	Transcript	missense_variant	2002	2002	668	A/T	Gct/Act	rs109170670	MODERATE	-	-1	-	SIX4	HGNC	HGNC:10890	protein_coding	-	-	-
11_10093992_G/C	11:10093992	C	ENSBTAG00000018578	ENSBTAT00000024724	Transcript	missense_variant	776	683	228	G/A	gGc/gCc	rs43658458	MODERATE	-	1	-	LOXL3	VGNC	-	protein_coding	-	-	-
11_10105057_G/A	11:10105057	A	ENSBTAG00000018578	ENSBTAT00000024724	Transcript	missense_variant	1412	1319	440	R/H	cGc/cAc	rs521543144	MODERATE	-	1	-	LOXL3	VGNC	-	protein_coding	-	-	-
11_20471455_G/A	11:20471455	A	ENSBTAG00000010531	ENSBTAT00000075887	Transcript	missense_variant	2306	1373	458	A/V	gCt/gTt	rs42679855	MODERATE	-	-1	-	CYP1B1	EntrezGene	-	protein_coding	-	-	-
11_24470589_G/A	11:24470589	A	ENSBTAG00000019382	ENSBTAT00000025826	Transcript	missense_variant	1082	922	308	G/S	Ggc/Agc	rs208444355	MODERATE	-	1	-	PKDCC	VGNC	-	protein_coding	-	-	-
11_56717423_C/A	11:56717423	A	ENSBTAG00000011314	ENSBTAT00000086119	Transcript	missense_variant	482	412	138	A/S	Gct/Tct	rs137759317	MODERATE	-	-1	-	REG3A	EntrezGene	-	protein_coding	-	-	-
11_56717467_A/C	11:56717467	C	ENSBTAG00000011314	ENSBTAT00000086119	Transcript	missense_variant	438	368	123	I/S	aTt/aGt	rs110909206	MODERATE	-	-1	-	REG3A	EntrezGene	-	protein_coding	-	-	-
11_56718489_C/A	11:56718489	A	ENSBTAG00000011314	ENSBTAT00000086119	Transcript	missense_variant	232	162	54	L/F	ttG/ttT	rs109416927	MODERATE	-	-1	-	REG3A	EntrezGene	-	protein_coding	-	-	-
11_56719157_G/A	11:56719157	A	ENSBTAG00000011314	ENSBTAT00000086119	Transcript	missense_variant	113	43	15	L/F	Ctc/Ttc	rs134721215	MODERATE	-	-1	-	REG3A	EntrezGene	-	protein_coding	-	-	-
11_90954085_-/GCT	11:90954084-90954085	GCT	ENSBTAG00000050114	ENSBTAT00000066970	Transcript	inframe_insertion	1089-1090	1089-1090	363-364	-/S	-/AGC	-	MODERATE	-	-1	-	SOX11	VGNC	-	protein_coding	-	-	-
11_100059589_G/C	11:100059589	C	ENSBTAG00000002936	ENSBTAT00000003817	Transcript	missense_variant	77	77	26	G/A	gGg/gCg	-	MODERATE	-	1	-	PRRX2	VGNC	-	protein_coding	-	-	-
11_103866614_G/C	11:103866614	C	ENSBTAG00000001353	ENSBTAT00000001782	Transcript	missense_variant	138	110	37	G/A	gGg/gCg	rs110908056	MODERATE	-	1	-	PMPCA	VGNC	-	protein_coding	-	-	-
11_103873111_C/T	11:103873111	T	ENSBTAG00000001353	ENSBTAT00000001782	Transcript	missense_variant	1323	1295	432	T/M	aCg/aTg	rs383953254	MODERATE	-	1	-	PMPCA	VGNC	-	protein_coding	-	-	-
11_103878084_G/T	11:103878084	T	ENSBTAG00000001354	ENSBTAT00000001784	Transcript	missense_variant	1886	1579	527	Q/K	Cag/Aag	rs209855661	MODERATE	-	-1	-	INPP5E	VGNC	-	protein_coding	-	-	-
11_103884797_C/T	11:103884797	T	ENSBTAG00000001354	ENSBTAT00000001784	Transcript	missense_variant	468	161	54	R/H	cGt/cAt	rs380229335	MODERATE	-	-1	-	INPP5E	VGNC	-	protein_coding	-	-	-
13_27981792_C/T	13:27981792	T	ENSBTAG00000007700	ENSBTAT00000010126	Transcript	missense_variant	630	563	188	S/N	aGc/aAc	rs42312254	MODERATE	-	-1	-	PHYH	EntrezGene	-	protein_coding	-	-	-
13_33824908_C/G	13:33824908	G	ENSBTAG00000020053	ENSBTAT00000038847	Transcript	missense_variant	200	198	66	Q/H	caG/caC	rs383465124	MODERATE	-	-1	-	ZEB1	VGNC	-	protein_coding	-	-	-
14_26487116_C/T	14:26487116	T	ENSBTAG00000021841	ENSBTAT00000026607	Transcript	missense_variant	7957	7859	2620	A/V	gCc/gTc	rs133973314	MODERATE	-	1	-	CHD7	VGNC	-	protein_coding	-	-	-
14_37225935_C/T	14:37225935	T	ENSBTAG00000012920	ENSBTAT00000017169	Transcript	missense_variant	334	5	2	S/F	tCc/tTc	rs209879327	MODERATE	-	1	-	TMEM70	VGNC	-	protein_coding	-	-	-
14_48701290_G/A	14:48701290	A	ENSBTAG00000017694	ENSBTAT00000038232	Transcript	missense_variant	2207	1261	421	D/N	Gac/Aac	rs381800291	MODERATE	-	1	-	TRPS1	VGNC	-	protein_coding	-	-	-
15_5780583_A/G	15:5780583	G	ENSBTAG00000037768	ENSBTAT00000013124	Transcript	missense_variant	548	493	165	I/V	Att/Gtt	rs109452632	MODERATE	-	1	-	MMP3	EntrezGene	-	protein_coding	-	-	-
15_5781702_A/G	15:5781702	G	ENSBTAG00000037768	ENSBTAT00000013124	Transcript	missense_variant	950	895	299	I/V	Atc/Gtc	rs41744064	MODERATE	-	1	-	MMP3	EntrezGene	-	protein_coding	-	-	-
15_5785421_A/T	15:5785421	T	ENSBTAG00000037768	ENSBTAT00000013124	Transcript	missense_variant	1451	1396	466	T/S	Aca/Tca	rs523728710	MODERATE	-	1	-	MMP3	EntrezGene	-	protein_coding	-	-	-
15_76800077_G/T	15:76800077	T	ENSBTAG00000008429	ENSBTAT00000043997	Transcript	missense_variant	5045	5021	1674	T/K	aCa/aAa	rs385834034	MODERATE	-	-1	-	LRP4	VGNC	-	protein_coding	-	-	-
15_76816367_C/T	15:76816367	T	ENSBTAG00000008429	ENSBTAT00000043997	Transcript	missense_variant	2126	2102	701	R/H	cGc/cAc	rs718635161	MODERATE	-	-1	-	LRP4	VGNC	-	protein_coding	-	-	-
16_2280783_G/A	16:2280783	A	ENSBTAG00000006255	ENSBTAT00000008209	Transcript	missense_variant	401	322	108	A/T	Gca/Aca	rs42705987	MODERATE	-	1	-	MDM4	VGNC	-	protein_coding	-	-	-
16_49632242_C/T	16:49632242	T	ENSBTAG00000018965	ENSBTAT00000025245	Transcript	missense_variant	20	20	7	G/E	gGg/gAg	rs133061012	MODERATE	-	-1	-	PRDM16	VGNC	-	protein_coding	-	-	-
17_34355090_T/C	17:34355090	C	ENSBTAG00000021245	ENSBTAT00000028307	Transcript	missense_variant	379	202	68	T/A	Aca/Gca	rs109140241	MODERATE	-	-1	-	SPRY1	VGNC	-	protein_coding	-	-	-
17_52013456_T/C	17:52013456	C	ENSBTAG00000007271	ENSBTAT00000009562	Transcript	missense_variant	1769	1279	427	K/E	Aaa/Gaa	rs110741660	MODERATE	-	-1	-	TCTN2	VGNC	-	protein_coding	-	-	-
17_52027031_A/G	17:52027031	G	ENSBTAG00000007271	ENSBTAT00000009562	Transcript	missense_variant	605	115	39	S/P	Tct/Cct	rs209859638	MODERATE	-	-1	-	TCTN2	VGNC	-	protein_coding	-	-	-
17_67220036_-/TGCTGC	17:67220035-67220036	TGCTGC	ENSBTAG00000010464	ENSBTAT00000052340	Transcript	inframe_insertion	1598-1599	1598-1599	533	Q/QQQ	caa/caGCAGCAa	-	MODERATE	-	-1	-	MN1	VGNC	-	protein_coding	-	-	-
17_69583510_A/C	17:69583510	C	ENSBTAG00000002770	ENSBTAT00000029446	Transcript	missense_variant	713	140	47	Q/P	cAg/cCg	rs43710293	MODERATE	-	1	-	TCN2	VGNC	-	protein_coding	-	-	-
17_69584427_G/T	17:69584427	T	ENSBTAG00000002770	ENSBTAT00000029446	Transcript	missense_variant	904	331	111	A/S	Gct/Tct	rs42311161	MODERATE	-	1	-	TCN2	VGNC	-	protein_coding	-	-	-
17_71321299_A/G	17:71321299	G	ENSBTAG00000040298	ENSBTAT00000007403	Transcript	missense_variant	209	166	56	I/V	Atc/Gtc	rs41856326	MODERATE	-	1	-	GSTT1	EntrezGene	-	protein_coding	-	-	-
18_7928082_C/G	18:7928082	G	ENSBTAG00000001026	ENSBTAT00000048748	Transcript	missense_variant	1436	1436	479	S/C	tCt/tGt	rs522938414	MODERATE	-	1	-	BCO1	VGNC	-	protein_coding	-	-	-
18_12382682_G/T	18:12382682	T	ENSBTAG00000012465	ENSBTAT00000016540	Transcript	missense_variant	1364	1364	455	C/F	tGc/tTc	rs109844120	MODERATE	-	1	-	FOXC2	VGNC	-	protein_coding	-	-	-
18_36114180_G/T	18:36114180	T	ENSBTAG00000015991	ENSBTAT00000087488	Transcript	missense_variant	2199	2089	697	A/S	Gcc/Tcc	rs41862199	MODERATE	-	1	-	CDH1	VGNC	-	protein_coding	-	-	-
18_36114193_C/T	18:36114193	T	ENSBTAG00000015991	ENSBTAT00000087488	Transcript	missense_variant	2212	2102	701	A/V	gCt/gTt	rs41862198	MODERATE	-	1	-	CDH1	VGNC	-	protein_coding	-	-	-
18_38354294_C/T	18:38354294	T	ENSBTAG00000014636	ENSBTAT00000019489	Transcript	missense_variant	7866	7490	2497	A/V	gCg/gTg	rs41874212	MODERATE	-	1	-	ZFHX3	VGNC	-	protein_coding	-	-	-
18_43414785_G/C	18:43414785	C	ENSBTAG00000003089	ENSBTAT00000004021	Transcript	missense_variant	1362	1344	448	D/E	gaC/gaG	rs41879795	MODERATE	-	-1	-	RHPN2	VGNC	-	protein_coding	-	-	-
18_43418822_G/T	18:43418822	T	ENSBTAG00000003089	ENSBTAT00000004021	Transcript	missense_variant	910	892	298	P/T	Cct/Act	rs41879818	MODERATE	-	-1	-	RHPN2	VGNC	-	protein_coding	-	-	-
18_52520435_T/C	18:52520435	C	ENSBTAG00000009493	ENSBTAT00000012490	Transcript	missense_variant	445	209	70	L/P	cTc/cCc	rs135407700	MODERATE	-	1	-	BCL3	VGNC	-	protein_coding	-	-	-
18_53693084_G/C	18:53693084	C	ENSBTAG00000018181	ENSBTAT00000024194	Transcript	missense_variant	377	377	126	R/P	cGt/cCt	rs110165872	MODERATE	-	1	-	CCDC8	VGNC	-	protein_coding	-	-	-
18_53693497_C/T	18:53693497	T	ENSBTAG00000018181	ENSBTAT00000024194	Transcript	missense_variant	790	790	264	P/S	Cca/Tca	rs207674673	MODERATE	-	1	-	CCDC8	VGNC	-	protein_coding	-	-	-
18_53693816_-/GGGCAGAGGCCCCAGACAATCAGA	18:53693815-53693816	GGGCAGAGGCCCCAGACAATCAGA	ENSBTAG00000018181	ENSBTAT00000024194	Transcript	inframe_insertion	1108-1109	1108-1109	370	G/GAEAPDNQR	ggg/gGGGCAGAGGCCCCAGACAATCAGAgg	rs380803449	MODERATE	-	1	-	CCDC8	VGNC	-	protein_coding	-	-	-
18_53693924_C/T	18:53693924	T	ENSBTAG00000018181	ENSBTAT00000024194	Transcript	missense_variant	1217	1217	406	S/L	tCg/tTg	rs41607988	MODERATE	-	1	-	CCDC8	VGNC	-	protein_coding	-	-	-
18_53694155_G/A	18:53694155	A	ENSBTAG00000018181	ENSBTAT00000024194	Transcript	missense_variant	1448	1448	483	R/K	aGg/aAg	rs41607987	MODERATE	-	1	-	CCDC8	VGNC	-	protein_coding	-	-	-
19_9147087_A/T	19:9147087	T	ENSBTAG00000034963	ENSBTAT00000049437	Transcript	missense_variant	1686	1661	554	V/E	gTa/gAa	rs210444518	MODERATE	-	-1	-	MKS1	VGNC	-	protein_coding	-	-	-
19_21306306_C/T	19:21306306	T	ENSBTAG00000019349	ENSBTAT00000082189	Transcript	missense_variant	725	706	236	V/I	Gtc/Atc	-	MODERATE	-	-1	-	SLC6A4	VGNC	-	protein_coding	-	-	-
19_23062633_A/G	19:23062633	G	ENSBTAG00000009376	ENSBTAT00000012340	Transcript	missense_variant	854	839	280	Q/R	cAg/cGg	rs41904151	MODERATE	-	1	-	DPH1	VGNC	-	protein_coding	-	-	-
19_27377007_A/G	19:27377007	G	ENSBTAG00000001069	ENSBTAT00000001420	Transcript	missense_variant	1225	1085	362	L/P	cTg/cCg	rs209064154	MODERATE	-	-1	-	TP53	VGNC	-	protein_coding	-	-	-
19_35909732_T/G	19:35909732	G	ENSBTAG00000000731	ENSBTAT00000000973	Transcript	missense_variant	1170	963	321	L/F	ttA/ttC	rs42617576	MODERATE	-	-1	-	WFIKKN2	VGNC	-	protein_coding	-	-	-
19_40039003_C/T	19:40039003	T	ENSBTAG00000011729	ENSBTAT00000015578	Transcript	missense_variant	1398	1187	396	S/L	tCg/tTg	rs134877666	MODERATE	-	1	-	STARD3	VGNC	-	protein_coding	-	-	-
19_47757221_G/A	19:47757221	A	ENSBTAG00000004249	ENSBTAT00000005565	Transcript	missense_variant	4366	4366	1456	G/S	Ggc/Agc	rs465622694	MODERATE	-	1	-	TANC2	VGNC	-	protein_coding	-	-	-
19_47758631_A/G	19:47758631	G	ENSBTAG00000004249	ENSBTAT00000005565	Transcript	missense_variant	5776	5776	1926	T/A	Aca/Gca	rs41921058	MODERATE	-	1	-	TANC2	VGNC	-	protein_coding	-	-	-
20_37085325_G/A	20:37085325	A	ENSBTAG00000000586	ENSBTAT00000000774	Transcript	missense_variant	4775	4775	1592	R/H	cGt/cAt	rs41946452	MODERATE	-	1	-	CPLANE1	VGNC	-	protein_coding	-	-	-
20_37085370_G/A	20:37085370	A	ENSBTAG00000000586	ENSBTAT00000000774	Transcript	missense_variant	4820	4820	1607	R/Q	cGa/cAa	rs41946451	MODERATE	-	1	-	CPLANE1	VGNC	-	protein_coding	-	-	-
20_37117622_G/A	20:37117622	A	ENSBTAG00000000586	ENSBTAT00000000774	Transcript	missense_variant	8042	8042	2681	G/D	gGt/gAt	rs41945580	MODERATE	-	1	-	CPLANE1	VGNC	-	protein_coding	-	-	-
20_37127037_G/A	20:37127037	A	ENSBTAG00000000586	ENSBTAT00000000774	Transcript	missense_variant	8165	8165	2722	R/H	cGc/cAc	rs41944522	MODERATE	-	1	-	CPLANE1	VGNC	-	protein_coding	-	-	-
20_37127049_G/A	20:37127049	A	ENSBTAG00000000586	ENSBTAT00000000774	Transcript	missense_variant	8177	8177	2726	C/Y	tGt/tAt	rs41944521	MODERATE	-	1	-	CPLANE1	VGNC	-	protein_coding	-	-	-
20_37127084_C/T	20:37127084	T	ENSBTAG00000000586	ENSBTAT00000000774	Transcript	missense_variant	8212	8212	2738	P/S	Ccc/Tcc	rs41944519	MODERATE	-	1	-	CPLANE1	VGNC	-	protein_coding	-	-	-
20_37137125_C/A	20:37137125	A	ENSBTAG00000000586	ENSBTAT00000000774	Transcript	missense_variant	8758	8758	2920	P/T	Ccc/Acc	rs41944449	MODERATE	-	1	-	CPLANE1	VGNC	-	protein_coding	-	-	-
20_65314244_T/C	20:65314244	C	ENSBTAG00000009401	ENSBTAT00000012372	Transcript	missense_variant	2060	1919	640	Q/R	cAg/cGg	rs41956830	MODERATE	-	-1	-	MTRR	VGNC	-	protein_coding	-	-	-
20_65314587_G/A	20:65314587	A	ENSBTAG00000009401	ENSBTAT00000012372	Transcript	missense_variant	1831	1690	564	H/Y	Cac/Tac	rs41956826	MODERATE	-	-1	-	MTRR	VGNC	-	protein_coding	-	-	-
20_65321239_G/A	20:65321239	A	ENSBTAG00000009401	ENSBTAT00000012372	Transcript	missense_variant	1301	1160	387	A/V	gCg/gTg	rs209967649	MODERATE	-	-1	-	MTRR	VGNC	-	protein_coding	-	-	-
21_20417796_C/A	21:20417796	A	ENSBTAG00000016158	ENSBTAT00000021512	Transcript	missense_variant	1715	1715	572	P/Q	cCa/cAa	rs109494239	MODERATE	-	1	-	ACAN	VGNC	-	protein_coding	-	-	-
21_20425393_A/G	21:20425393	G	ENSBTAG00000016158	ENSBTAT00000021512	Transcript	missense_variant	2545	2545	849	I/V	Atc/Gtc	rs135099929	MODERATE	-	1	-	ACAN	VGNC	-	protein_coding	-	-	-
21_20425426_CCATTCCCCTCAGAGAAGCCATTCCCCCCAGAGGAA/-	21:20425426-20425461	-	ENSBTAG00000016158	ENSBTAT00000021512	Transcript	inframe_deletion	2578-2613	2578-2613	860-871	PFPSEKPFPPEE/-	CCATTCCCCTCAGAGAAGCCATTCCCCCCAGAGGAA/-	-	MODERATE	-	1	-	ACAN	VGNC	-	protein_coding	-	-	-
21_21907898_T/C	21:21907898	C	ENSBTAG00000020301	ENSBTAT00000027057	Transcript	missense_variant	778	76	26	S/G	Agt/Ggt	rs41972179	MODERATE	-	-1	-	BLM	VGNC	-	protein_coding	-	-	-
22_1121298_T/C	22:1121298	C	ENSBTAG00000011628	ENSBTAT00000067365	Transcript	missense_variant,splice_region_variant	257	86	29	K/R	aAa/aGa	-	MODERATE	-	-1	-	EGFR	VGNC	-	protein_coding	-	-	-
22_56182080_T/C	22:56182080	C	ENSBTAG00000001814	ENSBTAT00000002375	Transcript	missense_variant	5462	4975	1659	C/R	Tgc/Cgc	rs43565523	MODERATE	-	1	-	PLXND1	VGNC	-	protein_coding	-	-	-
22_56182583_T/G	22:56182583	G	ENSBTAG00000001814	ENSBTAT00000002375	Transcript	missense_variant	5786	5299	1767	S/A	Tcc/Gcc	rs109195203	MODERATE	-	1	-	PLXND1	VGNC	-	protein_coding	-	-	-
23_16670729_G/C	23:16670729	C	ENSBTAG00000012749	ENSBTAT00000061262	Transcript	missense_variant	5107	4134	1378	D/E	gaC/gaG	rs465602542	MODERATE	-	-1	-	CUL7	VGNC	-	protein_coding	-	-	-
23_45417751_C/T	23:45417751	T	ENSBTAG00000018674	ENSBTAT00000024854	Transcript	missense_variant	1197	1048	350	A/T	Gca/Aca	rs42342962	MODERATE	-	-1	-	PAK1IP1	VGNC	-	protein_coding	-	-	-
23_48772347_T/G	23:48772347	G	ENSBTAG00000007268	ENSBTAT00000009559	Transcript	missense_variant	99	16	6	W/G	Tgg/Ggg	rs42751259	MODERATE	-	1	-	F13A1	VGNC	-	protein_coding	-	-	-
23_48907001_G/A	23:48907001	A	ENSBTAG00000007268	ENSBTAT00000009559	Transcript	missense_variant	2019	1936	646	D/N	Gac/Aac	rs137612895	MODERATE	-	1	-	F13A1	VGNC	-	protein_coding	-	-	-
23_51701439_T/C	23:51701439	C	ENSBTAG00000026896	ENSBTAT00000042722	Transcript	missense_variant	1193	1193	398	H/R	cAc/cGc	rs133096506	MODERATE	-	-1	-	FOXF2	VGNC	-	protein_coding	-	-	-
23_51704505_-/CCG	23:51704504-51704505	CCG	ENSBTAG00000026896	ENSBTAT00000042722	Transcript	inframe_insertion	914-915	914-915	305	G/GG	ggg/ggCGGg	-	MODERATE	-	-1	-	FOXF2	VGNC	-	protein_coding	-	-	-
23_51704618_-/GTG	23:51704617-51704618	GTG	ENSBTAG00000026896	ENSBTAT00000042722	Transcript	inframe_insertion	801-802	801-802	267-268	-/H	-/CAC	-	MODERATE	-	-1	-	FOXF2	VGNC	-	protein_coding	-	-	-
24_28656083_T/G	24:28656083	G	ENSBTAG00000021190	ENSBTAT00000028238	Transcript	missense_variant	1037	1037	346	L/R	cTc/cGc	rs523408959	MODERATE	-	1	-	CDH2	VGNC	-	protein_coding	-	-	-
25_1256008_C/T	25:1256008	T	ENSBTAG00000002202	ENSBTAT00000002854	Transcript	missense_variant	465	350	117	A/V	gCt/gTt	-	MODERATE	-	1	-	CRAMP1	VGNC	-	protein_coding	-	-	-
25_3083761_G/A	25:3083761	A	ENSBTAG00000026403	ENSBTAT00000005092	Transcript	missense_variant	3079	3031	1011	P/S	Ccc/Tcc	rs136049708	MODERATE	-	-1	-	CREBBP	VGNC	-	protein_coding	-	-	-
26_50169241_A/G	26:50169241	G	ENSBTAG00000018365	ENSBTAT00000024437	Transcript	missense_variant	1112	890	297	M/T	aTg/aCg	-	MODERATE	-	-1	-	CYP2E1	EntrezGene	-	protein_coding	-	-	-
26_50170418_G/A	26:50170418	A	ENSBTAG00000018365	ENSBTAT00000024437	Transcript	missense_variant	928	706	236	P/S	Cca/Tca	rs42660160	MODERATE	-	-1	-	CYP2E1	EntrezGene	-	protein_coding	-	-	-
27_15050022_A/G	27:15050022	G	ENSBTAG00000015874	ENSBTAT00000021099	Transcript	missense_variant	774	676	226	Y/H	Tac/Cac	rs42118371	MODERATE	-	-1	-	CASP3	VGNC	-	protein_coding	-	-	-
27_15050045_A/G	27:15050045	G	ENSBTAG00000015874	ENSBTAT00000021099	Transcript	missense_variant	751	653	218	V/A	gTt/gCt	rs109101967	MODERATE	-	-1	-	CASP3	VGNC	-	protein_coding	-	-	-
27_27169766_A/G	27:27169766	G	ENSBTAG00000021592	ENSBTAT00000028778	Transcript	missense_variant	1622	1465	489	T/A	Act/Gct	rs41853530	MODERATE	-	1	-	WRN	VGNC	-	protein_coding	-	-	-
27_27222640_A/G	27:27222640	G	ENSBTAG00000021592	ENSBTAT00000028778	Transcript	missense_variant	3084	2927	976	H/R	cAc/cGc	rs42124334	MODERATE	-	1	-	WRN	VGNC	-	protein_coding	-	-	-
27_27242379_G/A	27:27242379	A	ENSBTAG00000021592	ENSBTAT00000028778	Transcript	missense_variant	4247	4090	1364	A/T	Gcc/Acc	rs208905283	MODERATE	-	1	-	WRN	VGNC	-	protein_coding	-	-	-
27_33095456_A/G	27:33095456	G	ENSBTAG00000008814	ENSBTAT00000011608	Transcript	missense_variant	1056	617	206	Q/R	cAa/cGa	rs210767339	MODERATE	-	1	-	ADGRA2	VGNC	-	protein_coding	-	-	-
27_33095457_A/C	27:33095457	C	ENSBTAG00000008814	ENSBTAT00000011608	Transcript	missense_variant	1057	618	206	Q/H	caA/caC	rs208634477	MODERATE	-	1	-	ADGRA2	VGNC	-	protein_coding	-	-	-
27_33098766_G/A	27:33098766	A	ENSBTAG00000008814	ENSBTAT00000011608	Transcript	missense_variant	2012	1573	525	A/T	Gct/Act	rs209051068	MODERATE	-	1	-	ADGRA2	VGNC	-	protein_coding	-	-	-
27_33104308_T/G	27:33104308	G	ENSBTAG00000008814	ENSBTAT00000011608	Transcript	missense_variant	3321	2882	961	V/G	gTc/gGc	rs110358032	MODERATE	-	1	-	ADGRA2	VGNC	-	protein_coding	-	-	-
27_33105930_C/T	27:33105930	T	ENSBTAG00000008814	ENSBTAT00000011608	Transcript	missense_variant	4446	4007	1336	P/L	cCg/cTg	rs109028978	MODERATE	-	1	-	ADGRA2	VGNC	-	protein_coding	-	-	-
27_33320216_G/A	27:33320216	A	ENSBTAG00000033345	ENSBTAT00000047426	Transcript	missense_variant	182	46	16	H/Y	Cat/Tat	-	MODERATE	-	-1	-	STAR	VGNC	-	protein_coding	-	-	-
27_36854795_C/G	27:36854795	G	ENSBTAG00000004015	ENSBTAT00000005242	Transcript	missense_variant	3018	2596	866	A/P	Gct/Cct	rs134027959	MODERATE	-	-1	-	KAT6A	VGNC	-	protein_coding	-	-	-
27_36949431_T/C	27:36949431	C	ENSBTAG00000004015	ENSBTAT00000005242	Transcript	missense_variant	885	463	155	I/V	Att/Gtt	rs384092481	MODERATE	-	-1	-	KAT6A	VGNC	-	protein_coding	-	-	-
27_39015938_C/T	27:39015938	T	ENSBTAG00000016473	ENSBTAT00000048506	Transcript	missense_variant	716	380	127	R/H	cGc/cAc	rs1114696623	MODERATE	-	-1	-	NAT1	EntrezGene	-	protein_coding	-	-	-
28_9436346_G/A	28:9436346	A	ENSBTAG00000012251	ENSBTAT00000082214	Transcript	missense_variant	849	227	76	S/N	aGt/aAt	rs109257602	MODERATE	-	1	-	MTR	VGNC	-	protein_coding	-	-	-
29_44864841_T/C	29:44864841	C	ENSBTAG00000019700	ENSBTAT00000086901	Transcript	missense_variant	3193	2308	770	I/V	Atc/Gtc	rs42197374	MODERATE	-	-1	-	PC	VGNC	-	protein_coding	-	-	-
29_45444715_G/A	29:45444715	A	ENSBTAG00000051210	ENSBTAT00000084460	Transcript	missense_variant	1603	643	215	G/S	Ggc/Agc	rs42188143	MODERATE	-	1	-	GSTP1	EntrezGene	-	protein_coding	-	-	-
29_45444727_G/T	29:45444727	T	ENSBTAG00000051210	ENSBTAT00000084460	Transcript	missense_variant	1615	655	219	A/S	Gcg/Tcg	rs42188142	MODERATE	-	1	-	GSTP1	EntrezGene	-	protein_coding	-	-	-
29_45482246_C/T	29:45482246	T	ENSBTAG00000011816	ENSBTAT00000015683	Transcript	missense_variant	929	929	310	R/H	cGc/cAc	rs133334847	MODERATE	-	-1	-	TBX10	VGNC	-	protein_coding	-	-	-
29_45483489_T/C	29:45483489	C	ENSBTAG00000011816	ENSBTAT00000015683	Transcript	missense_variant,splice_region_variant	704	704	235	Q/R	cAg/cGg	rs110373715	MODERATE	-	-1	-	TBX10	VGNC	-	protein_coding	-	-	-
X_88205069_C/G	X:88205069	G	ENSBTAG00000022962	ENSBTAT00000031198	Transcript	missense_variant	185	68	23	C/S	tGt/tCt	rs134356196	MODERATE	-	-1	-	DGKK	VGNC	-	protein_coding	-	-	-
X_103412126_A/G	X:103412126	G	ENSBTAG00000047339	ENSBTAT00000065036	Transcript	missense_variant	1048	1048	350	T/A	Act/Gct	rs384846779	MODERATE	-	1	-	BCOR	VGNC	-	protein_coding	-	-	-

## Sheet: any or no genes
Uploaded_variation	Location	Allele	Gene	Feature	Feature_type	Consequence	cDNA_position	CDS_position	Protein_position	Amino_acids	Codons	Existing_variation	IMPACT	DISTANCE	STRAND	FLAGS	SYMBOL	SYMBOL_SOURCE	HGNC_ID	BIOTYPE	CLIN_SIG	SOMATIC	PHENO
1_342715_A/C	1:342715	C	ENSBTAG00000006648	ENSBTAT00000008737	Transcript	missense_variant	453	453	151	D/E	gaT/gaG	-	MODERATE	-	-1	-	-	-	-	protein_coding	-	-	-
1_346846_G/C	1:346846	C	ENSBTAG00000006648	ENSBTAT00000008737	Transcript	missense_variant	202	202	68	L/V	Ctg/Gtg	-	MODERATE	-	-1	-	-	-	-	protein_coding	-	-	-
1_350292_T/A	1:350292	A	ENSBTAG00000006648	ENSBTAT00000008737	Transcript	missense_variant	98	98	33	H/L	cAt/cTt	-	MODERATE	-	-1	-	-	-	-	protein_coding	-	-	-
1_626383_C/G	1:626383	G	ENSBTAG00000054829	ENSBTAT00000066364	Transcript	missense_variant	305	26	9	A/G	gCg/gGg	-	MODERATE	-	1	-	-	-	-	protein_coding	-	-	-
1_626439_T/G	1:626439	G	ENSBTAG00000054829	ENSBTAT00000066364	Transcript	missense_variant	361	82	28	L/V	Ttg/Gtg	-	MODERATE	-	1	-	-	-	-	protein_coding	-	-	-
1_645847_C/G	1:645847	G	ENSBTAG00000054829	ENSBTAT00000066364	Transcript	missense_variant	582	303	101	S/R	agC/agG	rs210094107	MODERATE	-	1	-	-	-	-	protein_coding	-	-	-
1_645888_G/T	1:645888	T	ENSBTAG00000054829	ENSBTAT00000066364	Transcript	missense_variant	623	344	115	R/L	cGt/cTt	rs137428751	MODERATE	-	1	-	-	-	-	protein_coding	-	-	-
1_668074_G/A	1:668074	A	ENSBTAG00000054829	ENSBTAT00000066364	Transcript	missense_variant	718	439	147	D/N	Gat/Aat	rs434596595	MODERATE	-	1	-	-	-	-	protein_coding	-	-	-
1_668222_C/T	1:668222	T	ENSBTAG00000054829	ENSBTAT00000066364	Transcript	missense_variant	866	587	196	P/L	cCg/cTg	rs448183690	MODERATE	-	1	-	-	-	-	protein_coding	-	-	-
1_668272_T/C	1:668272	C	ENSBTAG00000054829	ENSBTAT00000066364	Transcript	missense_variant	916	637	213	C/R	Tgt/Cgt	rs207810065	MODERATE	-	1	-	-	-	-	protein_coding	-	-	-
1_904673_T/A	1:904673	A	ENSBTAG00000005540	ENSBTAT00000007283	Transcript	missense_variant	41	41	14	K/M	aAg/aTg	rs110113678	MODERATE	-	-1	-	-	-	-	protein_coding	-	-	-
1_1046519_T/C	1:1046519	C	ENSBTAG00000001150	ENSBTAT00000001530	Transcript	missense_variant	297	80	27	M/T	aTg/aCg	rs110054510	MODERATE	-	1	-	KCNE1	EntrezGene	-	protein_coding	-	-	-
1_1099690_G/T	1:1099690	T	ENSBTAG00000013841	ENSBTAT00000018387	Transcript	missense_variant	456	392	131	A/E	gCg/gAg	rs137220326	MODERATE	-	-1	-	C21orf140	VGNC	-	protein_coding	-	-	-
1_1124522_C/T	1:1124522	T	ENSBTAG00000026260	ENSBTAT00000037245	Transcript	missense_variant	198	80	27	R/H	cGc/cAc	rs134205896	MODERATE	-	-1	-	KCNE2	VGNC	-	protein_coding	-	-	-
1_2008012_A/G	1:2008012	G	ENSBTAG00000009188	ENSBTAT00000012108	Transcript	missense_variant	2979	2311	771	K/E	Aag/Gag	rs109845946	MODERATE	-	1	-	GART	VGNC	-	protein_coding	-	-	-
1_2029056_G/A	1:2029056	A	ENSBTAG00000009187	ENSBTAT00000012106	Transcript	missense_variant	157	157	53	D/N	Gat/Aat	-	MODERATE	-	1	-	DNAJC28	VGNC	-	protein_coding	-	-	-
1_2029104_G/A	1:2029104	A	ENSBTAG00000009187	ENSBTAT00000012106	Transcript	missense_variant	205	205	69	A/T	Gcc/Acc	rs447861095	MODERATE	-	1	-	DNAJC28	VGNC	-	protein_coding	-	-	-
1_2029125_G/A	1:2029125	A	ENSBTAG00000009187	ENSBTAT00000012106	Transcript	missense_variant	226	226	76	G/S	Ggt/Agt	-	MODERATE	-	1	-	DNAJC28	VGNC	-	protein_coding	-	-	-
1_2029215_G/C	1:2029215	C	ENSBTAG00000009187	ENSBTAT00000012106	Transcript	missense_variant	316	316	106	A/P	Gcc/Ccc	-	MODERATE	-	1	-	DNAJC28	VGNC	-	protein_coding	-	-	-
1_2029316_T/G	1:2029316	G	ENSBTAG00000009187	ENSBTAT00000012106	Transcript	missense_variant	417	417	139	F/L	ttT/ttG	rs379803391	MODERATE	-	1	-	DNAJC28	VGNC	-	protein_coding	-	-	-
1_2029393_A/G	1:2029393	G	ENSBTAG00000009187	ENSBTAT00000012106	Transcript	missense_variant	494	494	165	Q/R	cAa/cGa	-	MODERATE	-	1	-	DNAJC28	VGNC	-	protein_coding	-	-	-
1_2029477_G/A	1:2029477	A	ENSBTAG00000009187	ENSBTAT00000012106	Transcript	missense_variant	578	578	193	R/Q	cGg/cAg	rs207980987	MODERATE	-	1	-	DNAJC28	VGNC	-	protein_coding	-	-	-
1_2065249_A/G	1:2065249	G	ENSBTAG00000001258	ENSBTAT00000001660	Transcript	missense_variant	188	46	16	I/V	Atc/Gtc	rs42311140	MODERATE	-	1	-	TMEM50B	VGNC	-	protein_coding	-	-	-
1_2112696_T/C	1:2112696	C	ENSBTAG00000012899	ENSBTAT00000066996	Transcript	missense_variant	295	295	99	R/G	Agg/Ggg	rs134539971	MODERATE	-	-1	-	IFNGR2	VGNC	-	protein_coding	-	-	-
1_2202287_G/A	1:2202287	A	ENSBTAG00000021819	ENSBTAT00000029080	Transcript	missense_variant	727	539	180	T/M	aCg/aTg	rs454400466	MODERATE	-	-1	-	IFNAR1	VGNC	-	protein_coding	-	-	-
1_2547808_A/G	1:2547808	G	ENSBTAG00000049136	ENSBTAT00000081197	Transcript	missense_variant	239	239	80	L/S	tTa/tCa	rs109993514	MODERATE	-	-1	-	OLIG2	VGNC	-	protein_coding	-	-	-
1_3106764_G/A	1:3106764	A	ENSBTAG00000012412	ENSBTAT00000016473	Transcript	missense_variant	307	307	103	E/K	Gag/Aag	rs110372072	MODERATE	-	1	-	URB1	VGNC	-	protein_coding	-	-	-
1_3131209_C/G	1:3131209	G	ENSBTAG00000012412	ENSBTAT00000016473	Transcript	missense_variant	1575	1575	525	H/Q	caC/caG	rs109982722	MODERATE	-	1	-	URB1	VGNC	-	protein_coding	-	-	-
1_3131258_A/G	1:3131258	G	ENSBTAG00000012412	ENSBTAT00000016473	Transcript	missense_variant	1624	1624	542	M/V	Atg/Gtg	rs110543195	MODERATE	-	1	-	URB1	VGNC	-	protein_coding	-	-	-
1_3137060_T/C	1:3137060	C	ENSBTAG00000012412	ENSBTAT00000016473	Transcript	missense_variant	2063	2063	688	M/T	aTg/aCg	rs109578270	MODERATE	-	1	-	URB1	VGNC	-	protein_coding	-	-	-
1_3140257_T/G	1:3140257	G	ENSBTAG00000012412	ENSBTAT00000016473	Transcript	missense_variant	2600	2600	867	L/R	cTc/cGc	rs109515955	MODERATE	-	1	-	URB1	VGNC	-	protein_coding	-	-	-
1_3142215_C/G	1:3142215	G	ENSBTAG00000012412	ENSBTAT00000016473	Transcript	missense_variant	2739	2739	913	D/E	gaC/gaG	rs111014507	MODERATE	-	1	-	URB1	VGNC	-	protein_coding	-	-	-
1_3144864_A/G	1:3144864	G	ENSBTAG00000012412	ENSBTAT00000016473	Transcript	missense_variant	3104	3104	1035	Q/R	cAg/cGg	rs109225375	MODERATE	-	1	-	URB1	VGNC	-	protein_coding	-	-	-
1_3145215_C/T	1:3145215	T	ENSBTAG00000012412	ENSBTAT00000016473	Transcript	missense_variant	3455	3455	1152	P/L	cCc/cTc	rs109607981	MODERATE	-	1	-	URB1	VGNC	-	protein_coding	-	-	-
1_3146560_G/A	1:3146560	A	ENSBTAG00000012412	ENSBTAT00000016473	Transcript	missense_variant	3946	3946	1316	A/T	Gcc/Acc	rs109818405	MODERATE	-	1	-	URB1	VGNC	-	protein_coding	-	-	-
1_3152442_C/T	1:3152442	T	ENSBTAG00000012412	ENSBTAT00000016473	Transcript	missense_variant	4375	4375	1459	R/C	Cgt/Tgt	rs110411506	MODERATE	-	1	-	URB1	VGNC	-	protein_coding	-	-	-
1_3520487_C/T	1:3520487	T	ENSBTAG00000020762	ENSBTAT00000027668	Transcript	missense_variant	1198	1198	400	V/I	Gtc/Atc	rs208710861	MODERATE	-	-1	-	HUNK	VGNC	-	protein_coding	-	-	-
1_4289692_A/G	1:4289692	G	ENSBTAG00000017839	ENSBTAT00000064124	Transcript	missense_variant	1433	1252	418	T/A	Acg/Gcg	rs43213622	MODERATE	-	1	-	TIAM1	VGNC	-	protein_coding	-	-	-
1_4429656_A/G	1:4429656	G	ENSBTAG00000048631	ENSBTAT00000023716	Transcript	missense_variant	1768	1768	590	T/A	Acc/Gcc	rs110793098	MODERATE	-	1	-	-	-	-	protein_coding	-	-	-
1_4926018_C/T	1:4926018	T	ENSBTAG00000052340	ENSBTAT00000087130	Transcript	missense_variant	20	20	7	G/D	gGc/gAc	-	MODERATE	-	-1	-	-	-	-	protein_coding	-	-	-
1_5173827_C/T	1:5173827	T	ENSBTAG00000052530	ENSBTAT00000072065	Transcript	missense_variant	47	47	16	S/N	aGc/aAc	rs799668932	MODERATE	-	-1	-	-	-	-	protein_coding	-	-	-
1_5173858_C/T	1:5173858	T	ENSBTAG00000052530	ENSBTAT00000072065	Transcript	missense_variant	16	16	6	G/R	Gga/Aga	rs379869932	MODERATE	-	-1	-	-	-	-	protein_coding	-	-	-
1_5195295_T/C	1:5195295	C	ENSBTAG00000051544	ENSBTAT00000082261	Transcript	missense_variant	19	19	7	N/D	Aac/Gac	-	MODERATE	-	-1	-	-	-	-	protein_coding	-	-	-
1_5389454_G/A	1:5389454	A	ENSBTAG00000052321	ENSBTAT00000080072	Transcript	missense_variant	17	17	6	S/N	aGc/aAc	rs720532603	MODERATE	-	1	-	-	-	-	protein_coding	-	-	-
1_5506931_T/C	1:5506931	C	ENSBTAG00000052457	ENSBTAT00000082713	Transcript	missense_variant	22	22	8	R/G	Aga/Gga	rs42315420	MODERATE	-	-1	-	KRTAP15-1	HGNC	HGNC:18927	protein_coding	-	-	-
1_5522378_G/A	1:5522378	A	ENSBTAG00000050522	ENSBTAT00000072299	Transcript	missense_variant	71	71	24	R/K	aGg/aAg	rs211577522	MODERATE	-	1	-	-	-	-	protein_coding	-	-	-
1_5522399_T/A	1:5522399	A	ENSBTAG00000050522	ENSBTAT00000072299	Transcript	missense_variant	92	92	31	V/E	gTg/gAg	rs109440597	MODERATE	-	1	-	-	-	-	protein_coding	-	-	-
1_5522405_A/G	1:5522405	G	ENSBTAG00000050522	ENSBTAT00000072299	Transcript	missense_variant	98	98	33	H/R	cAt/cGt	rs110822518	MODERATE	-	1	-	-	-	-	protein_coding	-	-	-
1_5560913_T/G	1:5560913	G	ENSBTAG00000037933	ENSBTAT00000052636	Transcript	missense_variant	341	341	114	Y/S	tAt/tCt	rs42314089	MODERATE	-	-1	-	-	-	-	protein_coding	-	-	-
1_5561004_G/A	1:5561004	A	ENSBTAG00000037933	ENSBTAT00000052636	Transcript	missense_variant	250	250	84	R/W	Cgg/Tgg	rs523950549	MODERATE	-	-1	-	-	-	-	protein_coding	-	-	-
1_5581707_A/T	1:5581707	T	ENSBTAG00000050522	ENSBTAT00000072299	Transcript	missense_variant	225	225	75	R/S	agA/agT	rs382497530	MODERATE	-	1	-	-	-	-	protein_coding	-	-	-
1_5628238_C/A	1:5628238	A	ENSBTAG00000052202	ENSBTAT00000080742	Transcript	missense_variant	460	460	154	L/M	Ctg/Atg	rs210391883	MODERATE	-	1	-	KRTAP27-1	VGNC	-	protein_coding	-	-	-
1_5689926_-/CAT	1:5689925-5689926	CAT	ENSBTAG00000046384	ENSBTAT00000063306	Transcript	protein_altering_variant	23-24	23-24	8	K/NI	aaa/aaCATa	-	MODERATE	-	1	-	KRTAP24-1	VGNC	-	protein_coding	-	-	-
1_5690467_A/T	1:5690467	T	ENSBTAG00000046384	ENSBTAT00000063306	Transcript	missense_variant	565	565	189	I/F	Atc/Ttc	rs42318886	MODERATE	-	1	-	KRTAP24-1	VGNC	-	protein_coding	-	-	-
1_5770382_C/T	1:5770382	T	ENSBTAG00000039820	ENSBTAT00000044994	Transcript	missense_variant	158	71	24	A/V	gCc/gTc	rs134181186	MODERATE	-	1	-	CLDN8	VGNC	-	protein_coding	-	-	-
1_5770603_G/T	1:5770603	T	ENSBTAG00000039820	ENSBTAT00000044994	Transcript	missense_variant	379	292	98	A/S	Gcc/Tcc	rs136706932	MODERATE	-	1	-	CLDN8	VGNC	-	protein_coding	-	-	-
1_5770888_A/G	1:5770888	G	ENSBTAG00000039820	ENSBTAT00000044994	Transcript	missense_variant	664	577	193	S/G	Agt/Ggt	rs134382469	MODERATE	-	1	-	CLDN8	VGNC	-	protein_coding	-	-	-
1_7129981_T/C	1:7129981	C	ENSBTAG00000020122	ENSBTAT00000026801	Transcript	missense_variant	2416	2312	771	N/S	aAc/aGc	rs43216213	MODERATE	-	-1	-	USP16	VGNC	-	protein_coding	-	-	-
1_7224160_T/C	1:7224160	C	ENSBTAG00000000201	ENSBTAT00000032432	Transcript	missense_variant	4234	4234	1412	F/L	Ttc/Ctc	rs43216907	MODERATE	-	1	-	LTN1	VGNC	-	protein_coding	-	-	-
1_9441717_G/C	1:9441717	C	ENSBTAG00000000648	ENSBTAT00000000849	Transcript	missense_variant	745	10	4	G/R	Ggg/Cgg	rs378619906	MODERATE	-	1	-	ADAMTS5	VGNC	-	protein_coding	-	-	-
1_9442252_C/A	1:9442252	A	ENSBTAG00000000648	ENSBTAT00000000849	Transcript	missense_variant	1280	545	182	A/E	gCg/gAg	rs209666333	MODERATE	-	1	-	ADAMTS5	VGNC	-	protein_coding	-	-	-
1_9483115_G/A	1:9483115	A	ENSBTAG00000000648	ENSBTAT00000000849	Transcript	missense_variant	2875	2140	714	G/S	Ggc/Agc	rs109601124	MODERATE	-	1	-	ADAMTS5	VGNC	-	protein_coding	-	-	-
1_9584709_-/CCG	1:9584708-9584709	CCG	ENSBTAG00000000706	ENSBTAT00000000944	Transcript	inframe_insertion	1364-1365	520-521	174	P/PA	ccc/cCCGcc	rs524361878	MODERATE	-	1	-	ADAMTS1	VGNC	-	protein_coding	-	-	-
1_9584898_C/G	1:9584898	G	ENSBTAG00000000706	ENSBTAT00000000944	Transcript	missense_variant	1554	710	237	P/R	cCa/cGa	rs109764955	MODERATE	-	1	-	ADAMTS1	VGNC	-	protein_coding	-	-	-
1_10721094_T/A	1:10721094	A	ENSBTAG00000000603	ENSBTAT00000080737	Transcript	missense_variant	1182	552	184	Q/H	caA/caT	rs209849513	MODERATE	-	-1	-	JAM2	VGNC	-	protein_coding	-	-	-
1_16129180_C/A	1:16129180	A	ENSBTAG00000053315	ENSBTAT00000087492	Transcript	missense_variant	9	9	3	L/F	ttG/ttT	rs384352309	MODERATE	-	-1	-	-	-	-	protein_coding	-	-	-
1_22193075_A/G	1:22193075	G	ENSBTAG00000047293	ENSBTAT00000065805	Transcript	missense_variant	3261	3261	1087	I/M	atA/atG	rs467762198	MODERATE	-	1	-	NRIP1	VGNC	-	protein_coding	-	-	-
1_22793381_A/G	1:22793381	G	ENSBTAG00000012908	ENSBTAT00000017155	Transcript	missense_variant	1461	1385	462	N/S	aAt/aGt	rs110639980	MODERATE	-	1	-	HSPA13	VGNC	-	protein_coding	-	-	-
1_22949333_C/T	1:22949333	T	ENSBTAG00000034347	ENSBTAT00000048660	Transcript	missense_variant	1117	986	329	S/N	aGc/aAc	rs137424640	MODERATE	-	-1	-	RBM11	VGNC	-	protein_coding	-	-	-
1_22966813_A/G	1:22966813	G	ENSBTAG00000034347	ENSBTAT00000048660	Transcript	missense_variant	424	293	98	V/A	gTc/gCc	rs385223233	MODERATE	-	-1	-	RBM11	VGNC	-	protein_coding	-	-	-
1_23027571_T/C	1:23027571	C	ENSBTAG00000048954	ENSBTAT00000075560	Transcript	missense_variant	194	194	65	M/T	aTg/aCg	rs209841139	MODERATE	-	1	-	-	-	-	protein_coding	-	-	-
1_26125748_T/C	1:26125748	C	ENSBTAG00000009851	ENSBTAT00000061264	Transcript	missense_variant	4163	4163	1388	N/S	aAt/aGt	rs382506471	MODERATE	-	-1	-	ROBO1	VGNC	-	protein_coding	-	-	-
1_29060394_G/T	1:29060394	T	ENSBTAG00000008359	ENSBTAT00000011007	Transcript	missense_variant	145	145	49	V/F	Gtc/Ttc	rs43221956	MODERATE	-	1	-	-	-	-	protein_coding	-	-	-
1_32847073_G/A	1:32847073	A	ENSBTAG00000054327	ENSBTAT00000069594	Transcript	missense_variant	163	163	55	D/N	Gac/Aac	rs799905272	MODERATE	-	1	-	-	-	-	protein_coding	-	-	-
1_32848051_A/C	1:32848051	C	ENSBTAG00000054327	ENSBTAT00000069594	Transcript	missense_variant	1141	1141	381	N/H	Aat/Cat	rs381169178	MODERATE	-	1	-	-	-	-	protein_coding	-	-	-
1_32848091_A/G	1:32848091	G	ENSBTAG00000054327	ENSBTAT00000069594	Transcript	missense_variant	1181	1181	394	H/R	cAt/cGt	rs136121346	MODERATE	-	1	-	-	-	-	protein_coding	-	-	-
1_32848275_G/A	1:32848275	A	ENSBTAG00000054327	ENSBTAT00000069594	Transcript	missense_variant	1365	1365	455	M/I	atG/atA	-	MODERATE	-	1	-	-	-	-	protein_coding	-	-	-
1_32848278_A/C	1:32848278	C	ENSBTAG00000054327	ENSBTAT00000069594	Transcript	missense_variant	1368	1368	456	K/N	aaA/aaC	-	MODERATE	-	1	-	-	-	-	protein_coding	-	-	-
1_32848962_G/C	1:32848962	C	ENSBTAG00000054327	ENSBTAT00000069594	Transcript	missense_variant	2052	2052	684	K/N	aaG/aaC	rs109263467	MODERATE	-	1	-	-	-	-	protein_coding	-	-	-
1_33284946_C/A	1:33284946	A	ENSBTAG00000045974	ENSBTAT00000065519	Transcript	missense_variant	19	19	7	Q/K	Caa/Aaa	rs208008525	MODERATE	-	1	-	-	-	-	protein_coding	-	-	-
1_36060631_T/C	1:36060631	C	ENSBTAG00000046959	ENSBTAT00000066239	Transcript	missense_variant	630	206	69	K/R	aAg/aGg	rs452315129,rs477676137	MODERATE	-	-1	-	CGGBP1	VGNC	-	protein_coding	-	-	-
1_36489434_G/C	1:36489434	C	ENSBTAG00000045590	ENSBTAT00000064629	Transcript	missense_variant	1316	1316	439	S/T	aGc/aCc	rs109932032	MODERATE	-	1	-	CSNKA2IP	HGNC	HGNC:53637	protein_coding	-	-	-
1_40949027_G/C	1:40949027	C	ENSBTAG00000034182	ENSBTAT00000015004	Transcript	missense_variant	45	45	15	Q/H	caG/caC	-	MODERATE	-	1	-	-	-	-	protein_coding	-	-	-
1_40949888_G/A	1:40949888	A	ENSBTAG00000034182	ENSBTAT00000015004	Transcript	missense_variant	906	906	302	M/I	atG/atA	-	MODERATE	-	1	-	-	-	-	protein_coding	-	-	-
1_40950238_G/C	1:40950238	C	ENSBTAG00000034182	ENSBTAT00000015004	Transcript	missense_variant	1256	1256	419	C/S	tGt/tCt	rs210990818	MODERATE	-	1	-	-	-	-	protein_coding	-	-	-
1_42247758_G/C	1:42247758	C	ENSBTAG00000001416	ENSBTAT00000001857	Transcript	missense_variant	1026	1026	342	F/L	ttC/ttG	-	MODERATE	-	-1	-	GABRR3	VGNC	-	protein_coding	-	-	-
1_42267264_T/C	1:42267264	C	ENSBTAG00000001416	ENSBTAT00000001857	Transcript	missense_variant	452	452	151	K/R	aAa/aGa	rs468778016	MODERATE	-	-1	-	GABRR3	VGNC	-	protein_coding	-	-	-
1_42278017_T/C	1:42278017	C	ENSBTAG00000001416	ENSBTAT00000001857	Transcript	missense_variant	140	140	47	K/R	aAa/aGa	rs451108498	MODERATE	-	-1	-	GABRR3	VGNC	-	protein_coding	-	-	-
1_42466773_C/T	1:42466773	T	ENSBTAG00000022908	ENSBTAT00000008047	Transcript	missense_variant	647	647	216	S/F	tCc/tTc	rs208250529	MODERATE	-	1	-	OR5H30	VGNC	-	protein_coding	-	-	-
1_42489915_T/C	1:42489915	C	ENSBTAG00000051584	ENSBTAT00000069928	Transcript	missense_variant	203	203	68	V/A	gTt/gCt	rs42820300	MODERATE	-	1	-	OR5H32	VGNC	-	protein_coding	-	-	-
1_42548072_A/G	1:42548072	G	ENSBTAG00000051784	ENSBTAT00000077395	Transcript	missense_variant	181	181	61	M/V	Atg/Gtg	rs110056514	MODERATE	-	1	-	OR5H33	VGNC	-	protein_coding	-	-	-
1_42548192_A/G	1:42548192	G	ENSBTAG00000051784	ENSBTAT00000077395	Transcript	missense_variant	301	301	101	T/A	Acc/Gcc	rs136296475	MODERATE	-	1	-	OR5H33	VGNC	-	protein_coding	-	-	-
1_42548289_T/C	1:42548289	C	ENSBTAG00000051784	ENSBTAT00000077395	Transcript	missense_variant	398	398	133	V/A	gTg/gCg	rs133272158	MODERATE	-	1	-	OR5H33	VGNC	-	protein_coding	-	-	-
1_42572016_T/C	1:42572016	C	ENSBTAG00000051905	ENSBTAT00000067409	Transcript	missense_variant	98	98	33	V/A	gTg/gCg	rs43065190	MODERATE	-	1	-	OR5H31	VGNC	-	protein_coding	-	-	-
1_42572459_G/A	1:42572459	A	ENSBTAG00000051905	ENSBTAT00000067409	Transcript	missense_variant	541	541	181	V/I	Gtc/Atc	rs43065186	MODERATE	-	1	-	OR5H31	VGNC	-	protein_coding	-	-	-
1_42572694_G/A	1:42572694	A	ENSBTAG00000051905	ENSBTAT00000067409	Transcript	missense_variant	776	776	259	C/Y	tGt/tAt	rs109950075	MODERATE	-	1	-	OR5H31	VGNC	-	protein_coding	-	-	-
1_42592192_T/A	1:42592192	A	ENSBTAG00000033437	ENSBTAT00000008053	Transcript	missense_variant	20	20	7	V/E	gTa/gAa	rs109127663	MODERATE	-	1	-	OR5H13	VGNC	-	protein_coding	-	-	-
1_42592420_C/T	1:42592420	T	ENSBTAG00000033437	ENSBTAT00000008053	Transcript	missense_variant	248	248	83	T/M	aCg/aTg	rs134813252	MODERATE	-	1	-	OR5H13	VGNC	-	protein_coding	-	-	-
1_42592845_C/T	1:42592845	T	ENSBTAG00000033437	ENSBTAT00000008053	Transcript	missense_variant	673	673	225	L/F	Ctt/Ttt	rs109385960	MODERATE	-	1	-	OR5H13	VGNC	-	protein_coding	-	-	-
1_42592944_A/G	1:42592944	G	ENSBTAG00000033437	ENSBTAT00000008053	Transcript	missense_variant	772	772	258	R/G	Agg/Ggg	rs135110204	MODERATE	-	1	-	OR5H13	VGNC	-	protein_coding	-	-	-
1_42606256_A/G	1:42606256	G	ENSBTAG00000051566	ENSBTAT00000070042	Transcript	missense_variant	367	367	123	T/A	Aca/Gca	rs43099799	MODERATE	-	1	-	OR5H37P	VGNC	-	protein_coding	-	-	-
1_42662149_A/T	1:42662149	T	ENSBTAG00000050543	ENSBTAT00000077957	Transcript	missense_variant	368	368	123	Y/F	tAt/tTt	rs211691073	MODERATE	-	1	-	OR5K19	VGNC	-	protein_coding	-	-	-
1_43136899_C/T	1:43136899	T	ENSBTAG00000014889	ENSBTAT00000019822	Transcript	missense_variant	1226	688	230	V/I	Gtc/Atc	rs43229741	MODERATE	-	-1	-	DCBLD2	VGNC	-	protein_coding	-	-	-
1_44066063_C/A	1:44066063	A	ENSBTAG00000013662	ENSBTAT00000018159	Transcript	missense_variant	242	78	26	H/Q	caC/caA	rs43230432	MODERATE	-	1	-	COL8A1	VGNC	-	protein_coding	-	-	-
1_44070243_C/A	1:44070243	A	ENSBTAG00000013662	ENSBTAT00000018159	Transcript	missense_variant	1654	1490	497	P/Q	cCa/cAa	rs465658352	MODERATE	-	1	-	COL8A1	VGNC	-	protein_coding	-	-	-
1_44636715_G/A	1:44636715	A	ENSBTAG00000004833	ENSBTAT00000006347	Transcript	missense_variant	773	745	249	V/M	Gtg/Atg	rs381611925	MODERATE	-	1	-	NIT2	VGNC	-	protein_coding	-	-	-
1_45129676_A/G	1:45129676	G	ENSBTAG00000012140	ENSBTAT00000016106	Transcript	missense_variant	1755	1529	510	N/S	aAt/aGt	rs133882199	MODERATE	-	1	-	ADGRG7	VGNC	-	protein_coding	-	-	-
1_45137319_A/C	1:45137319	C	ENSBTAG00000012140	ENSBTAT00000016106	Transcript	missense_variant	2296	2070	690	L/F	ttA/ttC	rs210067137	MODERATE	-	1	-	ADGRG7	VGNC	-	protein_coding	-	-	-
1_46091483_C/A	1:46091483	A	ENSBTAG00000013464	ENSBTAT00000017907	Transcript	missense_variant	1168	1097	366	P/Q	cCa/cAa	rs208308137	MODERATE	-	1	-	CEP97	VGNC	-	protein_coding	-	-	-
1_50104122_G/A	1:50104122	A	ENSBTAG00000000088	ENSBTAT00000000097	Transcript	missense_variant,splice_region_variant	1248	545	182	G/E	gGa/gAa	rs133131337	MODERATE	-	1	-	ALCAM	VGNC	-	protein_coding	-	-	-
1_53439090_C/G	1:53439090	G	ENSBTAG00000006158	ENSBTAT00000008099	Transcript	missense_variant	1815	1815	605	I/M	atC/atG	rs110564458	MODERATE	-	1	-	DZIP3	VGNC	-	protein_coding	-	-	-
1_53513499_C/T	1:53513499	T	ENSBTAG00000054027	ENSBTAT00000079694	Transcript	missense_variant	29	29	10	R/K	aGa/aAa	rs109868501	MODERATE	-	-1	-	-	-	-	protein_coding	-	-	-
1_54092127_C/G	1:54092127	G	ENSBTAG00000038103	ENSBTAT00000052895	Transcript	missense_variant	570	524	175	R/P	cGg/cCg	rs210202439	MODERATE	-	-1	-	DPPA4	EntrezGene	-	protein_coding	-	-	-
1_54092637_G/T	1:54092637	T	ENSBTAG00000038103	ENSBTAT00000052895	Transcript	missense_variant	266	220	74	P/T	Ccg/Acg	rs136627993	MODERATE	-	-1	-	DPPA4	EntrezGene	-	protein_coding	-	-	-
1_54092679_C/G	1:54092679	G	ENSBTAG00000038103	ENSBTAT00000052895	Transcript	missense_variant	224	178	60	G/R	Ggt/Cgt	rs134988097	MODERATE	-	-1	-	DPPA4	EntrezGene	-	protein_coding	-	-	-
1_54093927_C/T	1:54093927	T	ENSBTAG00000038103	ENSBTAT00000052895	Transcript	missense_variant,splice_region_variant	69	23	8	S/N	aGc/aAc	rs136682812	MODERATE	-	-1	-	DPPA4	EntrezGene	-	protein_coding	-	-	-
1_54227258_A/C	1:54227258	C	ENSBTAG00000022275	ENSBTAT00000020266	Transcript	missense_variant	421	392	131	I/S	aTt/aGt	rs440214087	MODERATE	-	-1	-	-	-	-	protein_coding	-	-	-
1_54473052_G/T	1:54473052	T	ENSBTAG00000051495	ENSBTAT00000079843	Transcript	missense_variant	398	398	133	T/N	aCt/aAt	rs42439379	MODERATE	-	-1	-	-	-	-	protein_coding	-	-	-
1_54478138_G/A	1:54478138	A	ENSBTAG00000051495	ENSBTAT00000079843	Transcript	missense_variant	29	29	10	T/I	aCa/aTa	rs383320662	MODERATE	-	-1	-	-	-	-	protein_coding	-	-	-
1_56350426_T/C	1:56350426	C	ENSBTAG00000014441	ENSBTAT00000019209	Transcript	missense_variant	1065	971	324	V/A	gTa/gCa	rs136204383	MODERATE	-	1	-	CD96	VGNC	-	protein_coding	-	-	-
1_56460638_A/G	1:56460638	G	ENSBTAG00000012646	ENSBTAT00000016779	Transcript	missense_variant	1177	617	206	Y/C	tAc/tGc	rs210079397	MODERATE	-	1	-	PLCXD2	VGNC	-	protein_coding	-	-	-
1_56476134_C/T	1:56476134	T	ENSBTAG00000012646	ENSBTAT00000016779	Transcript	missense_variant	1573	1013	338	A/V	gCt/gTt	rs137807094	MODERATE	-	1	-	PLCXD2	VGNC	-	protein_coding	-	-	-
1_56839877_C/T	1:56839877	T	ENSBTAG00000015065	ENSBTAT00000020053	Transcript	missense_variant	461	461	154	T/I	aCa/aTa	rs109231956	MODERATE	-	1	-	TMPRSS7	VGNC	-	protein_coding	-	-	-
1_56861322_G/A	1:56861322	A	ENSBTAG00000015065	ENSBTAT00000020053	Transcript	missense_variant,splice_region_variant	1286	1286	429	R/H	cGc/cAc	rs108979865	MODERATE	-	1	-	TMPRSS7	VGNC	-	protein_coding	-	-	-
1_56883082_C/T	1:56883082	T	ENSBTAG00000016554	ENSBTAT00000022018	Transcript	missense_variant	113	113	38	S/L	tCa/tTa	rs110399411	MODERATE	-	1	-	C1H3orf52	VGNC	-	protein_coding	-	-	-
1_56918263_C/G	1:56918263	G	ENSBTAG00000016554	ENSBTAT00000022018	Transcript	missense_variant	675	675	225	H/Q	caC/caG	rs110539019	MODERATE	-	1	-	C1H3orf52	VGNC	-	protein_coding	-	-	-
1_56918283_A/G	1:56918283	G	ENSBTAG00000016554	ENSBTAT00000022018	Transcript	missense_variant	695	695	232	E/G	gAg/gGg	rs110170455	MODERATE	-	1	-	C1H3orf52	VGNC	-	protein_coding	-	-	-
1_57010359_T/C	1:57010359	C	ENSBTAG00000019332	ENSBTAT00000061361	Transcript	missense_variant	1540	1540	514	I/V	Att/Gtt	rs133746767	MODERATE	-	-1	-	SLC9C1	VGNC	-	protein_coding	-	-	-
1_57344938_C/G	1:57344938	G	ENSBTAG00000009085	ENSBTAT00000011977	Transcript	missense_variant	245	38	13	S/W	tCg/tGg	rs446152516	MODERATE	-	1	-	SLC35A5	VGNC	-	protein_coding	-	-	-
1_57646241_G/A	1:57646241	A	ENSBTAG00000001235	ENSBTAT00000001635	Transcript	missense_variant	1014	758	253	S/F	tCc/tTc	rs208484950	MODERATE	-	-1	-	CD200R1L	EntrezGene	-	protein_coding	-	-	-
1_57646302_T/C	1:57646302	C	ENSBTAG00000001235	ENSBTAT00000001635	Transcript	missense_variant	953	697	233	S/G	Agc/Ggc	rs459700343	MODERATE	-	-1	-	CD200R1L	EntrezGene	-	protein_coding	-	-	-
1_57646340_T/C	1:57646340	C	ENSBTAG00000001235	ENSBTAT00000001635	Transcript	missense_variant	915	659	220	D/G	gAc/gGc	rs383136932	MODERATE	-	-1	-	CD200R1L	EntrezGene	-	protein_coding	-	-	-
1_57646355_C/T	1:57646355	T	ENSBTAG00000001235	ENSBTAT00000001635	Transcript	missense_variant	900	644	215	G/E	gGa/gAa	rs208289595	MODERATE	-	-1	-	CD200R1L	EntrezGene	-	protein_coding	-	-	-
1_57985267_A/G	1:57985267	G	ENSBTAG00000013909	ENSBTAT00000018474	Transcript	missense_variant	539	296	99	H/R	cAc/cGc	rs467398159	MODERATE	-	1	-	BOC	VGNC	-	protein_coding	-	-	-
1_58009202_G/T	1:58009202	T	ENSBTAG00000013909	ENSBTAT00000018474	Transcript	missense_variant	1768	1525	509	V/L	Gtg/Ttg	rs109705911	MODERATE	-	1	-	BOC	VGNC	-	protein_coding	-	-	-
1_58102095_G/A	1:58102095	A	ENSBTAG00000013920	ENSBTAT00000018490	Transcript	missense_variant	563	563	188	S/L	tCg/tTg	rs210089875	MODERATE	-	-1	-	-	-	-	protein_coding	-	-	-
1_58219005_C/G	1:58219005	G	ENSBTAG00000013292	ENSBTAT00000017678	Transcript	missense_variant	127	127	43	Q/E	Cag/Gag	rs109422368	MODERATE	-	1	-	SIDT1	VGNC	-	protein_coding	-	-	-
1_58742742_T/C	1:58742742	C	ENSBTAG00000004977	ENSBTAT00000054516	Transcript	missense_variant	348	211	71	Y/H	Tat/Cat	rs110727373	MODERATE	-	1	-	QTRT2	VGNC	-	protein_coding	-	-	-
1_63996967_G/A	1:63996967	A	ENSBTAG00000009014	ENSBTAT00000011866	Transcript	missense_variant	257	76	26	G/S	Ggc/Agc	rs43652277	MODERATE	-	1	-	UPK1B	VGNC	-	protein_coding	-	-	-
1_64432817_T/C	1:64432817	C	ENSBTAG00000002182	ENSBTAT00000002828	Transcript	missense_variant	124	97	33	S/G	Agc/Ggc	rs208045948	MODERATE	-	-1	-	COX17	VGNC	-	protein_coding	-	-	-
1_64465869_G/A	1:64465869	A	ENSBTAG00000001293	ENSBTAT00000001703	Transcript	missense_variant	727	409	137	V/I	Gtt/Att	rs1114396353	MODERATE	-	1	-	CFAP91	VGNC	-	protein_coding	-	-	-
1_64467211_A/G	1:64467211	G	ENSBTAG00000001293	ENSBTAT00000001703	Transcript	missense_variant	797	479	160	N/S	aAt/aGt	rs133696230	MODERATE	-	1	-	CFAP91	VGNC	-	protein_coding	-	-	-
1_64940185_T/C	1:64940185	C	ENSBTAG00000001464	ENSBTAT00000001918	Transcript	missense_variant	2874	2030	677	Q/R	cAa/cGa	rs133878778	MODERATE	-	-1	-	GPR156	VGNC	-	protein_coding	-	-	-
1_64940255_C/A	1:64940255	A	ENSBTAG00000001464	ENSBTAT00000001918	Transcript	missense_variant	2804	1960	654	D/Y	Gac/Tac	rs43237900	MODERATE	-	-1	-	GPR156	VGNC	-	protein_coding	-	-	-
1_64940342_T/G	1:64940342	G	ENSBTAG00000001464	ENSBTAT00000001918	Transcript	missense_variant	2717	1873	625	N/H	Aac/Cac	rs43237899	MODERATE	-	-1	-	GPR156	VGNC	-	protein_coding	-	-	-
1_64962769_T/C	1:64962769	C	ENSBTAG00000001464	ENSBTAT00000001918	Transcript	missense_variant	1386	542	181	E/G	gAg/gGg	rs43238761	MODERATE	-	-1	-	GPR156	VGNC	-	protein_coding	-	-	-
1_66248931_C/T	1:66248931	T	ENSBTAG00000013069	ENSBTAT00000017379	Transcript	missense_variant	1840	1654	552	A/T	Gcc/Acc	rs133555999	MODERATE	-	-1	-	IQCB1	VGNC	-	protein_coding	-	-	-
1_67240138_G/A	1:67240138	A	ENSBTAG00000018765	ENSBTAT00000024989	Transcript	missense_variant	3272	3167	1056	T/M	aCg/aTg	rs383148846	MODERATE	-	-1	-	SEMA5B	VGNC	-	protein_coding	-	-	-
1_67251766_G/C	1:67251766	C	ENSBTAG00000018765	ENSBTAT00000024989	Transcript	missense_variant	1523	1418	473	A/G	gCt/gGt	rs41577047	MODERATE	-	-1	-	SEMA5B	VGNC	-	protein_coding	-	-	-
1_67822752_C/T	1:67822752	T	ENSBTAG00000018777	ENSBTAT00000032274	Transcript	missense_variant	994	370	124	G/S	Ggc/Agc	rs1115245296	MODERATE	-	-1	-	ADCY5	VGNC	-	protein_coding	-	-	-
1_68290754_T/C	1:68290754	C	ENSBTAG00000000566	ENSBTAT00000000740	Transcript	missense_variant	2842	2695	899	N/D	Aac/Gac	rs133094201	MODERATE	-	-1	-	CCDC14	VGNC	-	protein_coding	-	-	-
1_68290843_T/C	1:68290843	C	ENSBTAG00000000566	ENSBTAT00000000740	Transcript	missense_variant	2753	2606	869	H/R	cAc/cGc	rs208841060	MODERATE	-	-1	-	CCDC14	VGNC	-	protein_coding	-	-	-
1_68290917_C/A	1:68290917	A	ENSBTAG00000000566	ENSBTAT00000000740	Transcript	missense_variant	2679	2532	844	K/N	aaG/aaT	rs209599058	MODERATE	-	-1	-	CCDC14	VGNC	-	protein_coding	-	-	-
1_68291216_T/C	1:68291216	C	ENSBTAG00000000566	ENSBTAT00000000740	Transcript	missense_variant	2380	2233	745	I/V	Att/Gtt	rs134416878	MODERATE	-	-1	-	CCDC14	VGNC	-	protein_coding	-	-	-
1_68310344_T/G	1:68310344	G	ENSBTAG00000000566	ENSBTAT00000000740	Transcript	missense_variant	887	740	247	Q/P	cAg/cCg	rs210956941	MODERATE	-	-1	-	CCDC14	VGNC	-	protein_coding	-	-	-
1_69078397_A/G	1:69078397	G	ENSBTAG00000053238	ENSBTAT00000071142	Transcript	missense_variant	2050	2050	684	T/A	Acg/Gcg	rs110074040	MODERATE	-	1	-	-	-	-	protein_coding	-	-	-
1_69148086_C/T	1:69148086	T	ENSBTAG00000013727	ENSBTAT00000018248	Transcript	missense_variant	541	541	181	R/C	Cgt/Tgt	rs110953962	MODERATE	-	1	-	UMPS	VGNC	-	protein_coding	-	-	-
1_69283631_T/C	1:69283631	C	ENSBTAG00000013755	ENSBTAT00000018278	Transcript	missense_variant	414	368	123	K/R	aAg/aGg	rs135061845	MODERATE	-	-1	-	ITGB5	VGNC	-	protein_coding	-	-	-
1_69934561_G/A	1:69934561	A	ENSBTAG00000011383	ENSBTAT00000015120	Transcript	missense_variant	219	194	65	A/V	gCa/gTa	rs801193610	MODERATE	-	-1	-	SNX4	VGNC	-	protein_coding	-	-	-
1_70484393_C/T	1:70484393	T	ENSBTAG00000014721	ENSBTAT00000066675	Transcript	missense_variant	7707	7707	2569	M/I	atG/atA	rs452308189	MODERATE	-	-1	-	MUC4	VGNC	-	protein_coding	-	-	-
1_70485290_T/C	1:70485290	C	ENSBTAG00000014721	ENSBTAT00000066675	Transcript	missense_variant	7498	7498	2500	M/V	Atg/Gtg	rs133989977	MODERATE	-	-1	-	MUC4	VGNC	-	protein_coding	-	-	-
1_70494140_T/C	1:70494140	C	ENSBTAG00000014721	ENSBTAT00000066675	Transcript	missense_variant	6532	6532	2178	T/A	Act/Gct	rs109704859	MODERATE	-	-1	-	MUC4	VGNC	-	protein_coding	-	-	-
1_70495517_G/T	1:70495517	T	ENSBTAG00000014721	ENSBTAT00000066675	Transcript	missense_variant	6256	6256	2086	H/N	Cat/Aat	rs133681725	MODERATE	-	-1	-	MUC4	VGNC	-	protein_coding	-	-	-
1_70502784_T/C	1:70502784	C	ENSBTAG00000014721	ENSBTAT00000066675	Transcript	missense_variant	5179	5179	1727	N/D	Aac/Gac	rs210156914	MODERATE	-	-1	-	MUC4	VGNC	-	protein_coding	-	-	-
1_70514979_A/T	1:70514979	T	ENSBTAG00000014721	ENSBTAT00000066675	Transcript	missense_variant	385	385	129	Y/N	Tat/Aat	-	MODERATE	-	-1	-	MUC4	VGNC	-	protein_coding	-	-	-
1_70657816_T/C	1:70657816	C	ENSBTAG00000032719	ENSBTAT00000046421	Transcript	missense_variant	1586	1505	502	N/S	aAt/aGt	rs134192881	MODERATE	-	-1	-	TFRC	VGNC	-	protein_coding	-	-	-
1_71416509_G/A	1:71416509	A	ENSBTAG00000011659	ENSBTAT00000015483	Transcript	missense_variant	600	511	171	R/C	Cgc/Tgc	rs385986791	MODERATE	-	-1	-	PIGZ	VGNC	-	protein_coding	-	-	-
1_71416751_A/G	1:71416751	G	ENSBTAG00000011659	ENSBTAT00000015483	Transcript	missense_variant	358	269	90	V/A	gTg/gCg	rs383626563	MODERATE	-	-1	-	PIGZ	VGNC	-	protein_coding	-	-	-
1_71416881_T/C	1:71416881	C	ENSBTAG00000011659	ENSBTAT00000015483	Transcript	missense_variant	228	139	47	I/V	Att/Gtt	rs380486124	MODERATE	-	-1	-	PIGZ	VGNC	-	protein_coding	-	-	-
1_71416890_T/C	1:71416890	C	ENSBTAG00000011659	ENSBTAT00000015483	Transcript	missense_variant	219	130	44	I/V	Atc/Gtc	rs208384351	MODERATE	-	-1	-	PIGZ	VGNC	-	protein_coding	-	-	-
1_71493075_C/G	1:71493075	G	ENSBTAG00000002998	ENSBTAT00000046533	Transcript	missense_variant	711	586	196	E/Q	Gaa/Caa	-	MODERATE	-	-1	-	MELTF	VGNC	-	protein_coding	-	-	-
1_71868839_G/T	1:71868839	T	ENSBTAG00000048225	ENSBTAT00000066335	Transcript	missense_variant	515	515	172	R/I	aGa/aTa	-	MODERATE	-	1	-	-	-	-	protein_coding	-	-	-
1_72070002_G/A	1:72070002	A	ENSBTAG00000023600	ENSBTAT00000046493	Transcript	missense_variant	660	289	97	V/I	Gtc/Atc	rs109769894	MODERATE	-	1	-	APOD	VGNC	-	protein_coding	-	-	-
1_72071407_G/T	1:72071407	T	ENSBTAG00000050331	ENSBTAT00000075771	Transcript	missense_variant	715	715	239	Q/K	Cag/Aag	rs382784355	MODERATE	-	-1	-	-	-	-	protein_coding	-	-	-
1_72071602_A/C	1:72071602	C	ENSBTAG00000050331	ENSBTAT00000075771	Transcript	missense_variant	520	520	174	Y/D	Tat/Gat	rs385969887	MODERATE	-	-1	-	-	-	-	protein_coding	-	-	-
1_72071688_A/C	1:72071688	C	ENSBTAG00000050331	ENSBTAT00000075771	Transcript	missense_variant	434	434	145	L/W	tTg/tGg	rs379345999	MODERATE	-	-1	-	-	-	-	protein_coding	-	-	-
1_73893643_G/A	1:73893643	A	ENSBTAG00000016305	ENSBTAT00000021694	Transcript	missense_variant	4	4	2	G/R	Ggg/Agg	rs378928093	MODERATE	-	1	-	ATP13A4	VGNC	-	protein_coding	-	-	-
1_74076411_G/A	1:74076411	A	ENSBTAG00000018657	ENSBTAT00000077002	Transcript	missense_variant	653	544	182	V/I	Gta/Ata	rs210076598	MODERATE	-	1	-	ATP13A5	VGNC	-	protein_coding	-	-	-
1_76083773_A/C	1:76083773	C	ENSBTAG00000018703	ENSBTAT00000038884	Transcript	missense_variant	235	184	62	L/V	Tta/Gta	rs207537756	MODERATE	-	-1	-	OSTN	VGNC	-	protein_coding	-	-	-
1_79202438_C/G	1:79202438	G	ENSBTAG00000049984	ENSBTAT00000067293	Transcript	missense_variant	1219	1219	407	G/R	Gga/Cga	-	MODERATE	-	-1	-	-	-	-	protein_coding	-	-	-
1_79602470_G/A	1:79602470	A	ENSBTAG00000001511	ENSBTAT00000071778	Transcript	missense_variant	982	898	300	G/S	Ggc/Agc	rs207733696	MODERATE	-	1	-	BCL6	VGNC	-	protein_coding	-	-	-
1_79659004_A/G	1:79659004	G	ENSBTAG00000017312	ENSBTAT00000023020	Transcript	missense_variant,splice_region_variant	722	139	47	K/E	Aaa/Gaa	rs17870997	MODERATE	-	1	-	SST	VGNC	-	protein_coding	-	-	-
1_80427737_T/C	1:80427737	C	ENSBTAG00000052213	ENSBTAT00000077795	Transcript	missense_variant	77	62	21	E/G	gAg/gGg	rs210607551	MODERATE	-	-1	-	ADIPOQ	HGNC	HGNC:13633	protein_coding	-	-	-
1_80427755_A/G	1:80427755	G	ENSBTAG00000052213	ENSBTAT00000077795	Transcript	missense_variant	59	44	15	V/A	gTt/gCt	rs384267805	MODERATE	-	-1	-	ADIPOQ	HGNC	HGNC:13633	protein_coding	-	-	-
1_80561052_A/C	1:80561052	C	ENSBTAG00000017531	ENSBTAT00000023309	Transcript	missense_variant	1309	1152	384	I/M	atT/atG	rs137748502	MODERATE	-	-1	-	FETUB	VGNC	-	protein_coding	-	-	-
1_80561177_A/G	1:80561177	G	ENSBTAG00000017531	ENSBTAT00000023309	Transcript	missense_variant	1184	1027	343	S/P	Tcc/Ccc	rs133756302	MODERATE	-	-1	-	FETUB	VGNC	-	protein_coding	-	-	-
1_80678762_G/A	1:80678762	A	ENSBTAG00000003143	ENSBTAT00000004087	Transcript	missense_variant	1566	1376	459	R/Q	cGa/cAa	rs137529733	MODERATE	-	1	-	TBCCD1	VGNC	-	protein_coding	-	-	-
1_81269331_G/A	1:81269331	A	ENSBTAG00000011305	ENSBTAT00000056588	Transcript	missense_variant	133	133	45	R/W	Cgg/Tgg	rs43251848	MODERATE	-	-1	-	-	-	-	protein_coding	-	-	-
1_81269420_C/T	1:81269420	T	ENSBTAG00000011305	ENSBTAT00000056588	Transcript	missense_variant	44	44	15	R/Q	cGg/cAg	rs43251847	MODERATE	-	-1	-	-	-	-	protein_coding	-	-	-
1_81713848_T/C	1:81713848	C	ENSBTAG00000017103	ENSBTAT00000076836	Transcript	missense_variant	3270	2639	880	H/R	cAc/cGc	rs207910399	MODERATE	-	-1	-	MAP3K13	VGNC	-	protein_coding	-	-	-
1_82266309_G/A	1:82266309	A	ENSBTAG00000005209	ENSBTAT00000061266	Transcript	missense_variant	2143	2143	715	R/C	Cgt/Tgt	rs209856568	MODERATE	-	-1	-	VPS8	VGNC	-	protein_coding	-	-	-
1_82817533_C/T	1:82817533	T	ENSBTAG00000000476	ENSBTAT00000000602	Transcript	missense_variant	356	191	64	A/V	gCt/gTt	rs109746192	MODERATE	-	1	-	THPO	VGNC	-	protein_coding	-	-	-
1_82922271_T/G	1:82922271	G	ENSBTAG00000051586	ENSBTAT00000064633	Transcript	missense_variant	311	226	76	I/L	Ata/Cta	rs43246430	MODERATE	-	-1	-	ECE2	EntrezGene	-	protein_coding	-	-	-
1_82966117_G/A	1:82966117	A	ENSBTAG00000006920	ENSBTAT00000009087	Transcript	missense_variant	786	776	259	T/M	aCg/aTg	rs137274724	MODERATE	-	-1	-	ABCF3	VGNC	-	protein_coding	-	-	-
1_83030588_G/A	1:83030588	A	ENSBTAG00000040304	ENSBTAT00000055354	Transcript	missense_variant	1145	1145	382	A/V	gCg/gTg	rs132818185	MODERATE	-	-1	-	-	-	-	protein_coding	-	-	-
1_83030839_T/C	1:83030839	C	ENSBTAG00000040304	ENSBTAT00000055354	Transcript	missense_variant	1025	1025	342	H/R	cAt/cGt	rs136351973	MODERATE	-	-1	-	-	-	-	protein_coding	-	-	-
1_83106059_T/C	1:83106059	C	ENSBTAG00000039011	ENSBTAT00000056946	Transcript	missense_variant	1318	868	290	I/V	Atc/Gtc	rs110201663	MODERATE	-	-1	-	-	-	-	protein_coding	-	-	-
1_83107051_C/T	1:83107051	T	ENSBTAG00000039011	ENSBTAT00000056946	Transcript	missense_variant	1150	700	234	D/N	Gac/Aac	rs135125849	MODERATE	-	-1	-	-	-	-	protein_coding	-	-	-
1_83107056_C/T	1:83107056	T	ENSBTAG00000039011	ENSBTAT00000056946	Transcript	missense_variant	1145	695	232	G/D	gGc/gAc	rs136412689	MODERATE	-	-1	-	-	-	-	protein_coding	-	-	-
1_83247047_C/T	1:83247047	T	ENSBTAG00000014460	ENSBTAT00000019227	Transcript	missense_variant	625	167	56	T/I	aCt/aTt	rs210717498	MODERATE	-	1	-	PARL	VGNC	-	protein_coding	-	-	-
1_83320498_C/T	1:83320498	T	ENSBTAG00000014451	ENSBTAT00000019219	Transcript	missense_variant	3867	3706	1236	D/N	Gat/Aat	rs436748120	MODERATE	-	-1	-	YEATS2	VGNC	-	protein_coding	-	-	-
1_83328059_G/C	1:83328059	C	ENSBTAG00000014451	ENSBTAT00000019219	Transcript	missense_variant	3445	3284	1095	A/G	gCt/gGt	rs526882488	MODERATE	-	-1	-	YEATS2	VGNC	-	protein_coding	-	-	-
1_83361288_G/A	1:83361288	A	ENSBTAG00000014451	ENSBTAT00000019219	Transcript	missense_variant	1230	1069	357	P/S	Cct/Tct	rs385651638	MODERATE	-	-1	-	YEATS2	VGNC	-	protein_coding	-	-	-
1_83419621_G/C	1:83419621	C	ENSBTAG00000014449	ENSBTAT00000019214	Transcript	missense_variant	85	43	15	V/L	Gtc/Ctc	rs137553859	MODERATE	-	1	-	-	-	-	protein_coding	-	-	-
1_83710161_C/G	1:83710161	G	ENSBTAG00000032217	ENSBTAT00000045699	Transcript	missense_variant	874	874	292	V/L	Gtt/Ctt	rs43443354	MODERATE	-	-1	-	-	-	-	protein_coding	-	-	-
1_83710324_G/C	1:83710324	C	ENSBTAG00000032217	ENSBTAT00000045699	Transcript	missense_variant	711	711	237	D/E	gaC/gaG	rs110205198	MODERATE	-	-1	-	-	-	-	protein_coding	-	-	-
1_83710491_A/G	1:83710491	G	ENSBTAG00000032217	ENSBTAT00000045699	Transcript	missense_variant	544	544	182	Y/H	Tat/Cat	rs43443356	MODERATE	-	-1	-	-	-	-	protein_coding	-	-	-
1_83710602_T/G	1:83710602	G	ENSBTAG00000032217	ENSBTAT00000045699	Transcript	missense_variant	433	433	145	T/P	Aca/Cca	rs43443359	MODERATE	-	-1	-	-	-	-	protein_coding	-	-	-
1_83710619_T/A	1:83710619	A	ENSBTAG00000032217	ENSBTAT00000045699	Transcript	missense_variant	416	416	139	N/I	aAt/aTt	rs43443361	MODERATE	-	-1	-	-	-	-	protein_coding	-	-	-
1_83710686_T/C	1:83710686	C	ENSBTAG00000032217	ENSBTAT00000045699	Transcript	missense_variant	349	349	117	I/V	Atc/Gtc	rs43443363	MODERATE	-	-1	-	-	-	-	protein_coding	-	-	-
1_83710709_A/T	1:83710709	T	ENSBTAG00000032217	ENSBTAT00000045699	Transcript	missense_variant	326	326	109	I/N	aTt/aAt	rs43443364	MODERATE	-	-1	-	-	-	-	protein_coding	-	-	-
1_83710847_C/A	1:83710847	A	ENSBTAG00000032217	ENSBTAT00000045699	Transcript	missense_variant	188	188	63	R/M	aGg/aTg	rs43443367	MODERATE	-	-1	-	-	-	-	protein_coding	-	-	-
1_83710991_T/G	1:83710991	G	ENSBTAG00000032217	ENSBTAT00000045699	Transcript	missense_variant	44	44	15	E/A	gAa/gCa	rs43443370	MODERATE	-	-1	-	-	-	-	protein_coding	-	-	-
1_86365995_C/A	1:86365995	A	ENSBTAG00000001969	ENSBTAT00000002557	Transcript	missense_variant	2539	2539	847	Q/K	Caa/Aaa	rs436450796	MODERATE	-	1	-	CCDC39	VGNC	-	protein_coding	-	-	-
1_87518883_G/A	1:87518883	A	ENSBTAG00000002462	ENSBTAT00000003195	Transcript	missense_variant	350	32	11	R/K	aGa/aAa	rs42676857	MODERATE	-	1	-	MRPL47	VGNC	-	protein_coding	-	-	-
1_87723366_A/C	1:87723366	C	ENSBTAG00000050978	ENSBTAT00000074050	Transcript	missense_variant	40	40	14	K/Q	Aag/Cag	rs799023631	MODERATE	-	1	-	-	-	-	protein_coding	-	-	-
1_87723368_G/T	1:87723368	T	ENSBTAG00000050978	ENSBTAT00000074050	Transcript	missense_variant	42	42	14	K/N	aaG/aaT	rs385403569	MODERATE	-	1	-	-	-	-	protein_coding	-	-	-
1_87723435_A/C	1:87723435	C	ENSBTAG00000050978	ENSBTAT00000074050	Transcript	missense_variant	109	109	37	M/L	Atg/Ctg	rs380981939	MODERATE	-	1	-	-	-	-	protein_coding	-	-	-
1_87723442_C/A	1:87723442	A	ENSBTAG00000050978	ENSBTAT00000074050	Transcript	missense_variant	116	116	39	A/E	gCa/gAa	rs384292150	MODERATE	-	1	-	-	-	-	protein_coding	-	-	-
1_87723531_G/C	1:87723531	C	ENSBTAG00000050978	ENSBTAT00000074050	Transcript	missense_variant	205	205	69	E/Q	Gaa/Caa	rs210648599	MODERATE	-	1	-	-	-	-	protein_coding	-	-	-
1_87723685_T/C	1:87723685	C	ENSBTAG00000050978	ENSBTAT00000074050	Transcript	missense_variant	359	359	120	V/A	gTa/gCa	rs136692935,rs382781444	MODERATE	-	1	-	-	-	-	protein_coding	-	-	-
1_87723923_C/A	1:87723923	A	ENSBTAG00000050978	ENSBTAT00000074050	Transcript	missense_variant	597	597	199	S/R	agC/agA	rs378074158	MODERATE	-	1	-	-	-	-	protein_coding	-	-	-
1_87723931_G/A	1:87723931	A	ENSBTAG00000050978	ENSBTAT00000074050	Transcript	missense_variant	605	605	202	R/K	aGa/aAa	rs442692823	MODERATE	-	1	-	-	-	-	protein_coding	-	-	-
1_87724098_G/A	1:87724098	A	ENSBTAG00000050978	ENSBTAT00000074050	Transcript	missense_variant	772	772	258	G/S	Ggc/Agc	rs381063031	MODERATE	-	1	-	-	-	-	protein_coding	-	-	-
1_87724119_A/G	1:87724119	G	ENSBTAG00000050978	ENSBTAT00000074050	Transcript	missense_variant	793	793	265	I/V	Ata/Gta	rs383855172	MODERATE	-	1	-	-	-	-	protein_coding	-	-	-
1_87724212_C/A	1:87724212	A	ENSBTAG00000050978	ENSBTAT00000074050	Transcript	missense_variant	886	886	296	Q/K	Caa/Aaa	rs378487503	MODERATE	-	1	-	-	-	-	protein_coding	-	-	-
1_88323157_G/A	1:88323157	A	ENSBTAG00000050181	ENSBTAT00000065700	Transcript	missense_variant	52	52	18	P/S	Ccc/Tcc	-	MODERATE	-	-1	-	-	-	-	protein_coding	-	-	-
1_88407072_-/CGGCCCTCG	1:88407071-88407072	CGGCCCTCG	ENSBTAG00000052803	ENSBTAT00000085324	Transcript	inframe_insertion	142-143	142-143	48	E/ARAE	gag/gCGAGGGCCGag	-	MODERATE	-	-1	-	-	-	-	protein_coding	-	-	-
1_93401778_A/G	1:93401778	G	ENSBTAG00000046279	ENSBTAT00000064938	Transcript	missense_variant	1552	1552	518	T/A	Act/Gct	-	MODERATE	-	1	-	-	-	-	protein_coding	-	-	-
1_96158675_C/T	1:96158675	T	ENSBTAG00000051079	ENSBTAT00000067104	Transcript	missense_variant	117	41	14	G/D	gGt/gAt	rs135435730	MODERATE	-	-1	-	TMSB4	EntrezGene	-	protein_coding	-	-	-
1_96398886_G/C	1:96398886	C	ENSBTAG00000050747	ENSBTAT00000068690	Transcript	missense_variant	1024	1024	342	L/V	Ctg/Gtg	rs385902889	MODERATE	-	-1	-	-	-	-	protein_coding	-	-	-
1_97163069_C/T	1:97163069	T	ENSBTAG00000001403	ENSBTAT00000061563	Transcript	missense_variant	154	20	7	S/N	aGc/aAc	rs207969566	MODERATE	-	-1	-	PRKCI	VGNC	-	protein_coding	-	-	-
1_97450244_T/C	1:97450244	C	ENSBTAG00000018228	ENSBTAT00000024261	Transcript	missense_variant	985	985	329	I/V	Att/Gtt	rs137388717	MODERATE	-	-1	-	SAMD7	VGNC	-	protein_coding	-	-	-
1_97580387_G/T	1:97580387	T	ENSBTAG00000006409	ENSBTAT00000044885	Transcript	missense_variant	1495	1226	409	G/V	gGa/gTa	-	MODERATE	-	1	-	LRRC34	VGNC	-	protein_coding	-	-	-
1_98645632_C/T	1:98645632	T	ENSBTAG00000054693	ENSBTAT00000068927	Transcript	missense_variant	914	913	305	D/N	Gat/Aat	rs29022894	MODERATE	-	-1	-	-	-	-	protein_coding	-	-	-
1_98656872_T/C	1:98656872	C	ENSBTAG00000054693	ENSBTAT00000068927	Transcript	missense_variant	351	350	117	Q/R	cAg/cGg	rs41606110	MODERATE	-	-1	-	-	-	-	protein_coding	-	-	-
1_102347892_A/T	1:102347892	T	ENSBTAG00000006975	ENSBTAT00000023366	Transcript	missense_variant	3958	3958	1320	R/W	Agg/Tgg	rs43257729	MODERATE	-	1	-	SI	VGNC	-	protein_coding	-	-	-
1_104351601_G/A	1:104351601	A	ENSBTAG00000027213	ENSBTAT00000039021	Transcript	missense_variant	446	446	149	G/D	gGt/gAt	rs379852281	MODERATE	-	1	-	-	-	-	protein_coding	-	-	-
1_105878097_C/T	1:105878097	T	ENSBTAG00000018489	ENSBTAT00000024606	Transcript	missense_variant	880	730	244	G/R	Ggg/Agg	rs43260151	MODERATE	-	-1	-	OTOL1	VGNC	-	protein_coding	-	-	-
1_106584978_G/A	1:106584978	A	ENSBTAG00000055054	ENSBTAT00000079965	Transcript	missense_variant	301	301	101	D/N	Gat/Aat	rs210779983	MODERATE	-	1	-	-	-	-	protein_coding	-	-	-
1_107047509_G/A	1:107047509	A	ENSBTAG00000005862	ENSBTAT00000007705	Transcript	missense_variant	3285	3167	1056	P/L	cCa/cTa	rs439430926	MODERATE	-	-1	-	SMC4	VGNC	-	protein_coding	-	-	-
1_107062450_C/A	1:107062450	A	ENSBTAG00000005862	ENSBTAT00000007705	Transcript	missense_variant	1651	1533	511	R/S	agG/agT	rs109962178	MODERATE	-	-1	-	SMC4	VGNC	-	protein_coding	-	-	-
1_107237713_G/T	1:107237713	T	ENSBTAG00000047247	ENSBTAT00000064087	Transcript	missense_variant	58	58	20	L/M	Ctg/Atg	rs43257819	MODERATE	-	-1	-	C1H3orf80	VGNC	-	protein_coding	-	-	-
1_108226968_G/A	1:108226968	A	ENSBTAG00000003135	ENSBTAT00000004075	Transcript	missense_variant	322	322	108	R/W	Cgg/Tgg	rs209517238	MODERATE	-	-1	-	IQCJ	VGNC	-	protein_coding	-	-	-
1_108696009_T/C	1:108696009	C	ENSBTAG00000038395	ENSBTAT00000025466	Transcript	missense_variant	46	46	16	Y/H	Tat/Cat	rs135171031	MODERATE	-	1	-	-	-	-	protein_coding	-	-	-
1_108696093_G/A	1:108696093	A	ENSBTAG00000038395	ENSBTAT00000025466	Transcript	missense_variant	130	130	44	V/I	Gtc/Atc	rs381439962	MODERATE	-	1	-	-	-	-	protein_coding	-	-	-
1_108696573_A/G	1:108696573	G	ENSBTAG00000038395	ENSBTAT00000025466	Transcript	missense_variant	610	610	204	I/V	Atc/Gtc	rs384749288	MODERATE	-	1	-	-	-	-	protein_coding	-	-	-
1_108696670_T/C	1:108696670	C	ENSBTAG00000038395	ENSBTAT00000025466	Transcript	missense_variant	707	707	236	I/T	aTc/aCc	rs109922645	MODERATE	-	1	-	-	-	-	protein_coding	-	-	-
1_108967835_T/C	1:108967835	C	ENSBTAG00000031561	ENSBTAT00000044707	Transcript	missense_variant	860	860	287	N/S	aAc/aGc	rs110509495	MODERATE	-	-1	-	RSRC1	VGNC	-	protein_coding	-	-	-
1_109418010_-/CGGCGGAGGCGGCGG	1:109418009-109418010	CGGCGGAGGCGGCGG	ENSBTAG00000005230	ENSBTAT00000044731	Transcript	inframe_insertion	176-177	176-177	59	A/AGGGGG	gcc/gcCGGCGGAGGCGGCGGc	-	MODERATE	-	1	-	SHOX2	VGNC	-	protein_coding	-	-	-
1_110158926_A/C	1:110158926	C	ENSBTAG00000009012	ENSBTAT00000011863	Transcript	missense_variant	1114	1023	341	D/E	gaT/gaG	rs43263271	MODERATE	-	-1	-	PTX3	VGNC	-	protein_coding	-	-	-
1_111901666_T/A	1:111901666	A	ENSBTAG00000005203	ENSBTAT00000006854	Transcript	missense_variant	772	729	243	F/L	ttT/ttA	rs43257239	MODERATE	-	1	-	C1H3orf33	VGNC	-	protein_coding	-	-	-
1_112106623_C/A	1:112106623	A	ENSBTAG00000008307	ENSBTAT00000065611	Transcript	missense_variant	1438	1438	480	H/N	Cat/Aat	rs136681620	MODERATE	-	1	-	PLCH1	VGNC	-	protein_coding	-	-	-
1_112166887_G/A	1:112166887	A	ENSBTAG00000008307	ENSBTAT00000065611	Transcript	missense_variant	4027	4027	1343	V/I	Gta/Ata	rs41573014	MODERATE	-	1	-	PLCH1	VGNC	-	protein_coding	-	-	-
1_112686362_A/G	1:112686362	G	ENSBTAG00000024623	ENSBTAT00000015298	Transcript	missense_variant	370	370	124	F/L	Ttt/Ctt	rs133620726	MODERATE	-	-1	-	-	-	-	protein_coding	-	-	-
1_112686592_A/G	1:112686592	G	ENSBTAG00000024623	ENSBTAT00000015298	Transcript	missense_variant	140	140	47	I/T	aTt/aCt	rs134309261	MODERATE	-	-1	-	-	-	-	protein_coding	-	-	-
1_112686623_G/T	1:112686623	T	ENSBTAG00000024623	ENSBTAT00000015298	Transcript	missense_variant	109	109	37	P/T	Cct/Act	rs132702695	MODERATE	-	-1	-	-	-	-	protein_coding	-	-	-
1_113235086_A/T	1:113235086	T	ENSBTAG00000006147	ENSBTAT00000008088	Transcript	missense_variant	269	269	90	Y/F	tAt/tTt	rs110970407	MODERATE	-	1	-	GPR149	VGNC	-	protein_coding	-	-	-
1_113235523_A/G	1:113235523	G	ENSBTAG00000006147	ENSBTAT00000008088	Transcript	missense_variant	706	706	236	T/A	Act/Gct	rs42223544	MODERATE	-	1	-	GPR149	VGNC	-	protein_coding	-	-	-
1_113235727_A/G	1:113235727	G	ENSBTAG00000006147	ENSBTAT00000008088	Transcript	missense_variant	859	859	287	K/E	Aag/Gag	rs134264390	MODERATE	-	1	-	GPR149	VGNC	-	protein_coding	-	-	-
1_113319616_A/T	1:113319616	T	ENSBTAG00000006147	ENSBTAT00000008088	Transcript	missense_variant	1822	1822	608	I/F	Att/Ttt	rs210219567	MODERATE	-	1	-	GPR149	VGNC	-	protein_coding	-	-	-
1_114370731_A/G	1:114370731	G	ENSBTAG00000047341	ENSBTAT00000063811	Transcript	missense_variant	4400	4391	1464	I/T	aTt/aCt	rs43769167	MODERATE	-	-1	-	-	-	-	protein_coding	-	-	-
1_114370773_G/A	1:114370773	A	ENSBTAG00000047341	ENSBTAT00000063811	Transcript	missense_variant	4358	4349	1450	T/I	aCc/aTc	rs382817158	MODERATE	-	-1	-	-	-	-	protein_coding	-	-	-
1_114372147_C/T	1:114372147	T	ENSBTAG00000047341	ENSBTAT00000063811	Transcript	missense_variant	3065	3056	1019	R/H	cGt/cAt	rs798114188	MODERATE	-	-1	-	-	-	-	protein_coding	-	-	-
1_116319079_G/A	1:116319079	A	ENSBTAG00000010385	ENSBTAT00000013705	Transcript	missense_variant	155	155	52	T/I	aCc/aTc	rs42872015	MODERATE	-	-1	-	-	-	-	protein_coding	-	-	-
1_116641243_C/A	1:116641243	A	ENSBTAG00000001728	ENSBTAT00000002263	Transcript	missense_variant	3638	3638	1213	T/K	aCg/aAg	rs42435748	MODERATE	-	1	-	IGSF10	VGNC	-	protein_coding	-	-	-
1_117187395_T/C	1:117187395	C	ENSBTAG00000011267	ENSBTAT00000014972	Transcript	missense_variant	260	260	87	L/P	cTg/cCg	rs43260495	MODERATE	-	1	-	CLRN1	VGNC	-	protein_coding	-	-	-
1_117187452_C/T	1:117187452	T	ENSBTAG00000011267	ENSBTAT00000014972	Transcript	missense_variant	317	317	106	T/I	aCa/aTa	rs43260494	MODERATE	-	1	-	CLRN1	VGNC	-	protein_coding	-	-	-
1_117362543_CGGCGGCGGCGG/-/CGGCGGCGGCGGCGG	1:117362543-117362554	CGGCGGCGGCGGCGG	ENSBTAG00000023445	ENSBTAT00000044404	Transcript	inframe_insertion	680-691	174-185	58-62	PGGGG/PGGGGG	ccCGGCGGCGGCGGc/ccCGGCGGCGGCGGCGGc	-	MODERATE	-	1	-	SIAH2	VGNC	-	protein_coding	-	-	-
1_117715905_G/T	1:117715905	T	ENSBTAG00000018402	ENSBTAT00000024485	Transcript	missense_variant	2333	1691	564	P/Q	cCg/cAg	rs109606344	MODERATE	-	-1	-	TSC22D2	VGNC	-	protein_coding	-	-	-
1_118389404_A/G	1:118389404	G	ENSBTAG00000031346	ENSBTAT00000044418	Transcript	missense_variant	835	835	279	T/A	Acc/Gcc	rs137348115	MODERATE	-	1	-	ANKUB1	VGNC	-	protein_coding	-	-	-
1_118389702_T/C	1:118389702	C	ENSBTAG00000031346	ENSBTAT00000044418	Transcript	missense_variant	1133	1133	378	L/P	cTg/cCg	rs109605119	MODERATE	-	1	-	ANKUB1	VGNC	-	protein_coding	-	-	-
1_120919249_G/A	1:120919249	A	ENSBTAG00000053400	ENSBTAT00000075546	Transcript	missense_variant	484	484	162	A/T	Gcc/Acc	rs135481176	MODERATE	-	1	-	-	-	-	protein_coding	-	-	-
1_125109737_T/C	1:125109737	C	ENSBTAG00000054067	ENSBTAT00000076095	Transcript	missense_variant	602	512	171	N/S	aAc/aGc	-	MODERATE	-	-1	-	-	-	-	protein_coding	-	-	-
1_127185111_C/A	1:127185111	A	ENSBTAG00000021886	ENSBTAT00000029175	Transcript	missense_variant	346	346	116	A/S	Gcc/Tcc	rs457969473	MODERATE	-	-1	-	GRK7	VGNC	-	protein_coding	-	-	-
1_127185134_C/G	1:127185134	G	ENSBTAG00000021886	ENSBTAT00000029175	Transcript	missense_variant	323	323	108	G/A	gGg/gCg	rs455629131	MODERATE	-	-1	-	GRK7	VGNC	-	protein_coding	-	-	-
1_127715540_C/A	1:127715540	A	ENSBTAG00000050470	ENSBTAT00000076790	Transcript	missense_variant	230	230	77	P/H	cCt/cAt	rs133477722	MODERATE	-	1	-	-	-	-	protein_coding	-	-	-
1_128385477_-/TCC	1:128385476-128385477	TCC	ENSBTAG00000008714	ENSBTAT00000011480	Transcript	inframe_insertion	2565-2566	2564-2565	855	E/EE	gaa/gaGGAa	-	MODERATE	-	-1	-	CLSTN2	VGNC	-	protein_coding	-	-	-
1_128492051_T/C	1:128492051	C	ENSBTAG00000008714	ENSBTAT00000011480	Transcript	missense_variant	828	827	276	D/G	gAt/gGt	rs517292762	MODERATE	-	-1	-	CLSTN2	VGNC	-	protein_coding	-	-	-
1_130033192_G/A	1:130033192	A	ENSBTAG00000046040	ENSBTAT00000064435	Transcript	missense_variant	149	149	50	G/E	gGg/gAg	rs109412954	MODERATE	-	1	-	-	-	-	protein_coding	-	-	-
1_130057651_G/A	1:130057651	A	ENSBTAG00000046738	ENSBTAT00000065034	Transcript	missense_variant	202	202	68	A/T	Gcg/Acg	rs378707236	MODERATE	-	1	-	-	-	-	protein_coding	-	-	-
1_130057778_T/C	1:130057778	C	ENSBTAG00000046738	ENSBTAT00000065034	Transcript	missense_variant	329	329	110	L/S	tTg/tCg	rs382162744	MODERATE	-	1	-	-	-	-	protein_coding	-	-	-
1_130057789_G/A	1:130057789	A	ENSBTAG00000046738	ENSBTAT00000065034	Transcript	missense_variant	340	340	114	G/R	Ggg/Agg	rs382697959	MODERATE	-	1	-	-	-	-	protein_coding	-	-	-
1_130057896_C/G	1:130057896	G	ENSBTAG00000046738	ENSBTAT00000065034	Transcript	missense_variant	447	447	149	C/W	tgC/tgG	rs384733386	MODERATE	-	1	-	-	-	-	protein_coding	-	-	-
1_130057913_A/G	1:130057913	G	ENSBTAG00000046738	ENSBTAT00000065034	Transcript	missense_variant	464	464	155	K/R	aAg/aGg	rs379512776	MODERATE	-	1	-	-	-	-	protein_coding	-	-	-
1_130057975_A/G	1:130057975	G	ENSBTAG00000046738	ENSBTAT00000065034	Transcript	missense_variant	526	526	176	I/V	Atc/Gtc	rs381879649	MODERATE	-	1	-	-	-	-	protein_coding	-	-	-
1_130058179_G/A	1:130058179	A	ENSBTAG00000046738	ENSBTAT00000065034	Transcript	missense_variant	730	730	244	E/K	Gag/Aag	rs210479111	MODERATE	-	1	-	-	-	-	protein_coding	-	-	-
1_130075777_A/G	1:130075777	G	ENSBTAG00000051220	ENSBTAT00000084748	Transcript	missense_variant	356	356	119	I/T	aTc/aCc	rs384382198	MODERATE	-	-1	-	-	-	-	protein_coding	-	-	-
1_130075792_T/C	1:130075792	C	ENSBTAG00000051220	ENSBTAT00000084748	Transcript	missense_variant	341	341	114	Y/C	tAc/tGc	rs382810657	MODERATE	-	-1	-	-	-	-	protein_coding	-	-	-
1_130075793_A/G	1:130075793	G	ENSBTAG00000051220	ENSBTAT00000084748	Transcript	missense_variant	340	340	114	Y/H	Tac/Cac	rs385415932	MODERATE	-	-1	-	-	-	-	protein_coding	-	-	-
1_130076015_T/C	1:130076015	C	ENSBTAG00000051220	ENSBTAT00000084748	Transcript	missense_variant	118	118	40	M/V	Atg/Gtg	rs385396703	MODERATE	-	-1	-	-	-	-	protein_coding	-	-	-
1_130082148_T/C	1:130082148	C	ENSBTAG00000048724	ENSBTAT00000078729	Transcript	missense_variant	493	493	165	I/V	Atc/Gtc	rs381989623	MODERATE	-	-1	-	-	-	-	protein_coding	-	-	-
1_130082487_T/C	1:130082487	C	ENSBTAG00000048724	ENSBTAT00000078729	Transcript	missense_variant	154	154	52	M/V	Atg/Gtg	-	MODERATE	-	-1	-	-	-	-	protein_coding	-	-	-
1_130113616_G/C	1:130113616	C	ENSBTAG00000045637	ENSBTAT00000065694	Transcript	missense_variant	373	373	125	V/L	Gtc/Ctc	rs43268042	MODERATE	-	1	-	-	-	-	protein_coding	-	-	-
1_130509499_C/A	1:130509499	A	ENSBTAG00000048975	ENSBTAT00000068606	Transcript	missense_variant	1088	1088	363	G/V	gGt/gTt	-	MODERATE	-	-1	-	-	-	-	protein_coding	-	-	-
1_130509510_C/A	1:130509510	A	ENSBTAG00000048975	ENSBTAT00000068606	Transcript	missense_variant	1077	1077	359	Q/H	caG/caT	-	MODERATE	-	-1	-	-	-	-	protein_coding	-	-	-
1_130536601_C/A	1:130536601	A	ENSBTAG00000018538	ENSBTAT00000050229	Transcript	missense_variant	235	235	79	R/S	Cgt/Agt	rs136980792	MODERATE	-	1	-	CEP70	VGNC	-	protein_coding	-	-	-
1_130569502_A/C	1:130569502	C	ENSBTAG00000026861	ENSBTAT00000038407	Transcript	missense_variant	442	442	148	K/Q	Aag/Cag	rs43271195	MODERATE	-	1	-	-	-	-	protein_coding	-	-	-
1_130618270_G/A	1:130618270	A	ENSBTAG00000008111	ENSBTAT00000010667	Transcript	missense_variant	2253	2006	669	P/L	cCg/cTg	rs43271210	MODERATE	-	-1	-	ESYT3	VGNC	-	protein_coding	-	-	-
1_130633556_T/C	1:130633556	C	ENSBTAG00000008111	ENSBTAT00000010667	Transcript	missense_variant	843	596	199	N/S	aAt/aGt	rs136607403	MODERATE	-	-1	-	ESYT3	VGNC	-	protein_coding	-	-	-
1_131003591_A/G	1:131003591	G	ENSBTAG00000001451	ENSBTAT00000001899	Transcript	missense_variant	152	152	51	H/R	cAc/cGc	rs110166395	MODERATE	-	1	-	A4GNT	VGNC	-	protein_coding	-	-	-
1_135517856_G/A	1:135517856	A	ENSBTAG00000000905	ENSBTAT00000001199	Transcript	missense_variant	472	349	117	G/S	Ggt/Agt	rs43273370	MODERATE	-	1	-	RAB6B	VGNC	-	protein_coding	-	-	-
1_135572555_A/C	1:135572555	C	ENSBTAG00000044075	ENSBTAT00000061601	Transcript	missense_variant	576	65	22	V/G	gTg/gGg	rs433229272	MODERATE	-	-1	-	SRPRB	VGNC	-	protein_coding	-	-	-
1_135597706_T/C	1:135597706	C	ENSBTAG00000007273	ENSBTAT00000009564	Transcript	missense_variant	1508	1406	469	D/G	gAc/gGc	rs43274956	MODERATE	-	-1	-	TF	EntrezGene	-	protein_coding	-	-	-
1_135599144_T/C	1:135599144	C	ENSBTAG00000007273	ENSBTAT00000009564	Transcript	missense_variant	1418	1316	439	E/G	gAa/gGa	rs43274953	MODERATE	-	-1	-	TF	EntrezGene	-	protein_coding	-	-	-
1_135599147_C/T	1:135599147	T	ENSBTAG00000007273	ENSBTAT00000009564	Transcript	missense_variant	1415	1313	438	G/D	gGt/gAt	rs43274952	MODERATE	-	-1	-	TF	EntrezGene	-	protein_coding	-	-	-
1_135604917_T/C	1:135604917	C	ENSBTAG00000007273	ENSBTAT00000009564	Transcript	missense_variant	880	778	260	N/D	Aat/Gat	rs43274324	MODERATE	-	-1	-	TF	EntrezGene	-	protein_coding	-	-	-
1_135664381_C/A	1:135664381	A	ENSBTAG00000023411	ENSBTAT00000068390	Transcript	missense_variant	1046	949	317	A/S	Gct/Tct	rs43269906	MODERATE	-	-1	-	-	-	-	protein_coding	-	-	-
1_135665847_T/C	1:135665847	C	ENSBTAG00000023411	ENSBTAT00000068390	Transcript	missense_variant	890	793	265	I/V	Atc/Gtc	rs110079551	MODERATE	-	-1	-	-	-	-	protein_coding	-	-	-
1_135675893_C/T	1:135675893	T	ENSBTAG00000023411	ENSBTAT00000068390	Transcript	missense_variant	224	127	43	D/N	Gac/Aac	rs473473551	MODERATE	-	-1	-	-	-	-	protein_coding	-	-	-
1_136340551_T/G	1:136340551	G	ENSBTAG00000049758	ENSBTAT00000083873	Transcript	missense_variant	214	66	22	D/E	gaT/gaG	rs209898876	MODERATE	-	1	-	-	-	-	protein_coding	-	-	-
1_136340613_A/G	1:136340613	G	ENSBTAG00000049758	ENSBTAT00000083873	Transcript	missense_variant	276	128	43	E/G	gAa/gGa	rs381775165	MODERATE	-	1	-	-	-	-	protein_coding	-	-	-
1_136341030_G/T	1:136341030	T	ENSBTAG00000049758	ENSBTAT00000083873	Transcript	missense_variant	693	545	182	R/L	cGc/cTc	rs384513742	MODERATE	-	1	-	-	-	-	protein_coding	-	-	-
1_136341141_T/C	1:136341141	C	ENSBTAG00000049758	ENSBTAT00000083873	Transcript	missense_variant	804	656	219	M/T	aTg/aCg	rs385852514	MODERATE	-	1	-	-	-	-	protein_coding	-	-	-
1_136341396_A/G	1:136341396	G	ENSBTAG00000049758	ENSBTAT00000083873	Transcript	missense_variant	1059	911	304	K/R	aAg/aGg	rs382531679	MODERATE	-	1	-	-	-	-	protein_coding	-	-	-
1_136341533_T/C	1:136341533	C	ENSBTAG00000049758	ENSBTAT00000083873	Transcript	missense_variant	1196	1048	350	W/R	Tgg/Cgg	rs211590154	MODERATE	-	1	-	-	-	-	protein_coding	-	-	-
1_137376569_G/A	1:137376569	A	ENSBTAG00000049430	ENSBTAT00000066439	Transcript	missense_variant	32	32	11	G/E	gGg/gAg	rs379139531	MODERATE	-	1	-	-	-	-	protein_coding	-	-	-
1_137376616_A/G	1:137376616	G	ENSBTAG00000049430	ENSBTAT00000066439	Transcript	missense_variant	79	79	27	I/V	Att/Gtt	rs382808720	MODERATE	-	1	-	-	-	-	protein_coding	-	-	-
1_137376770_A/G	1:137376770	G	ENSBTAG00000049430	ENSBTAT00000066439	Transcript	missense_variant	233	233	78	N/S	aAt/aGt	rs135441328	MODERATE	-	1	-	-	-	-	protein_coding	-	-	-
1_137376856_G/T	1:137376856	T	ENSBTAG00000049430	ENSBTAT00000066439	Transcript	missense_variant	319	319	107	G/W	Ggg/Tgg	rs134796454,rs480473530	MODERATE	-	1	-	-	-	-	protein_coding	-	-	-
1_137376877_C/G	1:137376877	G	ENSBTAG00000049430	ENSBTAT00000066439	Transcript	missense_variant	340	340	114	Q/E	Cag/Gag	rs447795775	MODERATE	-	1	-	-	-	-	protein_coding	-	-	-
1_137376940_G/A	1:137376940	A	ENSBTAG00000049430	ENSBTAT00000066439	Transcript	missense_variant	403	403	135	D/N	Gac/Aac	rs466348510	MODERATE	-	1	-	-	-	-	protein_coding	-	-	-
1_139252004_C/A	1:139252004	A	ENSBTAG00000013602	ENSBTAT00000018087	Transcript	missense_variant	6104	5981	1994	G/V	gGc/gTc	rs443610556	MODERATE	-	-1	-	BRWD1	VGNC	-	protein_coding	-	-	-
1_139252029_A/G	1:139252029	G	ENSBTAG00000013602	ENSBTAT00000018087	Transcript	missense_variant	6079	5956	1986	C/R	Tgt/Cgt	rs480739234	MODERATE	-	-1	-	BRWD1	VGNC	-	protein_coding	-	-	-
1_141716154_C/T	1:141716154	T	ENSBTAG00000009132	ENSBTAT00000012036	Transcript	missense_variant	1342	1286	429	R/Q	cGg/cAg	rs209763791	MODERATE	-	-1	-	TMPRSS2	VGNC	-	protein_coding	-	-	-
1_141716179_C/T	1:141716179	T	ENSBTAG00000009132	ENSBTAT00000012036	Transcript	missense_variant	1317	1261	421	A/T	Gcc/Acc	rs136400585	MODERATE	-	-1	-	TMPRSS2	VGNC	-	protein_coding	-	-	-
1_141862091_T/G	1:141862091	G	ENSBTAG00000050235	ENSBTAT00000084001	Transcript	missense_variant	110	110	37	F/C	tTc/tGc	-	MODERATE	-	1	-	-	-	-	protein_coding	-	-	-
1_141870253_C/T	1:141870253	T	ENSBTAG00000045771	ENSBTAT00000064310	Transcript	missense_variant	253	253	85	V/M	Gtg/Atg	rs110875267	MODERATE	-	-1	-	-	-	-	protein_coding	-	-	-
1_141872669_C/T	1:141872669	T	ENSBTAG00000046015	ENSBTAT00000063461	Transcript	missense_variant	152	152	51	A/V	gCg/gTg	rs109948328	MODERATE	-	1	-	-	-	-	protein_coding	-	-	-
1_142204320_G/C	1:142204320	C	ENSBTAG00000021259	ENSBTAT00000028327	Transcript	missense_variant	518	167	56	P/R	cCa/cGa	rs136994606	MODERATE	-	-1	-	C2CD2	VGNC	-	protein_coding	-	-	-
1_142239516_C/T	1:142239516	T	ENSBTAG00000030836	ENSBTAT00000028333	Transcript	missense_variant	1216	1105	369	D/N	Gat/Aat	rs110514864	MODERATE	-	-1	-	ZBTB21	VGNC	-	protein_coding	-	-	-
1_142239881_G/A	1:142239881	A	ENSBTAG00000030836	ENSBTAT00000028333	Transcript	missense_variant	851	740	247	P/L	cCa/cTa	rs137456102	MODERATE	-	-1	-	ZBTB21	VGNC	-	protein_coding	-	-	-
1_142328022_T/C	1:142328022	C	ENSBTAG00000021270	ENSBTAT00000043589	Transcript	missense_variant	266	266	89	L/P	cTg/cCg	rs385535430	MODERATE	-	1	-	UMODL1	VGNC	-	protein_coding	-	-	-
1_142344681_C/A	1:142344681	A	ENSBTAG00000021270	ENSBTAT00000043589	Transcript	missense_variant	961	961	321	R/S	Cgc/Agc	rs379634508	MODERATE	-	1	-	UMODL1	VGNC	-	protein_coding	-	-	-
1_142360521_C/G	1:142360521	G	ENSBTAG00000021270	ENSBTAT00000043589	Transcript	missense_variant	1349	1349	450	T/S	aCt/aGt	rs381367380	MODERATE	-	1	-	UMODL1	VGNC	-	protein_coding	-	-	-
1_142372434_A/G	1:142372434	G	ENSBTAG00000021270	ENSBTAT00000043589	Transcript	missense_variant	1853	1853	618	D/G	gAt/gGt	rs136090977	MODERATE	-	1	-	UMODL1	VGNC	-	protein_coding	-	-	-
1_142372800_A/T	1:142372800	T	ENSBTAG00000021270	ENSBTAT00000043589	Transcript	missense_variant	2138	2138	713	E/V	gAg/gTg	rs134716133	MODERATE	-	1	-	UMODL1	VGNC	-	protein_coding	-	-	-
1_142376257_C/A	1:142376257	A	ENSBTAG00000021270	ENSBTAT00000043589	Transcript	missense_variant	2619	2619	873	S/R	agC/agA	rs43278448	MODERATE	-	1	-	UMODL1	VGNC	-	protein_coding	-	-	-
1_142398864_G/A	1:142398864	A	ENSBTAG00000021270	ENSBTAT00000043589	Transcript	missense_variant	4018	4018	1340	A/T	Gcc/Acc	rs135956109	MODERATE	-	1	-	UMODL1	VGNC	-	protein_coding	-	-	-
1_142403050_T/C	1:142403050	C	ENSBTAG00000021270	ENSBTAT00000043589	Transcript	missense_variant	4025	4025	1342	L/P	cTg/cCg	rs136284091	MODERATE	-	1	-	UMODL1	VGNC	-	protein_coding	-	-	-
1_142403131_G/C	1:142403131	C	ENSBTAG00000021270	ENSBTAT00000043589	Transcript	missense_variant	4106	4106	1369	R/P	cGg/cCg	rs137158901	MODERATE	-	1	-	UMODL1	VGNC	-	protein_coding	-	-	-
1_142403149_T/C	1:142403149	C	ENSBTAG00000021270	ENSBTAT00000043589	Transcript	missense_variant	4124	4124	1375	I/T	aTt/aCt	rs43278479	MODERATE	-	1	-	UMODL1	VGNC	-	protein_coding	-	-	-
1_142403170_T/C	1:142403170	C	ENSBTAG00000021270	ENSBTAT00000043589	Transcript	missense_variant	4145	4145	1382	V/A	gTc/gCc	rs136771064	MODERATE	-	1	-	UMODL1	VGNC	-	protein_coding	-	-	-
1_142569172_G/A	1:142569172	A	ENSBTAG00000021276	ENSBTAT00000028349	Transcript	missense_variant	75	35	12	A/V	gCg/gTg	rs43280402	MODERATE	-	-1	-	TFF3	VGNC	-	protein_coding	-	-	-
1_142615883_C/T	1:142615883	T	ENSBTAG00000030814	ENSBTAT00000043564	Transcript	missense_variant	584	310	104	E/K	Gag/Aag	-	MODERATE	-	-1	-	TFF2	VGNC	-	protein_coding	-	-	-
1_142629585_C/G	1:142629585	G	ENSBTAG00000048276	ENSBTAT00000065109	Transcript	missense_variant	337	337	113	E/Q	Gag/Cag	rs385354038	MODERATE	-	-1	-	TFF1	VGNC	-	protein_coding	-	-	-
1_142630833_C/T	1:142630833	T	ENSBTAG00000048276	ENSBTAT00000065109	Transcript	missense_variant	167	167	56	G/D	gGc/gAc	rs43280425	MODERATE	-	-1	-	TFF1	VGNC	-	protein_coding	-	-	-
1_142630834_C/G	1:142630834	G	ENSBTAG00000048276	ENSBTAT00000065109	Transcript	missense_variant	166	166	56	G/R	Ggc/Cgc	rs43280424	MODERATE	-	-1	-	TFF1	VGNC	-	protein_coding	-	-	-
1_142630838_T/A	1:142630838	A	ENSBTAG00000048276	ENSBTAT00000065109	Transcript	missense_variant	162	162	54	E/D	gaA/gaT	rs43280423	MODERATE	-	-1	-	TFF1	VGNC	-	protein_coding	-	-	-
1_142630850_C/G	1:142630850	G	ENSBTAG00000048276	ENSBTAT00000065109	Transcript	missense_variant	150	150	50	K/N	aaG/aaC	rs384128306	MODERATE	-	-1	-	TFF1	VGNC	-	protein_coding	-	-	-
1_143107054_A/T	1:143107054	T	ENSBTAG00000021490	ENSBTAT00000073162	Transcript	missense_variant	1024	127	43	W/R	Tgg/Agg	rs42139184	MODERATE	-	-1	-	WDR4	VGNC	-	protein_coding	-	-	-
1_143231108_C/T	1:143231108	T	ENSBTAG00000000160	ENSBTAT00000087445	Transcript	missense_variant	922	616	206	V/I	Gta/Ata	rs134247175	MODERATE	-	-1	-	CBS	EntrezGene	-	protein_coding	-	-	-
1_143231141_T/C	1:143231141	C	ENSBTAG00000000160	ENSBTAT00000087445	Transcript	missense_variant	889	583	195	T/A	Acc/Gcc	-	MODERATE	-	-1	-	CBS	EntrezGene	-	protein_coding	-	-	-
1_143518003_T/C	1:143518003	C	ENSBTAG00000011437	ENSBTAT00000015200	Transcript	missense_variant	1210	1051	351	T/A	Acc/Gcc	rs136132809	MODERATE	-	-1	-	-	-	-	protein_coding	-	-	-
1_143741128_A/G	1:143741128	G	ENSBTAG00000017418	ENSBTAT00000023157	Transcript	missense_variant	508	508	170	N/D	Aac/Gac	rs43285609	MODERATE	-	1	-	RRP1B	VGNC	-	protein_coding	-	-	-
1_143847171_T/C	1:143847171	C	ENSBTAG00000000524	ENSBTAT00000000683	Transcript	missense_variant	421	421	141	S/G	Agc/Ggc	rs211374260	MODERATE	-	-1	-	CSTB	EntrezGene	-	protein_coding	-	-	-
1_144127244_T/C	1:144127244	C	ENSBTAG00000007100	ENSBTAT00000087207	Transcript	missense_variant	3397	3305	1102	M/T	aTg/aCg	rs211235390	MODERATE	-	1	-	TRAPPC10	VGNC	-	protein_coding	-	-	-
1_144490732_G/T	1:144490732	T	ENSBTAG00000051900	ENSBTAT00000069157	Transcript	missense_variant	100	100	34	L/M	Ctg/Atg	-	MODERATE	-	-1	-	-	-	-	protein_coding	-	-	-
1_144490733_G/C	1:144490733	C	ENSBTAG00000051900	ENSBTAT00000069157	Transcript	missense_variant	99	99	33	D/E	gaC/gaG	-	MODERATE	-	-1	-	-	-	-	protein_coding	-	-	-
1_144498479_A/G	1:144498479	G	ENSBTAG00000037662	ENSBTAT00000043662	Transcript	missense_variant	607	607	203	S/P	Tct/Cct	rs876497657	MODERATE	-	-1	-	-	-	-	protein_coding	-	-	-
1_144499069_T/G	1:144499069	G	ENSBTAG00000037662	ENSBTAT00000043662	Transcript	missense_variant	206	206	69	E/A	gAg/gCg	-	MODERATE	-	-1	-	-	-	-	protein_coding	-	-	-
1_144499085_C/T	1:144499085	T	ENSBTAG00000037662	ENSBTAT00000043662	Transcript	missense_variant	190	190	64	A/T	Gcc/Acc	-	MODERATE	-	-1	-	-	-	-	protein_coding	-	-	-
1_144499101_G/C	1:144499101	C	ENSBTAG00000037662	ENSBTAT00000043662	Transcript	missense_variant	174	174	58	H/Q	caC/caG	-	MODERATE	-	-1	-	-	-	-	protein_coding	-	-	-
1_144499102_T/C	1:144499102	C	ENSBTAG00000037662	ENSBTAT00000043662	Transcript	missense_variant	173	173	58	H/R	cAc/cGc	rs385890990	MODERATE	-	-1	-	-	-	-	protein_coding	-	-	-
1_144515771_T/C	1:144515771	C	ENSBTAG00000052773	ENSBTAT00000087153	Transcript	missense_variant	677	677	226	H/R	cAc/cGc	-	MODERATE	-	-1	-	-	-	-	protein_coding	-	-	-
1_144515826_G/C	1:144515826	C	ENSBTAG00000052773	ENSBTAT00000087153	Transcript	missense_variant	622	622	208	L/V	Ctc/Gtc	-	MODERATE	-	-1	-	-	-	-	protein_coding	-	-	-
1_144515828_A/G	1:144515828	G	ENSBTAG00000052773	ENSBTAT00000087153	Transcript	missense_variant	620	620	207	L/P	cTc/cCc	-	MODERATE	-	-1	-	-	-	-	protein_coding	-	-	-
1_144516263_A/G	1:144516263	G	ENSBTAG00000052773	ENSBTAT00000087153	Transcript	missense_variant	185	185	62	L/P	cTa/cCa	-	MODERATE	-	-1	-	-	-	-	protein_coding	-	-	-
1_144516411_G/T	1:144516411	T	ENSBTAG00000052773	ENSBTAT00000087153	Transcript	missense_variant	37	37	13	L/M	Ctg/Atg	-	MODERATE	-	-1	-	-	-	-	protein_coding	-	-	-
1_144516412_G/C	1:144516412	C	ENSBTAG00000052773	ENSBTAT00000087153	Transcript	missense_variant	36	36	12	D/E	gaC/gaG	-	MODERATE	-	-1	-	-	-	-	protein_coding	-	-	-
1_144516437_C/G	1:144516437	G	ENSBTAG00000052773	ENSBTAT00000087153	Transcript	missense_variant	11	11	4	C/S	tGc/tCc	-	MODERATE	-	-1	-	-	-	-	protein_coding	-	-	-
1_144570237_G/C	1:144570237	C	ENSBTAG00000053056	ENSBTAT00000068312	Transcript	missense_variant	230	230	77	G/A	gGc/gCc	rs134805944	MODERATE	-	1	-	-	-	-	protein_coding	-	-	-
1_144570633_G/A	1:144570633	A	ENSBTAG00000053056	ENSBTAT00000068312	Transcript	missense_variant	626	626	209	C/Y	tGc/tAc	rs109564136	MODERATE	-	1	-	-	-	-	protein_coding	-	-	-
1_144832277_C/T	1:144832277	T	ENSBTAG00000017010	ENSBTAT00000022620	Transcript	missense_variant,splice_region_variant	537	470	157	A/V	gCg/gTg	rs447689089	MODERATE	-	1	-	SLX9	VGNC	-	protein_coding	-	-	-
1_144832321_A/G	1:144832321	G	ENSBTAG00000017010	ENSBTAT00000022620	Transcript	missense_variant	581	514	172	M/V	Atg/Gtg	rs432497065	MODERATE	-	1	-	SLX9	VGNC	-	protein_coding	-	-	-
1_144833445_A/T	1:144833445	T	ENSBTAG00000017010	ENSBTAT00000022620	Transcript	missense_variant	638	571	191	S/C	Agt/Tgt	rs468698168	MODERATE	-	1	-	SLX9	VGNC	-	protein_coding	-	-	-
1_144833517_G/A	1:144833517	A	ENSBTAG00000017010	ENSBTAT00000022620	Transcript	missense_variant	710	643	215	G/S	Ggt/Agt	rs434283158	MODERATE	-	1	-	SLX9	VGNC	-	protein_coding	-	-	-
1_145244788_C/T	1:145244788	T	ENSBTAG00000023907	ENSBTAT00000034655	Transcript	missense_variant	530	452	151	P/L	cCg/cTg	rs133764824	MODERATE	-	1	-	COL18A1	VGNC	-	protein_coding	-	-	-
1_145258133_C/G	1:145258133	G	ENSBTAG00000023907	ENSBTAT00000034655	Transcript	missense_variant	1124	1046	349	T/R	aCg/aGg	rs434574164	MODERATE	-	1	-	COL18A1	VGNC	-	protein_coding	-	-	-
1_145275742_C/T	1:145275742	T	ENSBTAG00000023907	ENSBTAT00000034655	Transcript	missense_variant	1940	1862	621	P/L	cCg/cTg	rs135529205	MODERATE	-	1	-	COL18A1	VGNC	-	protein_coding	-	-	-
1_145279603_T/C	1:145279603	C	ENSBTAG00000023907	ENSBTAT00000034655	Transcript	missense_variant	2327	2249	750	L/P	cTt/cCt	rs110653421	MODERATE	-	1	-	COL18A1	VGNC	-	protein_coding	-	-	-
1_145291859_G/C	1:145291859	C	ENSBTAG00000023907	ENSBTAT00000034655	Transcript	missense_variant	3474	3396	1132	E/D	gaG/gaC	-	MODERATE	-	1	-	COL18A1	VGNC	-	protein_coding	-	-	-
1_145682959_G/C	1:145682959	C	ENSBTAG00000011802	ENSBTAT00000015668	Transcript	missense_variant	1690	1690	564	A/P	Gca/Cca	rs42427751	MODERATE	-	1	-	COL6A1	VGNC	-	protein_coding	-	-	-
1_145873941_G/A	1:145873941	A	ENSBTAG00000020409	ENSBTAT00000027197	Transcript	missense_variant	374	326	109	T/M	aCg/aTg	rs110255998	MODERATE	-	-1	-	SPATC1L	VGNC	-	protein_coding	-	-	-
1_145912569_C/T	1:145912569	T	ENSBTAG00000018936	ENSBTAT00000025201	Transcript	missense_variant	1004	883	295	V/I	Gta/Ata	rs133000563	MODERATE	-	-1	-	LSS	VGNC	-	protein_coding	-	-	-
1_145949811_C/A	1:145949811	A	ENSBTAG00000003148	ENSBTAT00000004097	Transcript	missense_variant	4017	3910	1304	V/L	Gtg/Ttg	rs136961181	MODERATE	-	-1	-	MCM3AP	VGNC	-	protein_coding	-	-	-
1_145949885_A/G	1:145949885	G	ENSBTAG00000003148	ENSBTAT00000004097	Transcript	missense_variant	3943	3836	1279	V/A	gTg/gCg	rs208991094	MODERATE	-	-1	-	MCM3AP	VGNC	-	protein_coding	-	-	-
1_145952672_A/C	1:145952672	C	ENSBTAG00000003148	ENSBTAT00000004097	Transcript	missense_variant	3605	3498	1166	H/Q	caT/caG	rs134589367	MODERATE	-	-1	-	MCM3AP	VGNC	-	protein_coding	-	-	-
1_145956932_A/G	1:145956932	G	ENSBTAG00000003148	ENSBTAT00000004097	Transcript	missense_variant	3088	2981	994	V/A	gTa/gCa	rs133397747	MODERATE	-	-1	-	MCM3AP	VGNC	-	protein_coding	-	-	-
1_145957904_T/C	1:145957904	C	ENSBTAG00000003148	ENSBTAT00000004097	Transcript	missense_variant	2793	2686	896	I/V	Atc/Gtc	rs134113410	MODERATE	-	-1	-	MCM3AP	VGNC	-	protein_coding	-	-	-
1_145960066_G/C	1:145960066	C	ENSBTAG00000003148	ENSBTAT00000004097	Transcript	missense_variant	2633	2526	842	F/L	ttC/ttG	rs134567976	MODERATE	-	-1	-	MCM3AP	VGNC	-	protein_coding	-	-	-
1_145973158_T/C	1:145973158	C	ENSBTAG00000003161	ENSBTAT00000004104	Transcript	missense_variant	319	319	107	W/R	Tgg/Cgg	rs136677673	MODERATE	-	1	-	YBEY	VGNC	-	protein_coding	-	-	-
1_145973248_C/G	1:145973248	G	ENSBTAG00000003161	ENSBTAT00000004104	Transcript	missense_variant	409	409	137	R/G	Cgc/Ggc	rs110629724	MODERATE	-	1	-	YBEY	VGNC	-	protein_coding	-	-	-
1_145973471_A/C	1:145973471	C	ENSBTAG00000003161	ENSBTAT00000004104	Transcript	missense_variant	632	632	211	E/A	gAg/gCg	rs136843341	MODERATE	-	1	-	YBEY	VGNC	-	protein_coding	-	-	-
1_145976252_C/T	1:145976252	T	ENSBTAG00000003161	ENSBTAT00000004104	Transcript	missense_variant	1043	1043	348	T/I	aCa/aTa	rs209818922	MODERATE	-	1	-	YBEY	VGNC	-	protein_coding	-	-	-
1_145992077_T/C	1:145992077	C	ENSBTAG00000021984	ENSBTAT00000043350	Transcript	missense_variant	124	124	42	T/A	Acc/Gcc	rs109631965	MODERATE	-	-1	-	C1H21orf58	VGNC	-	protein_coding	-	-	-
1_146386728_A/G	1:146386728	G	ENSBTAG00000052513	ENSBTAT00000075201	Transcript	missense_variant	2462	2462	821	V/A	gTc/gCc	rs110831122	MODERATE	-	-1	-	-	-	-	protein_coding	-	-	-
1_146387517_C/T	1:146387517	T	ENSBTAG00000052513	ENSBTAT00000075201	Transcript	missense_variant	1673	1673	558	R/Q	cGg/cAg	rs43014341	MODERATE	-	-1	-	-	-	-	protein_coding	-	-	-
1_146387598_A/G	1:146387598	G	ENSBTAG00000052513	ENSBTAT00000075201	Transcript	missense_variant	1592	1592	531	L/P	cTt/cCt	rs379446244	MODERATE	-	-1	-	-	-	-	protein_coding	-	-	-
1_146387907_C/G	1:146387907	G	ENSBTAG00000052513	ENSBTAT00000075201	Transcript	missense_variant	1283	1283	428	R/T	aGg/aCg	rs109699165	MODERATE	-	-1	-	-	-	-	protein_coding	-	-	-
1_146387937_C/G	1:146387937	G	ENSBTAG00000052513	ENSBTAT00000075201	Transcript	missense_variant	1253	1253	418	G/A	gGc/gCc	rs43014340	MODERATE	-	-1	-	-	-	-	protein_coding	-	-	-
1_146387959_C/T	1:146387959	T	ENSBTAG00000052513	ENSBTAT00000075201	Transcript	missense_variant	1231	1231	411	G/S	Ggc/Agc	rs381928338	MODERATE	-	-1	-	-	-	-	protein_coding	-	-	-
1_146394707_C/A	1:146394707	A	ENSBTAG00000052513	ENSBTAT00000075201	Transcript	missense_variant	1030	1030	344	V/L	Gtg/Ttg	rs135038650	MODERATE	-	-1	-	-	-	-	protein_coding	-	-	-
1_146406483_G/A	1:146406483	A	ENSBTAG00000052513	ENSBTAT00000075201	Transcript	missense_variant	419	419	140	A/V	gCg/gTg	rs43186623	MODERATE	-	-1	-	-	-	-	protein_coding	-	-	-
1_146745109_C/T	1:146745109	T	ENSBTAG00000053000	ENSBTAT00000081654	Transcript	missense_variant	200	200	67	S/L	tCg/tTg	rs109771633	MODERATE	-	1	-	-	-	-	protein_coding	-	-	-
1_146745426_A/C	1:146745426	C	ENSBTAG00000053000	ENSBTAT00000081654	Transcript	missense_variant	517	517	173	N/H	Aat/Cat	-	MODERATE	-	1	-	-	-	-	protein_coding	-	-	-
1_149031354_A/G	1:149031354	G	ENSBTAG00000033679	ENSBTAT00000057284	Transcript	missense_variant	2129	1843	615	C/R	Tgc/Cgc	rs208074746	MODERATE	-	-1	-	HLCS	VGNC	-	protein_coding	-	-	-
1_149198500_T/C	1:149198500	C	ENSBTAG00000033679	ENSBTAT00000057284	Transcript	missense_variant	1002	716	239	D/G	gAc/gGc	rs110645988	MODERATE	-	-1	-	HLCS	VGNC	-	protein_coding	-	-	-
1_151544343_T/C	1:151544343	C	ENSBTAG00000020787	ENSBTAT00000027702	Transcript	missense_variant	3630	3130	1044	C/R	Tgt/Cgt	rs109812773	MODERATE	-	1	-	PIK3R4	VGNC	-	protein_coding	-	-	-
1_151573673_A/G	1:151573673	G	ENSBTAG00000012837	ENSBTAT00000017057	Transcript	missense_variant	5816	5816	1939	M/T	aTg/aCg	rs110043748	MODERATE	-	-1	-	COL6A6	VGNC	-	protein_coding	-	-	-
1_151677263_G/T	1:151677263	T	ENSBTAG00000012837	ENSBTAT00000017057	Transcript	missense_variant	451	451	151	R/S	Cgc/Agc	rs208192961	MODERATE	-	-1	-	COL6A6	VGNC	-	protein_coding	-	-	-
1_152412998_T/G	1:152412998	G	ENSBTAG00000030592	ENSBTAT00000031821	Transcript	missense_variant	44	44	15	L/R	cTc/cGc	rs43280809	MODERATE	-	1	-	-	-	-	protein_coding	-	-	-
1_152451013_G/C	1:152451013	C	ENSBTAG00000019202	ENSBTAT00000025560	Transcript	missense_variant	173	173	58	C/S	tGt/tCt	rs384859657	MODERATE	-	1	-	EAF1	VGNC	-	protein_coding	-	-	-
1_152616441_C/G	1:152616441	G	ENSBTAG00000003718	ENSBTAT00000004843	Transcript	missense_variant	1509	1182	394	E/D	gaG/gaC	rs42608730	MODERATE	-	-1	-	HACL1	VGNC	-	protein_coding	-	-	-
1_152633791_T/A	1:152633791	A	ENSBTAG00000003718	ENSBTAT00000004843	Transcript	missense_variant	635	308	103	K/M	aAg/aTg	rs42608710	MODERATE	-	-1	-	HACL1	VGNC	-	protein_coding	-	-	-
1_153179676_G/A	1:153179676	A	ENSBTAG00000008240	ENSBTAT00000010847	Transcript	missense_variant	371	371	124	R/Q	cGg/cAg	rs43283149	MODERATE	-	1	-	GALNT15	VGNC	-	protein_coding	-	-	-
1_153179772_G/A	1:153179772	A	ENSBTAG00000008240	ENSBTAT00000010847	Transcript	missense_variant	467	467	156	S/N	aGc/aAc	rs381017434	MODERATE	-	1	-	GALNT15	VGNC	-	protein_coding	-	-	-
1_153202504_A/G	1:153202504	G	ENSBTAG00000008240	ENSBTAT00000010847	Transcript	missense_variant	701	701	234	Q/R	cAa/cGa	rs207553623	MODERATE	-	1	-	GALNT15	VGNC	-	protein_coding	-	-	-
1_153215247_T/C	1:153215247	C	ENSBTAG00000051065	ENSBTAT00000078620	Transcript	missense_variant	1282	1282	428	I/V	Atc/Gtc	-	MODERATE	-	-1	-	-	-	-	protein_coding	-	-	-
1_153215285_A/T	1:153215285	T	ENSBTAG00000051065	ENSBTAT00000078620	Transcript	missense_variant	1244	1244	415	I/K	aTa/aAa	rs876441498	MODERATE	-	-1	-	-	-	-	protein_coding	-	-	-
1_153262098_C/G	1:153262098	G	ENSBTAG00000053091	ENSBTAT00000083909	Transcript	missense_variant	62	62	21	C/S	tGt/tCt	rs109914735	MODERATE	-	-1	-	-	-	-	protein_coding	-	-	-
1_153317309_A/C	1:153317309	C	ENSBTAG00000004891	ENSBTAT00000006434	Transcript	missense_variant	860	703	235	K/Q	Aag/Cag	rs43710311	MODERATE	-	1	-	OXNAD1	VGNC	-	protein_coding	-	-	-
1_153318152_A/G	1:153318152	G	ENSBTAG00000004891	ENSBTAT00000006434	Transcript	missense_variant	1029	872	291	K/R	aAg/aGg	rs209064635	MODERATE	-	1	-	OXNAD1	VGNC	-	protein_coding	-	-	-
1_153406479_C/G	1:153406479	G	ENSBTAG00000030593	ENSBTAT00000043219	Transcript	missense_variant,splice_region_variant	1373	524	175	G/A	gGc/gCc	rs210703419	MODERATE	-	-1	-	-	-	-	protein_coding	-	-	-
1_154004487_T/C	1:154004487	C	ENSBTAG00000009942	ENSBTAT00000013117	Transcript	missense_variant	953	953	318	I/T	aTt/aCt	rs136960678	MODERATE	-	1	-	PLCL2	VGNC	-	protein_coding	-	-	-
1_154082571_T/C	1:154082571	C	ENSBTAG00000049193	ENSBTAT00000074790	Transcript	missense_variant	620	620	207	N/S	aAt/aGt	-	MODERATE	-	-1	-	-	-	-	protein_coding	-	-	-
1_154082595_T/G	1:154082595	G	ENSBTAG00000049193	ENSBTAT00000074790	Transcript	missense_variant	596	596	199	K/T	aAa/aCa	rs135467502	MODERATE	-	-1	-	-	-	-	protein_coding	-	-	-
1_154082604_T/G	1:154082604	G	ENSBTAG00000049193	ENSBTAT00000074790	Transcript	missense_variant	587	587	196	D/A	gAc/gCc	-	MODERATE	-	-1	-	-	-	-	protein_coding	-	-	-
1_155433100_G/T	1:155433100	T	ENSBTAG00000021158	ENSBTAT00000028199	Transcript	missense_variant	2086	1918	640	P/T	Ccg/Acg	rs380674390	MODERATE	-	-1	-	SATB1	VGNC	-	protein_coding	-	-	-
1_156554674_G/C	1:156554674	C	ENSBTAG00000047978	ENSBTAT00000063293	Transcript	missense_variant	323	323	108	A/G	gCc/gGc	rs42893990	MODERATE	-	-1	-	-	-	-	protein_coding	-	-	-
1_157246694_C/T	1:157246694	T	ENSBTAG00000004061	ENSBTAT00000005303	Transcript	missense_variant	568	568	190	V/M	Gtg/Atg	rs210993688	MODERATE	-	-1	-	PP2D1	VGNC	-	protein_coding	-	-	-
1_157248990_A/G	1:157248990	G	ENSBTAG00000004061	ENSBTAT00000005303	Transcript	missense_variant	44	44	15	L/P	cTg/cCg	rs135862997	MODERATE	-	-1	-	PP2D1	VGNC	-	protein_coding	-	-	-
1_157394311_T/C	1:157394311	C	ENSBTAG00000000752	ENSBTAT00000000999	Transcript	missense_variant	1425	1327	443	T/A	Acc/Gcc	rs109380876	MODERATE	-	-1	-	SGO1	VGNC	-	protein_coding	-	-	-
1_157402346_T/C	1:157402346	C	ENSBTAG00000000752	ENSBTAT00000000999	Transcript	missense_variant	898	800	267	Q/R	cAa/cGa	rs110436916	MODERATE	-	-1	-	SGO1	VGNC	-	protein_coding	-	-	-
1_157402458_T/C	1:157402458	C	ENSBTAG00000000752	ENSBTAT00000000999	Transcript	missense_variant	786	688	230	R/G	Aga/Gga	rs133931446	MODERATE	-	-1	-	SGO1	VGNC	-	protein_coding	-	-	-
1_157757904_C/A	1:157757904	A	ENSBTAG00000051758	ENSBTAT00000014388	Transcript	missense_variant	604	604	202	L/M	Ctg/Atg	rs384267303	MODERATE	-	1	-	-	-	-	protein_coding	-	-	-
1_157969462_C/A	1:157969462	A	ENSBTAG00000049102	ENSBTAT00000076980	Transcript	missense_variant	383	383	128	A/E	gCa/gAa	rs110514370	MODERATE	-	1	-	-	-	-	protein_coding	-	-	-
1_158077157_A/G	1:158077157	G	ENSBTAG00000037965	ENSBTAT00000052461	Transcript	missense_variant	1218	1123	375	M/V	Atg/Gtg	rs132687941	MODERATE	-	1	-	ZSCAN23	VGNC	-	protein_coding	-	-	-
1_158227949_G/A	1:158227949	A	ENSBTAG00000012867	ENSBTAT00000017100	Transcript	missense_variant	90	58	20	P/S	Ccc/Tcc	rs455148053	MODERATE	-	-1	-	TXLNA	VGNC	-	protein_coding	-	-	-
1_158272078_C/T	1:158272078	T	ENSBTAG00000049543	ENSBTAT00000069384	Transcript	missense_variant	253	253	85	V/M	Gtg/Atg	-	MODERATE	-	-1	-	-	-	-	protein_coding	-	-	-
1_158272253_T/G	1:158272253	G	ENSBTAG00000049543	ENSBTAT00000069384	Transcript	missense_variant	78	78	26	R/S	agA/agC	-	MODERATE	-	-1	-	-	-	-	protein_coding	-	-	-
2_1475876_T/G	2:1475876	G	ENSBTAG00000038318	ENSBTAT00000054423	Transcript	missense_variant	1879	1879	627	L/V	Tta/Gta	rs135417516	MODERATE	-	1	-	AMER3	VGNC	-	protein_coding	-	-	-
2_2391372_A/G	2:2391372	G	ENSBTAG00000049385	ENSBTAT00000086450	Transcript	missense_variant	181	181	61	C/R	Tgt/Cgt	rs110100056	MODERATE	-	-1	-	-	-	-	protein_coding	-	-	-
2_2391391_T/C	2:2391391	C	ENSBTAG00000049385	ENSBTAT00000086450	Transcript	missense_variant	162	162	54	I/M	atA/atG	rs133220714	MODERATE	-	-1	-	-	-	-	protein_coding	-	-	-
2_2391461_A/G	2:2391461	G	ENSBTAG00000049385	ENSBTAT00000086450	Transcript	missense_variant	92	92	31	M/T	aTg/aCg	rs110956273	MODERATE	-	-1	-	-	-	-	protein_coding	-	-	-
2_2391497_A/G	2:2391497	G	ENSBTAG00000049385	ENSBTAT00000086450	Transcript	missense_variant	56	56	19	I/T	aTc/aCc	rs133346253	MODERATE	-	-1	-	-	-	-	protein_coding	-	-	-
2_2391547_C/T	2:2391547	T	ENSBTAG00000049385	ENSBTAT00000086450	Transcript	missense_variant	38	38	13	R/Q	cGa/cAa	rs110830789	MODERATE	-	-1	-	-	-	-	protein_coding	-	-	-
2_2391565_C/A	2:2391565	A	ENSBTAG00000049385	ENSBTAT00000086450	Transcript	missense_variant	20	20	7	R/M	aGg/aTg	rs109365646	MODERATE	-	-1	-	-	-	-	protein_coding	-	-	-
2_2392129_T/A	2:2392129	A	ENSBTAG00000049385	ENSBTAT00000086450	Transcript	missense_variant,splice_region_variant	6	6	2	R/S	agA/agT	rs110343863	MODERATE	-	-1	-	-	-	-	protein_coding	-	-	-
2_4187446_TGG/-	2:4187446-4187448	-	ENSBTAG00000050824	ENSBTAT00000075020	Transcript	inframe_deletion	159-161	59-61	20-21	LV/L	cTGGtg/ctg	-	MODERATE	-	1	-	HS6ST1	VGNC	-	protein_coding	-	-	-
2_4790748_C/T	2:4790748	T	ENSBTAG00000005986	ENSBTAT00000007857	Transcript	missense_variant	313	313	105	V/I	Gta/Ata	rs207858270	MODERATE	-	-1	-	SFT2D3	VGNC	-	protein_coding	-	-	-
2_4802849_C/G	2:4802849	G	ENSBTAG00000050571	ENSBTAT00000072150	Transcript	missense_variant	140	140	47	T/R	aCa/aGa	-	MODERATE	-	1	-	-	-	-	protein_coding	-	-	-
2_4802942_A/G	2:4802942	G	ENSBTAG00000050571	ENSBTAT00000072150	Transcript	missense_variant	233	233	78	K/R	aAg/aGg	-	MODERATE	-	1	-	-	-	-	protein_coding	-	-	-
2_4803594_A/C	2:4803594	C	ENSBTAG00000050571	ENSBTAT00000072150	Transcript	missense_variant	885	885	295	K/N	aaA/aaC	rs441555055	MODERATE	-	1	-	-	-	-	protein_coding	-	-	-
2_4804286_G/A	2:4804286	A	ENSBTAG00000050571	ENSBTAT00000072150	Transcript	missense_variant	1577	1577	526	R/Q	cGa/cAa	rs43157645	MODERATE	-	1	-	-	-	-	protein_coding	-	-	-
2_4804409_G/A	2:4804409	A	ENSBTAG00000050571	ENSBTAT00000072150	Transcript	missense_variant	1700	1700	567	R/Q	cGg/cAg	rs41661575	MODERATE	-	1	-	-	-	-	protein_coding	-	-	-
2_4888716_T/C	2:4888716	C	ENSBTAG00000039803	ENSBTAT00000061382	Transcript	missense_variant	6107	5878	1960	S/G	Agc/Ggc	rs209123990	MODERATE	-	-1	-	MYO7B	VGNC	-	protein_coding	-	-	-
2_4889912_T/A	2:4889912	A	ENSBTAG00000039803	ENSBTAT00000061382	Transcript	missense_variant	5896	5667	1889	Q/H	caA/caT	rs208917088	MODERATE	-	-1	-	MYO7B	VGNC	-	protein_coding	-	-	-
2_4905782_A/G	2:4905782	G	ENSBTAG00000039803	ENSBTAT00000061382	Transcript	missense_variant	3927	3698	1233	M/T	aTg/aCg	rs136483187	MODERATE	-	-1	-	MYO7B	VGNC	-	protein_coding	-	-	-
2_4914460_T/C	2:4914460	C	ENSBTAG00000039803	ENSBTAT00000061382	Transcript	missense_variant	3240	3011	1004	Y/C	tAc/tGc	rs43287089	MODERATE	-	-1	-	MYO7B	VGNC	-	protein_coding	-	-	-
2_4916777_C/T	2:4916777	T	ENSBTAG00000039803	ENSBTAT00000061382	Transcript	missense_variant	2862	2633	878	R/Q	cGg/cAg	rs43287099	MODERATE	-	-1	-	MYO7B	VGNC	-	protein_coding	-	-	-
2_5082859_C/T	2:5082859	T	ENSBTAG00000018275	ENSBTAT00000024323	Transcript	missense_variant	970	970	324	A/T	Gct/Act	rs135296997	MODERATE	-	-1	-	-	-	-	protein_coding	-	-	-
2_5082951_G/A	2:5082951	A	ENSBTAG00000018275	ENSBTAT00000024323	Transcript	missense_variant	878	878	293	T/I	aCt/aTt	rs41592756	MODERATE	-	-1	-	-	-	-	protein_coding	-	-	-
2_5413011_C/G	2:5413011	G	ENSBTAG00000034949	ENSBTAT00000049425	Transcript	missense_variant	10	10	4	R/G	Cgt/Ggt	rs137642718	MODERATE	-	1	-	-	-	-	protein_coding	-	-	-
2_5413036_G/A	2:5413036	A	ENSBTAG00000034949	ENSBTAT00000049425	Transcript	missense_variant	35	35	12	R/H	cGc/cAc	rs133326430	MODERATE	-	1	-	-	-	-	protein_coding	-	-	-
2_5413041_A/C	2:5413041	C	ENSBTAG00000034949	ENSBTAT00000049425	Transcript	missense_variant	40	40	14	K/Q	Aaa/Caa	rs137061299	MODERATE	-	1	-	-	-	-	protein_coding	-	-	-
2_5413215_T/C	2:5413215	C	ENSBTAG00000034949	ENSBTAT00000049425	Transcript	missense_variant	214	214	72	W/R	Tgg/Cgg	rs134678079	MODERATE	-	1	-	-	-	-	protein_coding	-	-	-
2_5413240_T/A	2:5413240	A	ENSBTAG00000034949	ENSBTAT00000049425	Transcript	missense_variant	239	239	80	I/N	aTc/aAc	rs135805975	MODERATE	-	1	-	-	-	-	protein_coding	-	-	-
2_5580699_C/G	2:5580699	G	ENSBTAG00000017214	ENSBTAT00000022878	Transcript	missense_variant	166	105	35	D/E	gaC/gaG	rs109418145	MODERATE	-	1	-	-	-	-	protein_coding	-	-	-
2_5580892_A/G	2:5580892	G	ENSBTAG00000017214	ENSBTAT00000022878	Transcript	missense_variant	359	298	100	N/D	Aac/Gac	rs110998283	MODERATE	-	1	-	-	-	-	protein_coding	-	-	-
2_6600431_A/G	2:6600431	G	ENSBTAG00000012557	ENSBTAT00000016671	Transcript	missense_variant	1083	944	315	H/R	cAt/cGt	rs133532461	MODERATE	-	1	-	OSGEPL1	VGNC	-	protein_coding	-	-	-
2_6665767_A/T	2:6665767	T	ENSBTAG00000000492	ENSBTAT00000056728	Transcript	missense_variant	2222	1813	605	L/M	Ttg/Atg	rs42309915	MODERATE	-	-1	-	ASNSD1	VGNC	-	protein_coding	-	-	-
2_6670529_C/T	2:6670529	T	ENSBTAG00000000492	ENSBTAT00000056728	Transcript	missense_variant	1575	1166	389	R/H	cGt/cAt	rs379528470	MODERATE	-	-1	-	ASNSD1	VGNC	-	protein_coding	-	-	-
2_6670761_T/C	2:6670761	C	ENSBTAG00000000492	ENSBTAT00000056728	Transcript	missense_variant	1343	934	312	K/E	Aaa/Gaa	rs209817398	MODERATE	-	-1	-	ASNSD1	VGNC	-	protein_coding	-	-	-
2_6671017_T/A	2:6671017	A	ENSBTAG00000000492	ENSBTAT00000056728	Transcript	missense_variant	1087	678	226	L/F	ttA/ttT	rs17870912	MODERATE	-	-1	-	ASNSD1	VGNC	-	protein_coding	-	-	-
2_6671196_C/T	2:6671196	T	ENSBTAG00000000492	ENSBTAT00000056728	Transcript	missense_variant	908	499	167	A/T	Gct/Act	rs17870910	MODERATE	-	-1	-	ASNSD1	VGNC	-	protein_coding	-	-	-
2_6671355_C/T	2:6671355	T	ENSBTAG00000000492	ENSBTAT00000056728	Transcript	missense_variant	749	340	114	E/K	Gaa/Aaa	rs110521921	MODERATE	-	-1	-	ASNSD1	VGNC	-	protein_coding	-	-	-
2_6671460_C/T	2:6671460	T	ENSBTAG00000000492	ENSBTAT00000056728	Transcript	missense_variant	644	235	79	V/I	Gtc/Atc	rs384909812	MODERATE	-	-1	-	ASNSD1	VGNC	-	protein_coding	-	-	-
2_8834958_T/C	2:8834958	C	ENSBTAG00000046000	ENSBTAT00000066114	Transcript	missense_variant	38	38	13	N/S	aAc/aGc	rs43109299	MODERATE	-	-1	-	-	-	-	protein_coding	-	-	-
2_10602981_C/A	2:10602981	A	ENSBTAG00000003645	ENSBTAT00000047870	Transcript	missense_variant	8524	8524	2842	A/S	Gca/Tca	rs136608302	MODERATE	-	-1	-	FSIP2	VGNC	-	protein_coding	-	-	-
2_10603551_T/C	2:10603551	C	ENSBTAG00000003645	ENSBTAT00000047870	Transcript	missense_variant	7954	7954	2652	I/V	Ata/Gta	rs110302119	MODERATE	-	-1	-	FSIP2	VGNC	-	protein_coding	-	-	-
2_10607642_A/G	2:10607642	G	ENSBTAG00000003645	ENSBTAT00000047870	Transcript	missense_variant	3863	3863	1288	F/S	tTt/tCt	rs109538404	MODERATE	-	-1	-	FSIP2	VGNC	-	protein_coding	-	-	-
2_11574524_C/T	2:11574524	T	ENSBTAG00000026122	ENSBTAT00000016310	Transcript	missense_variant	1241	1241	414	C/Y	tGt/tAt	rs109246842	MODERATE	-	-1	-	ZNF804A	VGNC	-	protein_coding	-	-	-
2_11575001_A/G	2:11575001	G	ENSBTAG00000026122	ENSBTAT00000016310	Transcript	missense_variant	764	764	255	V/A	gTt/gCt	rs466188420	MODERATE	-	-1	-	ZNF804A	VGNC	-	protein_coding	-	-	-
2_13490462_G/T	2:13490462	T	ENSBTAG00000020961	ENSBTAT00000027915	Transcript	missense_variant	282	147	49	S/R	agC/agA	rs109626267	MODERATE	-	-1	-	DUSP19	VGNC	-	protein_coding	-	-	-
2_13836681_A/T	2:13836681	T	ENSBTAG00000008390	ENSBTAT00000011043	Transcript	missense_variant	1077	381	127	D/E	gaT/gaA	rs210672923	MODERATE	-	-1	-	DNAJC10	VGNC	-	protein_coding	-	-	-
2_15843235_G/A	2:15843235	A	ENSBTAG00000045838	ENSBTAT00000064485	Transcript	missense_variant	16	16	6	R/W	Cgg/Tgg	rs383966103	MODERATE	-	-1	-	-	-	-	protein_coding	-	-	-
2_17377496_T/C	2:17377496	C	ENSBTAG00000046904	ENSBTAT00000063790	Transcript	missense_variant	256	256	86	K/E	Aag/Gag	rs208917796	MODERATE	-	-1	-	-	-	-	protein_coding	-	-	-
2_18153957_G/A	2:18153957	A	ENSBTAG00000053974	ENSBTAT00000078119	Transcript	missense_variant	886	886	296	V/M	Gtg/Atg	rs137397009	MODERATE	-	1	-	-	-	-	protein_coding	-	-	-
2_18866741_T/C	2:18866741	C	ENSBTAG00000049860	ENSBTAT00000084881	Transcript	missense_variant	71	71	24	H/R	cAt/cGt	rs382606180	MODERATE	-	-1	-	-	-	-	protein_coding	-	-	-
2_18866772_G/T	2:18866772	T	ENSBTAG00000049860	ENSBTAT00000084881	Transcript	missense_variant	40	40	14	R/S	Cgc/Agc	rs798102340	MODERATE	-	-1	-	-	-	-	protein_coding	-	-	-
2_20790265_-/CCG	2:20790264-20790265	CCG	ENSBTAG00000016033	ENSBTAT00000021336	Transcript	inframe_insertion	386-387	386-387	129	G/GG	ggt/ggCGGt	-	MODERATE	-	-1	-	HOXD9	VGNC	-	protein_coding	-	-	-
2_21025236_G/A	2:21025236	A	ENSBTAG00000031711	ENSBTAT00000044962	Transcript	missense_variant	278	278	93	P/L	cCc/cTc	rs133488859	MODERATE	-	-1	-	-	-	-	protein_coding	-	-	-
2_22089380_G/A	2:22089380	A	ENSBTAG00000018253	ENSBTAT00000024298	Transcript	missense_variant	135	52	18	V/I	Gtc/Atc	rs109382214	MODERATE	-	1	-	CHRNA1	VGNC	-	protein_coding	-	-	-
2_22239972_G/C	2:22239972	C	ENSBTAG00000001585	ENSBTAT00000002076	Transcript	missense_variant	426	239	80	G/A	gGt/gCt	rs43295190	MODERATE	-	1	-	WIPF1	VGNC	-	protein_coding	-	-	-
2_22387239_G/A	2:22387239	A	ENSBTAG00000012966	ENSBTAT00000017239	Transcript	missense_variant	806	806	269	T/M	aCg/aTg	rs41603111	MODERATE	-	-1	-	SCRN3	VGNC	-	protein_coding	-	-	-
2_22397377_T/C	2:22397377	C	ENSBTAG00000012966	ENSBTAT00000017239	Transcript	missense_variant	44	44	15	E/G	gAg/gGg	rs43292988	MODERATE	-	-1	-	SCRN3	VGNC	-	protein_coding	-	-	-
2_22793407_A/G	2:22793407	G	ENSBTAG00000053359	ENSBTAT00000077584	Transcript	missense_variant	523	523	175	I/V	Att/Gtt	-	MODERATE	-	1	-	-	-	-	protein_coding	-	-	-
2_22793411_A/G	2:22793411	G	ENSBTAG00000053359	ENSBTAT00000077584	Transcript	missense_variant	527	527	176	D/G	gAc/gGc	-	MODERATE	-	1	-	-	-	-	protein_coding	-	-	-
2_24844216_T/C	2:24844216	C	ENSBTAG00000048244	ENSBTAT00000066346	Transcript	missense_variant	28	28	10	C/R	Tgt/Cgt	rs43294348	MODERATE	-	1	-	-	-	-	protein_coding	-	-	-
2_24844253_A/G	2:24844253	G	ENSBTAG00000048244	ENSBTAT00000066346	Transcript	missense_variant	65	65	22	H/R	cAc/cGc	rs43294349	MODERATE	-	1	-	-	-	-	protein_coding	-	-	-
2_24844262_A/G	2:24844262	G	ENSBTAG00000048244	ENSBTAT00000066346	Transcript	missense_variant	74	74	25	N/S	aAc/aGc	rs43294350	MODERATE	-	1	-	-	-	-	protein_coding	-	-	-
2_26636126_A/G	2:26636126	G	ENSBTAG00000001090	ENSBTAT00000046952	Transcript	missense_variant	1247	1247	416	Q/R	cAg/cGg	rs209401026	MODERATE	-	1	-	CCDC173	VGNC	-	protein_coding	-	-	-
2_26643110_C/G	2:26643110	G	ENSBTAG00000001090	ENSBTAT00000046952	Transcript	missense_variant	1586	1586	529	P/R	cCg/cGg	rs43296620	MODERATE	-	1	-	CCDC173	VGNC	-	protein_coding	-	-	-
2_26648798_T/C	2:26648798	C	ENSBTAG00000027789	ENSBTAT00000040072	Transcript	missense_variant	1958	1772	591	K/R	aAa/aGa	rs208304275	MODERATE	-	-1	-	PPIG	VGNC	-	protein_coding	-	-	-
2_26753904_T/G	2:26753904	G	ENSBTAG00000010736	ENSBTAT00000014216	Transcript	missense_variant	1346	983	328	K/T	aAg/aCg	-	MODERATE	-	-1	-	BBS5	EntrezGene	-	protein_coding	-	-	-
2_26972479_C/G	2:26972479	G	ENSBTAG00000004555	ENSBTAT00000005988	Transcript	missense_variant	6994	6994	2332	P/A	Cct/Gct	rs385553134	MODERATE	-	1	-	LRP2	VGNC	-	protein_coding	-	-	-
2_27134241_A/G	2:27134241	G	ENSBTAG00000026885	ENSBTAT00000046707	Transcript	missense_variant	179	179	60	Y/C	tAc/tGc	rs207973536	MODERATE	-	1	-	ABCB11	VGNC	-	protein_coding	-	-	-
2_27260634_T/A	2:27260634	A	ENSBTAG00000010048	ENSBTAT00000070517	Transcript	missense_variant	750	565	189	C/S	Tgt/Agt	rs385311305	MODERATE	-	1	-	SPC25	VGNC	-	protein_coding	-	-	-
2_27260644_G/A	2:27260644	A	ENSBTAG00000010048	ENSBTAT00000070517	Transcript	missense_variant	760	575	192	R/H	cGt/cAt	rs378896460	MODERATE	-	1	-	SPC25	VGNC	-	protein_coding	-	-	-
2_27384069_C/T	2:27384069	T	ENSBTAG00000053930	ENSBTAT00000086034	Transcript	missense_variant	254	254	85	S/F	tCt/tTt	-	MODERATE	-	1	-	-	-	-	protein_coding	-	-	-
2_27384095_G/A	2:27384095	A	ENSBTAG00000053930	ENSBTAT00000086034	Transcript	missense_variant	280	280	94	E/K	Gaa/Aaa	-	MODERATE	-	1	-	-	-	-	protein_coding	-	-	-
2_27384161_A/C	2:27384161	C	ENSBTAG00000053930	ENSBTAT00000086034	Transcript	missense_variant	346	346	116	T/P	Act/Cct	-	MODERATE	-	1	-	-	-	-	protein_coding	-	-	-
2_27387233_C/A	2:27387233	A	ENSBTAG00000053930	ENSBTAT00000086034	Transcript	missense_variant	3418	3418	1140	L/I	Cta/Ata	-	MODERATE	-	1	-	-	-	-	protein_coding	-	-	-
2_27387237_C/T	2:27387237	T	ENSBTAG00000053930	ENSBTAT00000086034	Transcript	missense_variant	3422	3422	1141	T/I	aCa/aTa	-	MODERATE	-	1	-	-	-	-	protein_coding	-	-	-
2_29889641_T/C	2:29889641	C	ENSBTAG00000019137	ENSBTAT00000038441	Transcript	missense_variant	3122	3001	1001	F/L	Ttt/Ctt	rs462392831	MODERATE	-	1	-	SCN7A	VGNC	-	protein_coding	-	-	-
2_29995269_C/T	2:29995269	T	ENSBTAG00000026882	ENSBTAT00000053960	Transcript	missense_variant	467	467	156	T/I	aCc/aTc	rs110400338	MODERATE	-	1	-	-	-	-	protein_coding	-	-	-
2_30023286_G/A	2:30023286	A	ENSBTAG00000002425	ENSBTAT00000003146	Transcript	missense_variant	1843	1843	615	G/R	Ggg/Agg	rs377779921	MODERATE	-	1	-	SCN9A	VGNC	-	protein_coding	-	-	-
2_30023346_G/A	2:30023346	A	ENSBTAG00000002425	ENSBTAT00000003146	Transcript	missense_variant	1903	1903	635	A/T	Gcc/Acc	rs380908407	MODERATE	-	1	-	SCN9A	VGNC	-	protein_coding	-	-	-
2_30034609_G/T	2:30034609	T	ENSBTAG00000002425	ENSBTAT00000003146	Transcript	missense_variant	2997	2997	999	K/N	aaG/aaT	rs110359077	MODERATE	-	1	-	SCN9A	VGNC	-	protein_coding	-	-	-
2_30315502_A/G	2:30315502	G	ENSBTAG00000018520	ENSBTAT00000021951	Transcript	missense_variant	4553	4553	1518	K/R	aAa/aGa	rs209328584	MODERATE	-	1	-	SCN1A	VGNC	-	protein_coding	-	-	-
2_31560425_C/T	2:31560425	T	ENSBTAG00000053731	ENSBTAT00000075520	Transcript	missense_variant	994	994	332	D/N	Gac/Aac	rs381319745	MODERATE	-	-1	-	-	-	-	protein_coding	-	-	-
2_31560967_T/C	2:31560967	C	ENSBTAG00000053731	ENSBTAT00000075520	Transcript	missense_variant	452	452	151	E/G	gAg/gGg	rs876635703	MODERATE	-	-1	-	-	-	-	protein_coding	-	-	-
2_36921451_G/A	2:36921451	A	ENSBTAG00000020654	ENSBTAT00000061234	Transcript	missense_variant	851	607	203	V/I	Gta/Ata	rs134588177	MODERATE	-	1	-	BAZ2B	VGNC	-	protein_coding	-	-	-
2_38040436_C/T	2:38040436	T	ENSBTAG00000004267	ENSBTAT00000005591	Transcript	missense_variant	1097	1097	366	A/V	gCt/gTt	rs110435879	MODERATE	-	1	-	CCDC148	VGNC	-	protein_coding	-	-	-
2_38466538_C/T	2:38466538	T	ENSBTAG00000011909	ENSBTAT00000015797	Transcript	missense_variant	85	85	29	R/C	Cgc/Tgc	rs379276146	MODERATE	-	1	-	ACVR1	VGNC	-	protein_coding	-	-	-
2_38466840_GCT/-	2:38466840-38466842	-	ENSBTAG00000011909	ENSBTAT00000015797	Transcript	inframe_deletion	387-389	387-389	129-130	PL/P	ccGCTg/ccg	-	MODERATE	-	1	-	ACVR1	VGNC	-	protein_coding	-	-	-
2_39040344_T/C	2:39040344	C	ENSBTAG00000017376	ENSBTAT00000023104	Transcript	missense_variant	2815	2293	765	N/D	Aat/Gat	rs109682729	MODERATE	-	-1	-	GALNT5	VGNC	-	protein_coding	-	-	-
2_39370488_C/T	2:39370488	T	ENSBTAG00000054211	ENSBTAT00000081744	Transcript	missense_variant	374	374	125	R/H	cGt/cAt	rs208948116	MODERATE	-	-1	-	-	-	-	protein_coding	-	-	-
2_39370506_C/T	2:39370506	T	ENSBTAG00000054211	ENSBTAT00000081744	Transcript	missense_variant	356	356	119	R/Q	cGa/cAa	rs210826097	MODERATE	-	-1	-	-	-	-	protein_coding	-	-	-
2_43416115_T/C	2:43416115	C	ENSBTAG00000033143	ENSBTAT00000036905	Transcript	missense_variant	5	5	2	V/A	gTg/gCg	rs110980930	MODERATE	-	1	-	-	-	-	protein_coding	-	-	-
2_43416174_C/G	2:43416174	G	ENSBTAG00000033143	ENSBTAT00000036905	Transcript	missense_variant	64	64	22	L/V	Ctg/Gtg	rs134177894	MODERATE	-	1	-	-	-	-	protein_coding	-	-	-
2_43416243_T/C	2:43416243	C	ENSBTAG00000033143	ENSBTAT00000036905	Transcript	missense_variant	133	133	45	C/R	Tgc/Cgc	rs110594669	MODERATE	-	1	-	-	-	-	protein_coding	-	-	-
2_43416273_C/T	2:43416273	T	ENSBTAG00000033143	ENSBTAT00000036905	Transcript	missense_variant	163	163	55	L/F	Ctc/Ttc	rs133101872	MODERATE	-	1	-	-	-	-	protein_coding	-	-	-
2_43416300_T/G	2:43416300	G	ENSBTAG00000033143	ENSBTAT00000036905	Transcript	missense_variant	190	190	64	F/V	Ttc/Gtc	rs110303882	MODERATE	-	1	-	-	-	-	protein_coding	-	-	-
2_43416691_A/G	2:43416691	G	ENSBTAG00000033143	ENSBTAT00000036905	Transcript	missense_variant	581	581	194	Q/R	cAg/cGg	rs136779151	MODERATE	-	1	-	-	-	-	protein_coding	-	-	-
2_47896237_A/C	2:47896237	C	ENSBTAG00000051947	ENSBTAT00000080537	Transcript	missense_variant	23	23	8	N/T	aAc/aCc	rs208644374	MODERATE	-	1	-	PTMA	EntrezGene	-	protein_coding	-	-	-
2_53217253_T/G	2:53217253	G	ENSBTAG00000032289	ENSBTAT00000061453	Transcript	missense_variant	845	845	282	H/P	cAt/cCt	rs137466664	MODERATE	-	-1	-	ARHGAP15	VGNC	-	protein_coding	-	-	-
2_56158816_G/A	2:56158816	A	ENSBTAG00000024632	ENSBTAT00000075027	Transcript	missense_variant,splice_region_variant	5408	5408	1803	R/Q	cGa/cAa	rs207872200	MODERATE	-	1	-	LRP1B	HGNC	HGNC:6693	protein_coding	-	-	-
2_56472805_A/T	2:56472805	T	ENSBTAG00000024632	ENSBTAT00000075027	Transcript	missense_variant	7540	7540	2514	T/S	Aca/Tca	rs135202587	MODERATE	-	1	-	LRP1B	HGNC	HGNC:6693	protein_coding	-	-	-
2_58907364_A/G	2:58907364	G	ENSBTAG00000001627	ENSBTAT00000002130	Transcript	missense_variant	335	215	72	N/S	aAc/aGc	rs110291397	MODERATE	-	1	-	-	-	-	protein_coding	-	-	-
2_58907450_A/C	2:58907450	C	ENSBTAG00000001627	ENSBTAT00000002130	Transcript	missense_variant	421	301	101	I/L	Ata/Cta	rs207869712	MODERATE	-	1	-	-	-	-	protein_coding	-	-	-
2_59137193_G/A	2:59137193	A	ENSBTAG00000050067	ENSBTAT00000078174	Transcript	missense_variant	865	865	289	H/Y	Cac/Tac	-	MODERATE	-	-1	-	-	-	-	protein_coding	-	-	-
2_59534253_C/T	2:59534253	T	ENSBTAG00000044055	ENSBTAT00000061537	Transcript	missense_variant	4021	4021	1341	V/I	Gta/Ata	rs1117220316	MODERATE	-	-1	-	THSD7B	VGNC	-	protein_coding	-	-	-
2_59826416_G/A	2:59826416	A	ENSBTAG00000044055	ENSBTAT00000061537	Transcript	missense_variant	2582	2582	861	T/M	aCg/aTg	rs209351890	MODERATE	-	-1	-	THSD7B	VGNC	-	protein_coding	-	-	-
2_59826432_T/C	2:59826432	C	ENSBTAG00000044055	ENSBTAT00000061537	Transcript	missense_variant	2566	2566	856	S/G	Agc/Ggc	rs133569369	MODERATE	-	-1	-	THSD7B	VGNC	-	protein_coding	-	-	-
2_59826455_G/A	2:59826455	A	ENSBTAG00000044055	ENSBTAT00000061537	Transcript	missense_variant	2543	2543	848	T/M	aCg/aTg	rs135097263	MODERATE	-	-1	-	THSD7B	VGNC	-	protein_coding	-	-	-
2_60187477_C/T	2:60187477	T	ENSBTAG00000044055	ENSBTAT00000061537	Transcript	missense_variant	1165	1165	389	V/I	Gtt/Att	rs110116907	MODERATE	-	-1	-	THSD7B	VGNC	-	protein_coding	-	-	-
2_60303032_T/C	2:60303032	C	ENSBTAG00000021755	ENSBTAT00000007528	Transcript	missense_variant	77	77	26	I/T	aTc/aCc	rs133766162	MODERATE	-	1	-	-	-	-	protein_coding	-	-	-
2_61535149_G/A	2:61535149	A	ENSBTAG00000015170	ENSBTAT00000020185	Transcript	missense_variant	124	124	42	D/N	Gac/Aac	rs134689082	MODERATE	-	1	-	LCT	VGNC	-	protein_coding	-	-	-
2_61535213_T/A	2:61535213	A	ENSBTAG00000015170	ENSBTAT00000020185	Transcript	missense_variant	188	188	63	V/D	gTt/gAt	rs133215784	MODERATE	-	1	-	LCT	VGNC	-	protein_coding	-	-	-
2_61535219_G/A	2:61535219	A	ENSBTAG00000015170	ENSBTAT00000020185	Transcript	missense_variant	194	194	65	R/H	cGc/cAc	rs210326262	MODERATE	-	1	-	LCT	VGNC	-	protein_coding	-	-	-
2_61561549_C/T	2:61561549	T	ENSBTAG00000015170	ENSBTAT00000020185	Transcript	missense_variant	2150	2150	717	P/L	cCc/cTc	rs479613108	MODERATE	-	1	-	LCT	VGNC	-	protein_coding	-	-	-
2_61610974_C/T	2:61610974	T	ENSBTAG00000015169	ENSBTAT00000020184	Transcript	missense_variant	533	182	61	R/K	aGa/aAa	rs135996099	MODERATE	-	-1	-	UBXN4	VGNC	-	protein_coding	-	-	-
2_62110361_T/G	2:62110361	G	ENSBTAG00000050570	ENSBTAT00000082245	Transcript	missense_variant	662	662	221	L/R	cTg/cGg	-	MODERATE	-	1	-	-	-	-	protein_coding	-	-	-
2_62110458_C/G	2:62110458	G	ENSBTAG00000050570	ENSBTAT00000082245	Transcript	missense_variant	759	759	253	F/L	ttC/ttG	rs378823778	MODERATE	-	1	-	-	-	-	protein_coding	-	-	-
2_62110571_C/G	2:62110571	G	ENSBTAG00000050570	ENSBTAT00000082245	Transcript	missense_variant	872	872	291	T/R	aCa/aGa	-	MODERATE	-	1	-	-	-	-	protein_coding	-	-	-
2_62110901_G/A	2:62110901	A	ENSBTAG00000050570	ENSBTAT00000082245	Transcript	missense_variant	1202	1202	401	G/E	gGg/gAg	rs211090773	MODERATE	-	1	-	-	-	-	protein_coding	-	-	-
2_62290318_A/G	2:62290318	G	ENSBTAG00000014409	ENSBTAT00000045570	Transcript	missense_variant	329	329	110	E/G	gAg/gGg	rs110912670	MODERATE	-	1	-	MAP3K19	VGNC	-	protein_coding	-	-	-
2_62290453_T/C	2:62290453	C	ENSBTAG00000014409	ENSBTAT00000045570	Transcript	missense_variant	464	464	155	M/T	aTg/aCg	rs135356443	MODERATE	-	1	-	MAP3K19	VGNC	-	protein_coding	-	-	-
2_62302056_C/T	2:62302056	T	ENSBTAG00000014409	ENSBTAT00000045570	Transcript	missense_variant	1325	1325	442	S/F	tCt/tTt	rs447155425	MODERATE	-	1	-	MAP3K19	VGNC	-	protein_coding	-	-	-
2_62302155_G/A	2:62302155	A	ENSBTAG00000014409	ENSBTAT00000045570	Transcript	missense_variant	1424	1424	475	G/E	gGa/gAa	rs136636915	MODERATE	-	1	-	MAP3K19	VGNC	-	protein_coding	-	-	-
2_62303061_T/C	2:62303061	C	ENSBTAG00000014409	ENSBTAT00000045570	Transcript	missense_variant	2330	2330	777	L/S	tTg/tCg	rs110348390	MODERATE	-	1	-	MAP3K19	VGNC	-	protein_coding	-	-	-
2_75747898_A/G	2:75747898	G	ENSBTAG00000054992	ENSBTAT00000074814	Transcript	missense_variant	122	122	41	D/G	gAt/gGt	rs42221459	MODERATE	-	1	-	-	-	-	protein_coding	-	-	-
2_77047377_C/G	2:77047377	G	ENSBTAG00000049994	ENSBTAT00000087447	Transcript	missense_variant	34	34	12	R/G	Cgg/Ggg	rs723370607	MODERATE	-	1	-	-	-	-	protein_coding	-	-	-
2_77047506_C/T	2:77047506	T	ENSBTAG00000049994	ENSBTAT00000087447	Transcript	missense_variant	163	163	55	L/F	Ctc/Ttc	rs461720636	MODERATE	-	1	-	-	-	-	protein_coding	-	-	-
2_77047512_A/G	2:77047512	G	ENSBTAG00000049994	ENSBTAT00000087447	Transcript	missense_variant	169	169	57	N/D	Aat/Gat	rs480118032	MODERATE	-	1	-	-	-	-	protein_coding	-	-	-
2_77262537_T/G	2:77262537	G	ENSBTAG00000051403	ENSBTAT00000072683	Transcript	missense_variant	78	78	26	C/W	tgT/tgG	rs43313129	MODERATE	-	1	-	-	-	-	protein_coding	-	-	-
2_77262625_T/C	2:77262625	C	ENSBTAG00000051403	ENSBTAT00000072683	Transcript	missense_variant	166	166	56	S/P	Tcc/Ccc	rs43313128	MODERATE	-	1	-	-	-	-	protein_coding	-	-	-
2_77262680_A/T	2:77262680	T	ENSBTAG00000051403	ENSBTAT00000072683	Transcript	missense_variant	221	221	74	Y/F	tAc/tTc	rs43313127	MODERATE	-	1	-	-	-	-	protein_coding	-	-	-
2_77262928_C/G	2:77262928	G	ENSBTAG00000051403	ENSBTAT00000072683	Transcript	missense_variant	469	469	157	R/G	Cga/Gga	rs43313126	MODERATE	-	1	-	-	-	-	protein_coding	-	-	-
2_78885526_A/C	2:78885526	C	ENSBTAG00000014863	ENSBTAT00000019792	Transcript	missense_variant	133	11	4	Q/P	cAg/cCg	rs110475781	MODERATE	-	1	-	GYPC	VGNC	-	protein_coding	-	-	-
2_78933506_A/G	2:78933506	G	ENSBTAG00000014863	ENSBTAT00000019792	Transcript	missense_variant	376	254	85	N/S	aAc/aGc	rs209610614	MODERATE	-	1	-	GYPC	VGNC	-	protein_coding	-	-	-
2_84864945_C/G	2:84864945	G	ENSBTAG00000020696	ENSBTAT00000038307	Transcript	missense_variant	1620	1519	507	A/P	Gca/Cca	rs210790384	MODERATE	-	-1	-	HECW2	VGNC	-	protein_coding	-	-	-
2_85938538_G/A	2:85938538	A	ENSBTAG00000012171	ENSBTAT00000016144	Transcript	missense_variant	982	982	328	V/I	Gtc/Atc	rs385975385	MODERATE	-	1	-	-	-	-	protein_coding	-	-	-
2_86023308_T/C	2:86023308	C	ENSBTAG00000004659	ENSBTAT00000006115	Transcript	missense_variant	653	611	204	M/T	aTg/aCg	rs110805029	MODERATE	-	1	-	COQ10B	VGNC	-	protein_coding	-	-	-
2_86189918_C/T	2:86189918	T	ENSBTAG00000002056	ENSBTAT00000002662	Transcript	missense_variant	248	241	81	P/S	Ccc/Tcc	rs382038675	MODERATE	-	1	-	MARS2	VGNC	-	protein_coding	-	-	-
2_86610257_G/T	2:86610257	T	ENSBTAG00000007635	ENSBTAT00000061414	Transcript	missense_variant	487	487	163	A/S	Gcc/Tcc	rs380150837	MODERATE	-	1	-	PLCL1	VGNC	-	protein_coding	-	-	-
2_89087026_G/A	2:89087026	A	ENSBTAG00000031579	ENSBTAT00000044771	Transcript	missense_variant	657	584	195	R/K	aGa/aAa	rs109443443	MODERATE	-	1	-	SGO2	VGNC	-	protein_coding	-	-	-
2_89088395_G/A	2:89088395	A	ENSBTAG00000031579	ENSBTAT00000044771	Transcript	missense_variant,splice_region_variant	774	701	234	G/E	gGa/gAa	rs207978273	MODERATE	-	1	-	SGO2	VGNC	-	protein_coding	-	-	-
2_89088847_T/C	2:89088847	C	ENSBTAG00000031579	ENSBTAT00000044771	Transcript	missense_variant	1226	1153	385	S/P	Tca/Cca	rs137696981	MODERATE	-	1	-	SGO2	VGNC	-	protein_coding	-	-	-
2_89089802_A/G	2:89089802	G	ENSBTAG00000031579	ENSBTAT00000044771	Transcript	missense_variant	2181	2108	703	K/R	aAg/aGg	rs209796125	MODERATE	-	1	-	SGO2	VGNC	-	protein_coding	-	-	-
2_89089858_A/C	2:89089858	C	ENSBTAG00000031579	ENSBTAT00000044771	Transcript	missense_variant	2237	2164	722	T/P	Aca/Cca	rs110011358	MODERATE	-	1	-	SGO2	VGNC	-	protein_coding	-	-	-
2_89090974_A/G	2:89090974	G	ENSBTAG00000031579	ENSBTAT00000044771	Transcript	missense_variant	3353	3280	1094	N/D	Aat/Gat	rs208606737	MODERATE	-	1	-	SGO2	VGNC	-	protein_coding	-	-	-
2_89311666_G/A	2:89311666	A	ENSBTAG00000038878	ENSBTAT00000052588	Transcript	missense_variant	1063	962	321	R/H	cGt/cAt	rs109745754	MODERATE	-	1	-	AOX4	EntrezGene	-	protein_coding	-	-	-
2_89320655_A/G	2:89320655	G	ENSBTAG00000038878	ENSBTAT00000052588	Transcript	missense_variant	2028	1927	643	I/V	Ata/Gta	rs110202034	MODERATE	-	1	-	AOX4	EntrezGene	-	protein_coding	-	-	-
2_89332287_G/A	2:89332287	A	ENSBTAG00000038878	ENSBTAT00000052588	Transcript	missense_variant	2461	2360	787	S/N	aGc/aAc	rs109089512	MODERATE	-	1	-	AOX4	EntrezGene	-	protein_coding	-	-	-
2_89337942_A/G	2:89337942	G	ENSBTAG00000038878	ENSBTAT00000052588	Transcript	missense_variant	3366	3265	1089	T/A	Aca/Gca	rs110260576	MODERATE	-	1	-	AOX4	EntrezGene	-	protein_coding	-	-	-
2_89342331_C/T	2:89342331	T	ENSBTAG00000038878	ENSBTAT00000052588	Transcript	missense_variant	3463	3362	1121	A/V	gCg/gTg	rs109157439	MODERATE	-	1	-	AOX4	EntrezGene	-	protein_coding	-	-	-
2_89376806_G/A	2:89376806	A	ENSBTAG00000026812	ENSBTAT00000038328	Transcript	missense_variant	518	518	173	G/D	gGc/gAc	rs109378889	MODERATE	-	1	-	AOX2	EntrezGene	-	protein_coding	-	-	-
2_89415656_G/A	2:89415656	A	ENSBTAG00000026812	ENSBTAT00000038328	Transcript	missense_variant	2893	2893	965	A/T	Gcc/Acc	rs133612065	MODERATE	-	1	-	AOX2	EntrezGene	-	protein_coding	-	-	-
2_89415720_T/C	2:89415720	C	ENSBTAG00000026812	ENSBTAT00000038328	Transcript	missense_variant	2957	2957	986	V/A	gTg/gCg	rs136946561	MODERATE	-	1	-	AOX2	EntrezGene	-	protein_coding	-	-	-
2_89939238_A/G	2:89939238	G	ENSBTAG00000014933	ENSBTAT00000079781	Transcript	missense_variant	3203	2324	775	I/T	aTa/aCa	rs109712146	MODERATE	-	-1	-	TRAK2	VGNC	-	protein_coding	-	-	-
2_90153400_A/T	2:90153400	T	ENSBTAG00000017436	ENSBTAT00000055126	Transcript	missense_variant	507	481	161	F/I	Ttt/Att	rs136431968	MODERATE	-	-1	-	C2CD6	VGNC	-	protein_coding	-	-	-
2_90153451_C/T	2:90153451	T	ENSBTAG00000017436	ENSBTAT00000055126	Transcript	missense_variant	456	430	144	V/M	Gtg/Atg	rs208165100	MODERATE	-	-1	-	C2CD6	VGNC	-	protein_coding	-	-	-
2_90168770_A/C	2:90168770	C	ENSBTAG00000017436	ENSBTAT00000055126	Transcript	missense_variant	124	98	33	I/S	aTt/aGt	rs109220841	MODERATE	-	-1	-	C2CD6	VGNC	-	protein_coding	-	-	-
2_91237991_G/A	2:91237991	A	ENSBTAG00000053168	ENSBTAT00000080665	Transcript	missense_variant	1507	1507	503	R/W	Cgg/Tgg	rs110747022	MODERATE	-	-1	-	-	-	-	protein_coding	-	-	-
2_91239088_T/A	2:91239088	A	ENSBTAG00000053168	ENSBTAT00000080665	Transcript	missense_variant	410	410	137	N/I	aAc/aTc	rs385027826	MODERATE	-	-1	-	-	-	-	protein_coding	-	-	-
2_91243538_G/A	2:91243538	A	ENSBTAG00000016000	ENSBTAT00000021288	Transcript	missense_variant	318	278	93	G/E	gGg/gAg	rs110717550	MODERATE	-	1	-	CARF	VGNC	-	protein_coding	-	-	-
2_91250020_T/C	2:91250020	C	ENSBTAG00000016000	ENSBTAT00000021288	Transcript	missense_variant	623	583	195	S/P	Tca/Cca	rs109731756	MODERATE	-	1	-	CARF	VGNC	-	protein_coding	-	-	-
2_91270549_T/C	2:91270549	C	ENSBTAG00000019994	ENSBTAT00000026631	Transcript	missense_variant	218	218	73	K/R	aAg/aGg	rs208555283	MODERATE	-	-1	-	-	-	-	protein_coding	-	-	-
2_91403619_T/C	2:91403619	C	ENSBTAG00000014469	ENSBTAT00000065285	Transcript	missense_variant	4552	4036	1346	S/P	Tca/Cca	rs518966519	MODERATE	-	1	-	NBEAL1	VGNC	-	protein_coding	-	-	-
2_91464093_A/G	2:91464093	G	ENSBTAG00000014469	ENSBTAT00000065285	Transcript	missense_variant	7912	7396	2466	M/V	Atg/Gtg	rs110939573	MODERATE	-	1	-	NBEAL1	VGNC	-	protein_coding	-	-	-
2_92793776_G/A	2:92793776	A	ENSBTAG00000051630	ENSBTAT00000075308	Transcript	missense_variant	26	26	9	R/K	aGg/aAg	rs110492085	MODERATE	-	1	-	-	-	-	protein_coding	-	-	-
2_94380118_A/G	2:94380118	G	ENSBTAG00000014407	ENSBTAT00000073892	Transcript	missense_variant	1315	1088	363	M/T	aTg/aCg	rs109112037	MODERATE	-	-1	-	INO80D	VGNC	-	protein_coding	-	-	-
2_94399120_A/G	2:94399120	G	ENSBTAG00000014407	ENSBTAT00000073892	Transcript	missense_variant	819	592	198	S/P	Tct/Cct	rs207701344	MODERATE	-	-1	-	INO80D	VGNC	-	protein_coding	-	-	-
2_94427822_G/A	2:94427822	A	ENSBTAG00000055132	ENSBTAT00000079915	Transcript	missense_variant	332	332	111	T/I	aCa/aTa	rs382856243	MODERATE	-	-1	-	-	-	-	protein_coding	-	-	-
2_94618740_A/C	2:94618740	C	ENSBTAG00000031166	ENSBTAT00000044119	Transcript	missense_variant	5921	5797	1933	N/H	Aat/Cat	rs111012833	MODERATE	-	1	-	ZDBF2	VGNC	-	protein_coding	-	-	-
2_94618793_T/A	2:94618793	A	ENSBTAG00000031166	ENSBTAT00000044119	Transcript	missense_variant	5974	5850	1950	N/K	aaT/aaA	rs133975612	MODERATE	-	1	-	ZDBF2	VGNC	-	protein_coding	-	-	-
2_94619128_G/A	2:94619128	A	ENSBTAG00000031166	ENSBTAT00000044119	Transcript	missense_variant	6309	6185	2062	R/K	aGa/aAa	rs110292131	MODERATE	-	1	-	ZDBF2	VGNC	-	protein_coding	-	-	-
2_95917905_C/T	2:95917905	T	ENSBTAG00000052083	ENSBTAT00000072343	Transcript	missense_variant	1105	244	82	V/M	Gtg/Atg	rs382195366	MODERATE	-	-1	-	METTL21A	VGNC	-	protein_coding	-	-	-
2_96266400_C/T	2:96266400	T	ENSBTAG00000007830	ENSBTAT00000010299	Transcript	missense_variant	1402	935	312	R/Q	cGg/cAg	rs208590554	MODERATE	-	-1	-	PLEKHM3	VGNC	-	protein_coding	-	-	-
2_96266681_C/G	2:96266681	G	ENSBTAG00000007830	ENSBTAT00000010299	Transcript	missense_variant	1121	654	218	E/D	gaG/gaC	rs109299799	MODERATE	-	-1	-	PLEKHM3	VGNC	-	protein_coding	-	-	-
2_96288253_G/C	2:96288253	C	ENSBTAG00000007830	ENSBTAT00000010299	Transcript	missense_variant	928	461	154	T/S	aCc/aGc	rs109366308	MODERATE	-	-1	-	PLEKHM3	VGNC	-	protein_coding	-	-	-
2_96397325_G/A	2:96397325	A	ENSBTAG00000015054	ENSBTAT00000029019	Transcript	missense_variant	186	161	54	P/L	cCc/cTc	-	MODERATE	-	-1	-	CRYGD	VGNC	-	protein_coding	-	-	-
2_96441697_A/G	2:96441697	G	ENSBTAG00000012888	ENSBTAT00000035293	Transcript	missense_variant	643	566	189	L/P	cTg/cCg	rs132951977	MODERATE	-	-1	-	C2H2orf80	VGNC	-	protein_coding	-	-	-
2_96454954_G/A	2:96454954	A	ENSBTAG00000012888	ENSBTAT00000035293	Transcript	missense_variant,splice_region_variant	283	206	69	A/V	gCg/gTg	rs132906671	MODERATE	-	-1	-	C2H2orf80	VGNC	-	protein_coding	-	-	-
2_96595033_C/T	2:96595033	T	ENSBTAG00000002177	ENSBTAT00000002824	Transcript	missense_variant	3247	2374	792	P/S	Cca/Tca	rs137828325	MODERATE	-	1	-	PIKFYVE	VGNC	-	protein_coding	-	-	-
2_96639105_C/T	2:96639105	T	ENSBTAG00000002180	ENSBTAT00000002826	Transcript	missense_variant	998	998	333	C/Y	tGt/tAt	rs209428502	MODERATE	-	-1	-	-	-	-	protein_coding	-	-	-
2_96751703_A/C	2:96751703	C	ENSBTAG00000011992	ENSBTAT00000061196	Transcript	missense_variant	1606	1606	536	I/L	Ata/Cta	rs110995520	MODERATE	-	1	-	PTH2R	VGNC	-	protein_coding	-	-	-
2_97526093_T/G	2:97526093	G	ENSBTAG00000018130	ENSBTAT00000024134	Transcript	missense_variant	4041	3873	1291	I/M	atT/atG	rs208639088	MODERATE	-	1	-	MAP2	VGNC	-	protein_coding	-	-	-
2_97784478_A/G	2:97784478	G	ENSBTAG00000015415	ENSBTAT00000020495	Transcript	missense_variant	7495	7495	2499	I/V	Atc/Gtc	rs109462013	MODERATE	-	1	-	UNC80	VGNC	-	protein_coding	-	-	-
2_97848364_G/C	2:97848364	C	ENSBTAG00000021600	ENSBTAT00000064044	Transcript	missense_variant	3163	2910	970	I/M	atC/atG	-	MODERATE	-	-1	-	KANSL1L	VGNC	-	protein_coding	-	-	-
2_98012520_T/C	2:98012520	C	ENSBTAG00000010579	ENSBTAT00000013988	Transcript	missense_variant	729	643	215	I/V	Ata/Gta	rs134074127	MODERATE	-	-1	-	ACADL	VGNC	-	protein_coding	-	-	-
2_98069970_A/C/T	2:98069970	C	ENSBTAG00000010722	ENSBTAT00000014198	Transcript	missense_variant	56	56	19	H/P	cAc/cCc	rs133822296	MODERATE	-	1	-	-	-	-	protein_coding	-	-	-
2_98070266_A/C	2:98070266	C	ENSBTAG00000010722	ENSBTAT00000014198	Transcript	missense_variant	352	352	118	N/H	Aac/Cac	rs208763791	MODERATE	-	1	-	-	-	-	protein_coding	-	-	-
2_98070363_G/A	2:98070363	A	ENSBTAG00000010722	ENSBTAT00000014198	Transcript	missense_variant	449	449	150	R/Q	cGg/cAg	rs134470994	MODERATE	-	1	-	-	-	-	protein_coding	-	-	-
2_98446791_T/G	2:98446791	G	ENSBTAG00000016662	ENSBTAT00000022158	Transcript	missense_variant	3796	3675	1225	D/E	gaT/gaG	rs522270618	MODERATE	-	1	-	CPS1	VGNC	-	protein_coding	-	-	-
2_102762269_C/G	2:102762269	G	ENSBTAG00000033690	ENSBTAT00000047858	Transcript	missense_variant	2271	2135	712	S/T	aGc/aCc	rs133308377	MODERATE	-	-1	-	BARD1	VGNC	-	protein_coding	-	-	-
2_102762330_C/T	2:102762330	T	ENSBTAG00000033690	ENSBTAT00000047858	Transcript	missense_variant	2210	2074	692	A/T	Gct/Act	rs137256438	MODERATE	-	-1	-	BARD1	VGNC	-	protein_coding	-	-	-
2_102909014_G/A	2:102909014	A	ENSBTAG00000051517	ENSBTAT00000084735	Transcript	missense_variant	173	173	58	T/I	aCa/aTa	rs109298389	MODERATE	-	-1	-	-	-	-	protein_coding	-	-	-
2_102909018_C/T	2:102909018	T	ENSBTAG00000051517	ENSBTAT00000084735	Transcript	missense_variant	169	169	57	A/T	Gca/Aca	rs110095458	MODERATE	-	-1	-	-	-	-	protein_coding	-	-	-
2_102909042_G/A	2:102909042	A	ENSBTAG00000051517	ENSBTAT00000084735	Transcript	missense_variant	145	145	49	P/S	Cct/Tct	rs134873159	MODERATE	-	-1	-	-	-	-	protein_coding	-	-	-
2_103002784_C/G	2:103002784	G	ENSBTAG00000003472	ENSBTAT00000004518	Transcript	missense_variant	8124	7779	2593	E/D	gaG/gaC	rs110437628	MODERATE	-	-1	-	ABCA12	VGNC	-	protein_coding	-	-	-
2_103021984_G/T	2:103021984	T	ENSBTAG00000003472	ENSBTAT00000004518	Transcript	missense_variant,splice_region_variant	6746	6401	2134	A/E	gCg/gAg	rs109394528	MODERATE	-	-1	-	ABCA12	VGNC	-	protein_coding	-	-	-
2_103972475_C/T	2:103972475	T	ENSBTAG00000013215	ENSBTAT00000017586	Transcript	missense_variant	419	419	140	R/K	aGg/aAg	rs382457471	MODERATE	-	-1	-	MREG	VGNC	-	protein_coding	-	-	-
2_104372052_A/G	2:104372052	G	ENSBTAG00000049897	ENSBTAT00000083558	Transcript	missense_variant	383	383	128	L/S	tTg/tCg	rs135833961	MODERATE	-	-1	-	MARCHF4	VGNC	-	protein_coding	-	-	-
2_104423848_C/T	2:104423848	T	ENSBTAG00000003843	ENSBTAT00000005013	Transcript	missense_variant	453	359	120	P/L	cCg/cTg	rs109808135	MODERATE	-	1	-	SMARCAL1	VGNC	-	protein_coding	-	-	-
2_104423955_G/A	2:104423955	A	ENSBTAG00000003843	ENSBTAT00000005013	Transcript	missense_variant	560	466	156	A/T	Gct/Act	rs135164550	MODERATE	-	1	-	SMARCAL1	VGNC	-	protein_coding	-	-	-
2_104424019_G/C	2:104424019	C	ENSBTAG00000003843	ENSBTAT00000005013	Transcript	missense_variant	624	530	177	C/S	tGt/tCt	rs109291130	MODERATE	-	1	-	SMARCAL1	VGNC	-	protein_coding	-	-	-
2_104439908_G/A	2:104439908	A	ENSBTAG00000003843	ENSBTAT00000005013	Transcript	missense_variant	1367	1273	425	V/M	Gtg/Atg	rs210748117	MODERATE	-	1	-	SMARCAL1	VGNC	-	protein_coding	-	-	-
2_104443426_T/G	2:104443426	G	ENSBTAG00000003843	ENSBTAT00000005013	Transcript	missense_variant	1589	1495	499	L/V	Tta/Gta	rs109382589	MODERATE	-	1	-	SMARCAL1	VGNC	-	protein_coding	-	-	-
2_104663651_T/C	2:104663651	C	ENSBTAG00000054218	ENSBTAT00000078855	Transcript	missense_variant	1516	553	185	K/E	Aaa/Gaa	rs110682829	MODERATE	-	-1	-	IGFBP5	VGNC	-	protein_coding	-	-	-
2_106161489_G/A	2:106161489	A	ENSBTAG00000003327	ENSBTAT00000063006	Transcript	missense_variant	1399	1093	365	G/R	Ggg/Agg	rs109999748	MODERATE	-	1	-	RUFY4	VGNC	-	protein_coding	-	-	-
2_106215838_T/C	2:106215838	C	ENSBTAG00000026753	ENSBTAT00000038197	Transcript	missense_variant	1102	1031	344	H/R	cAt/cGt	rs43323013	MODERATE	-	-1	-	CXCR1	EntrezGene	-	protein_coding	-	-	-
2_106215853_T/C	2:106215853	C	ENSBTAG00000026753	ENSBTAT00000038197	Transcript	missense_variant	1087	1016	339	K/R	aAg/aGg	rs43323012	MODERATE	-	-1	-	CXCR1	EntrezGene	-	protein_coding	-	-	-
2_106216098_G/C	2:106216098	C	ENSBTAG00000026753	ENSBTAT00000038197	Transcript	missense_variant	842	771	257	H/Q	caC/caG	rs208795699	MODERATE	-	-1	-	CXCR1	EntrezGene	-	protein_coding	-	-	-
2_106216468_A/G	2:106216468	G	ENSBTAG00000026753	ENSBTAT00000038197	Transcript	missense_variant	472	401	134	V/A	gTc/gCc	-	MODERATE	-	-1	-	CXCR1	EntrezGene	-	protein_coding	-	-	-
2_106216496_C/T	2:106216496	T	ENSBTAG00000026753	ENSBTAT00000038197	Transcript	missense_variant	444	373	125	V/I	Gtc/Atc	rs207564206	MODERATE	-	-1	-	CXCR1	EntrezGene	-	protein_coding	-	-	-
2_106216765_C/T	2:106216765	T	ENSBTAG00000026753	ENSBTAT00000038197	Transcript	missense_variant	175	104	35	G/E	gGa/gAa	rs133273369	MODERATE	-	-1	-	CXCR1	EntrezGene	-	protein_coding	-	-	-
2_106216795_A/T	2:106216795	T	ENSBTAG00000026753	ENSBTAT00000038197	Transcript	missense_variant	145	74	25	I/N	aTt/aAt	rs110296731	MODERATE	-	-1	-	CXCR1	EntrezGene	-	protein_coding	-	-	-
2_106216796_T/A	2:106216796	A	ENSBTAG00000026753	ENSBTAT00000038197	Transcript	missense_variant	144	73	25	I/F	Att/Ttt	rs134770474	MODERATE	-	-1	-	CXCR1	EntrezGene	-	protein_coding	-	-	-
2_106602915_-/CTC	2:106602914-106602915	CTC	ENSBTAG00000026772	ENSBTAT00000044020	Transcript	inframe_insertion	4852-4853	4668-4669	1556-1557	-/E	-/GAG	rs136489567	MODERATE	-	-1	-	ZNF142	VGNC	-	protein_coding	-	-	-
2_106609491_A/G	2:106609491	G	ENSBTAG00000026772	ENSBTAT00000044020	Transcript	missense_variant	1610	1426	476	C/R	Tgc/Cgc	rs137660498	MODERATE	-	-1	-	ZNF142	VGNC	-	protein_coding	-	-	-
2_106624131_C/T	2:106624131	T	ENSBTAG00000003817	ENSBTAT00000004972	Transcript	missense_variant	1371	877	293	E/K	Gaa/Aaa	rs110100098	MODERATE	-	-1	-	RNF25	VGNC	-	protein_coding	-	-	-
2_106647622_T/C	2:106647622	C	ENSBTAG00000003819	ENSBTAT00000038254	Transcript	missense_variant	1484	1411	471	C/R	Tgc/Cgc	rs43320333	MODERATE	-	1	-	STK36	VGNC	-	protein_coding	-	-	-
2_106690142_G/A	2:106690142	A	ENSBTAG00000018415	ENSBTAT00000024502	Transcript	missense_variant	1830	850	284	A/T	Gcc/Acc	rs384054397	MODERATE	-	1	-	TTLL4	VGNC	-	protein_coding	-	-	-
2_107382168_C/G	2:107382168	G	ENSBTAG00000046176	ENSBTAT00000066051	Transcript	missense_variant	2162	2162	721	A/G	gCc/gGc	rs384875553	MODERATE	-	1	-	SPEG	VGNC	-	protein_coding	-	-	-
2_107402347_C/G	2:107402347	G	ENSBTAG00000046176	ENSBTAT00000066051	Transcript	missense_variant,splice_region_variant	3939	3939	1313	I/M	atC/atG	-	MODERATE	-	1	-	SPEG	VGNC	-	protein_coding	-	-	-
2_107414072_C/A	2:107414072	A	ENSBTAG00000046176	ENSBTAT00000066051	Transcript	missense_variant	6623	6623	2208	P/H	cCc/cAc	rs455179745	MODERATE	-	1	-	SPEG	VGNC	-	protein_coding	-	-	-
2_107419623_G/A	2:107419623	A	ENSBTAG00000046176	ENSBTAT00000066051	Transcript	missense_variant	8207	8207	2736	G/D	gGc/gAc	-	MODERATE	-	1	-	SPEG	VGNC	-	protein_coding	-	-	-
2_107423190_G/A	2:107423190	A	ENSBTAG00000046176	ENSBTAT00000066051	Transcript	missense_variant	9664	9664	3222	V/M	Gtg/Atg	rs209572349	MODERATE	-	1	-	SPEG	VGNC	-	protein_coding	-	-	-
2_107467479_T/C	2:107467479	C	ENSBTAG00000020539	ENSBTAT00000027366	Transcript	missense_variant	2189	2189	730	H/R	cAc/cGc	rs43325350	MODERATE	-	-1	-	CHPF	VGNC	-	protein_coding	-	-	-
2_107556564_C/T	2:107556564	T	ENSBTAG00000014975	ENSBTAT00000019936	Transcript	missense_variant	2689	1919	640	T/M	aCg/aTg	rs385113054	MODERATE	-	1	-	SLC4A3	VGNC	-	protein_coding	-	-	-
2_109553527_G/A	2:109553527	A	ENSBTAG00000010030	ENSBTAT00000013238	Transcript	missense_variant	1774	1703	568	A/V	gCc/gTc	rs43319887	MODERATE	-	-1	-	EPHA4	VGNC	-	protein_coding	-	-	-
2_110371724_G/A	2:110371724	A	ENSBTAG00000009950	ENSBTAT00000013131	Transcript	missense_variant	1551	1271	424	T/M	aCg/aTg	rs208582518	MODERATE	-	-1	-	PAX3	VGNC	-	protein_coding	-	-	-
2_110492399_-/CCGCCGCCGCCG	2:110492398-110492399	CCGCCGCCGCCG	ENSBTAG00000053079	ENSBTAT00000071752	Transcript	inframe_insertion	782-783	782-783	261	G/GGGGG	gga/ggCGGCGGCGGCGGa	-	MODERATE	-	-1	-	-	-	-	protein_coding	-	-	-
2_110492880_T/C	2:110492880	C	ENSBTAG00000053079	ENSBTAT00000071752	Transcript	missense_variant	301	301	101	T/A	Acc/Gcc	rs1117693059	MODERATE	-	-1	-	-	-	-	protein_coding	-	-	-
2_111769895_A/G	2:111769895	G	ENSBTAG00000021588	ENSBTAT00000028766	Transcript	missense_variant	1357	1270	424	S/P	Tcg/Ccg	rs43316973	MODERATE	-	-1	-	SCG2	VGNC	-	protein_coding	-	-	-
2_112076506_A/G	2:112076506	G	ENSBTAG00000011514	ENSBTAT00000015301	Transcript	missense_variant	984	967	323	M/V	Atg/Gtg	rs43320921	MODERATE	-	1	-	MRPL44	VGNC	-	protein_coding	-	-	-
2_112491549_A/G	2:112491549	G	ENSBTAG00000038700	ENSBTAT00000015633	Transcript	missense_variant	1427	1069	357	W/R	Tgg/Cgg	rs43323452	MODERATE	-	-1	-	FAM124B	VGNC	-	protein_coding	-	-	-
2_112501842_T/C	2:112501842	C	ENSBTAG00000038700	ENSBTAT00000015633	Transcript	missense_variant	447	89	30	Q/R	cAg/cGg	rs43323470	MODERATE	-	-1	-	FAM124B	VGNC	-	protein_coding	-	-	-
2_112501919_C/T	2:112501919	T	ENSBTAG00000038700	ENSBTAT00000015633	Transcript	missense_variant	370	12	4	M/I	atG/atA	rs43323472	MODERATE	-	-1	-	FAM124B	VGNC	-	protein_coding	-	-	-
2_112501920_A/G	2:112501920	G	ENSBTAG00000038700	ENSBTAT00000015633	Transcript	missense_variant	369	11	4	M/T	aTg/aCg	rs43323473	MODERATE	-	-1	-	FAM124B	VGNC	-	protein_coding	-	-	-
2_113733448_A/G	2:113733448	G	ENSBTAG00000019152	ENSBTAT00000025490	Transcript	missense_variant	2143	1165	389	S/G	Agc/Ggc	rs109227093	MODERATE	-	1	-	NYAP2	VGNC	-	protein_coding	-	-	-
2_114991110_AGA/-	2:114991110-114991112	-	ENSBTAG00000021308	ENSBTAT00000028392	Transcript	inframe_deletion	931-933	907-909	303	S/-	TCT/-	rs448416727	MODERATE	-	-1	-	IRS1	VGNC	-	protein_coding	-	-	-
2_115818497_G/A	2:115818497	A	ENSBTAG00000021325	ENSBTAT00000038159	Transcript	missense_variant	553	398	133	P/L	cCg/cTg	rs475379107	MODERATE	-	-1	-	SLC19A3	VGNC	-	protein_coding	-	-	-
2_117025792_C/T	2:117025792	T	ENSBTAG00000037640	ENSBTAT00000021532	Transcript	missense_variant	560	278	93	R/Q	cGa/cAa	rs800268339	MODERATE	-	-1	-	PID1	VGNC	-	protein_coding	-	-	-
2_117782908_T/C	2:117782908	C	ENSBTAG00000049805	ENSBTAT00000076752	Transcript	missense_variant	76	76	26	N/D	Aac/Gac	rs133372814	MODERATE	-	-1	-	-	-	-	protein_coding	-	-	-
2_118093344_T/G	2:118093344	G	ENSBTAG00000010344	ENSBTAT00000013658	Transcript	missense_variant	382	382	128	I/L	Att/Ctt	rs462391543	MODERATE	-	-1	-	SLC16A14	VGNC	-	protein_coding	-	-	-
2_118186227_A/G	2:118186227	G	ENSBTAG00000015752	ENSBTAT00000020915	Transcript	missense_variant	2010	1874	625	L/P	cTg/cCg	rs41256732	MODERATE	-	-1	-	SP110	VGNC	-	protein_coding	-	-	-
2_118212841_T/G	2:118212841	G	ENSBTAG00000015752	ENSBTAT00000020915	Transcript	missense_variant	958	822	274	Q/H	caA/caC	rs109287167	MODERATE	-	-1	-	SP110	VGNC	-	protein_coding	-	-	-
2_118313016_A/C	2:118313016	C	ENSBTAG00000047133	ENSBTAT00000063110	Transcript	missense_variant	349	349	117	N/H	Aat/Cat	rs133255332	MODERATE	-	1	-	-	-	-	protein_coding	-	-	-
2_118714970_G/C	2:118714970	C	ENSBTAG00000017431	ENSBTAT00000023175	Transcript	missense_variant	490	490	164	Q/E	Caa/Gaa	rs110278803	MODERATE	-	-1	-	GPR55	VGNC	-	protein_coding	-	-	-
2_118804030_G/A	2:118804030	A	ENSBTAG00000030718	ENSBTAT00000043432	Transcript	missense_variant	271	184	62	A/T	Gcc/Acc	rs379317148	MODERATE	-	1	-	SPATA3	VGNC	-	protein_coding	-	-	-
2_118854009_A/C	2:118854009	C	ENSBTAG00000026710	ENSBTAT00000038103	Transcript	missense_variant	961	832	278	T/P	Act/Cct	rs1116089359	MODERATE	-	1	-	C2H2orf72	VGNC	-	protein_coding	-	-	-
2_118894454_C/T	2:118894454	T	ENSBTAG00000039772	ENSBTAT00000052796	Transcript	missense_variant	1944	1093	365	A/T	Gcc/Acc	rs109166940	MODERATE	-	-1	-	HTR2B	VGNC	-	protein_coding	-	-	-
2_119232851_-/TCG	2:119232850-119232851	TCG	ENSBTAG00000016174	ENSBTAT00000021529	Transcript	inframe_insertion	959-960	797-798	266	D/DD	gat/gaCGAt	rs135344754	MODERATE	-	-1	-	NCL	EntrezGene	-	protein_coding	-	-	-
2_119232881_TCCTCC/-	2:119232881-119232886	-	ENSBTAG00000016174	ENSBTAT00000021529	Transcript	inframe_deletion	924-929	762-767	254-256	EEE/E	gaGGAGGAa/gaa	rs132938753	MODERATE	-	-1	-	NCL	EntrezGene	-	protein_coding	-	-	-
2_119983909_C/T	2:119983909	T	ENSBTAG00000011964	ENSBTAT00000038112	Transcript	missense_variant	2324	2170	724	L/F	Ctt/Ttt	rs440054968	MODERATE	-	1	-	DIS3L2	VGNC	-	protein_coding	-	-	-
2_120062325_G/A	2:120062325	A	ENSBTAG00000039346	ENSBTAT00000022269	Transcript	missense_variant	55	55	19	G/S	Ggc/Agc	rs110334370	MODERATE	-	1	-	-	-	-	protein_coding	-	-	-
2_120062497_C/T	2:120062497	T	ENSBTAG00000039346	ENSBTAT00000022269	Transcript	missense_variant	152	152	51	T/I	aCa/aTa	rs134963650	MODERATE	-	1	-	-	-	-	protein_coding	-	-	-
2_120062691_G/C	2:120062691	C	ENSBTAG00000039346	ENSBTAT00000022269	Transcript	missense_variant	234	234	78	Q/H	caG/caC	rs448349464	MODERATE	-	1	-	-	-	-	protein_coding	-	-	-
2_120062705_C/T	2:120062705	T	ENSBTAG00000039346	ENSBTAT00000022269	Transcript	missense_variant	248	248	83	P/L	cCg/cTg	rs133884085	MODERATE	-	1	-	-	-	-	protein_coding	-	-	-
2_120063900_A/G	2:120063900	G	ENSBTAG00000039346	ENSBTAT00000022269	Transcript	missense_variant	833	833	278	N/S	aAt/aGt	rs109866880	MODERATE	-	1	-	-	-	-	protein_coding	-	-	-
2_120065071_C/T	2:120065071	T	ENSBTAG00000039346	ENSBTAT00000022269	Transcript	missense_variant	1477	1477	493	H/Y	Cac/Tac	rs432723206	MODERATE	-	1	-	-	-	-	protein_coding	-	-	-
2_120104034_C/G	2:120104034	G	ENSBTAG00000012363	ENSBTAT00000005937	Transcript	missense_variant	883	780	260	H/Q	caC/caG	rs109408219	MODERATE	-	1	-	-	-	-	protein_coding	-	-	-
2_120104342_A/C	2:120104342	C	ENSBTAG00000012363	ENSBTAT00000005937	Transcript	missense_variant	1005	902	301	H/P	cAc/cCc	rs110013875	MODERATE	-	1	-	-	-	-	protein_coding	-	-	-
2_120164463_A/G	2:120164463	G	ENSBTAG00000048397	ENSBTAT00000084888	Transcript	missense_variant	1066	1066	356	T/A	Act/Gct	rs43322600	MODERATE	-	1	-	PRSS56	VGNC	-	protein_coding	-	-	-
2_120165461_A/C	2:120165461	C	ENSBTAG00000048397	ENSBTAT00000084888	Transcript	missense_variant	1539	1539	513	E/D	gaA/gaC	rs208568925	MODERATE	-	1	-	PRSS56	VGNC	-	protein_coding	-	-	-
2_120166067_G/A	2:120166067	A	ENSBTAG00000048397	ENSBTAT00000084888	Transcript	missense_variant	1775	1775	592	R/Q	cGa/cAa	-	MODERATE	-	1	-	PRSS56	VGNC	-	protein_coding	-	-	-
2_120185494_G/A	2:120185494	A	ENSBTAG00000045943	ENSBTAT00000053164	Transcript	missense_variant	1506	1465	489	G/S	Ggc/Agc	rs799239045	MODERATE	-	1	-	CHRNG	VGNC	-	protein_coding	-	-	-
2_120185531_G/A	2:120185531	A	ENSBTAG00000045943	ENSBTAT00000053164	Transcript	missense_variant	1543	1502	501	R/Q	cGa/cAa	rs137755830	MODERATE	-	1	-	CHRNG	VGNC	-	protein_coding	-	-	-
2_120383428_G/C	2:120383428	C	ENSBTAG00000004603	ENSBTAT00000006041	Transcript	missense_variant	1586	1586	529	S/T	aGc/aCc	-	MODERATE	-	1	-	PHC2	VGNC	-	protein_coding	-	-	-
2_120385283_C/T	2:120385283	T	ENSBTAG00000004603	ENSBTAT00000006041	Transcript	missense_variant	1757	1757	586	S/L	tCg/tTg	-	MODERATE	-	1	-	PHC2	VGNC	-	protein_coding	-	-	-
2_120385306_AAG/-	2:120385306-120385308	-	ENSBTAG00000004603	ENSBTAT00000006041	Transcript	inframe_deletion	1780-1782	1780-1782	594	K/-	AAG/-	-	MODERATE	-	1	-	PHC2	VGNC	-	protein_coding	-	-	-
2_120385323_G/C	2:120385323	C	ENSBTAG00000004603	ENSBTAT00000006041	Transcript	missense_variant	1797	1797	599	Q/H	caG/caC	-	MODERATE	-	1	-	PHC2	VGNC	-	protein_coding	-	-	-
2_120386260_C/T	2:120386260	T	ENSBTAG00000004603	ENSBTAT00000006041	Transcript	missense_variant	1927	1927	643	R/W	Cgg/Tgg	rs207846973	MODERATE	-	1	-	PHC2	VGNC	-	protein_coding	-	-	-
2_120386297_G/A	2:120386297	A	ENSBTAG00000004603	ENSBTAT00000006041	Transcript	missense_variant	1964	1964	655	R/H	cGc/cAc	rs209917733	MODERATE	-	1	-	PHC2	VGNC	-	protein_coding	-	-	-
2_120387436_C/T	2:120387436	T	ENSBTAG00000004603	ENSBTAT00000006041	Transcript	missense_variant	2038	2038	680	R/W	Cgg/Tgg	-	MODERATE	-	1	-	PHC2	VGNC	-	protein_coding	-	-	-
2_120387445_C/G	2:120387445	G	ENSBTAG00000004603	ENSBTAT00000006041	Transcript	missense_variant	2047	2047	683	L/V	Ctg/Gtg	-	MODERATE	-	1	-	PHC2	VGNC	-	protein_coding	-	-	-
2_120387455_C/T	2:120387455	T	ENSBTAG00000004603	ENSBTAT00000006041	Transcript	missense_variant	2057	2057	686	A/V	gCg/gTg	-	MODERATE	-	1	-	PHC2	VGNC	-	protein_coding	-	-	-
2_120387464_C/T	2:120387464	T	ENSBTAG00000004603	ENSBTAT00000006041	Transcript	missense_variant	2066	2066	689	T/M	aCg/aTg	-	MODERATE	-	1	-	PHC2	VGNC	-	protein_coding	-	-	-
2_120387476_G/A	2:120387476	A	ENSBTAG00000004603	ENSBTAT00000006041	Transcript	missense_variant	2078	2078	693	R/H	cGc/cAc	-	MODERATE	-	1	-	PHC2	VGNC	-	protein_coding	-	-	-
2_120387478_C/T	2:120387478	T	ENSBTAG00000004603	ENSBTAT00000006041	Transcript	missense_variant	2080	2080	694	R/C	Cgt/Tgt	-	MODERATE	-	1	-	PHC2	VGNC	-	protein_coding	-	-	-
2_120387479_G/A	2:120387479	A	ENSBTAG00000004603	ENSBTAT00000006041	Transcript	missense_variant	2081	2081	694	R/H	cGt/cAt	-	MODERATE	-	1	-	PHC2	VGNC	-	protein_coding	-	-	-
2_120387482_G/A	2:120387482	A	ENSBTAG00000004603	ENSBTAT00000006041	Transcript	missense_variant	2084	2084	695	R/Q	cGg/cAg	-	MODERATE	-	1	-	PHC2	VGNC	-	protein_coding	-	-	-
2_120387497_G/A	2:120387497	A	ENSBTAG00000004603	ENSBTAT00000006041	Transcript	missense_variant	2099	2099	700	S/N	aGt/aAt	-	MODERATE	-	1	-	PHC2	VGNC	-	protein_coding	-	-	-
2_120388488_G/A	2:120388488	A	ENSBTAG00000004603	ENSBTAT00000006041	Transcript	missense_variant	2146	2146	716	V/I	Gtc/Atc	rs211299655	MODERATE	-	1	-	PHC2	VGNC	-	protein_coding	-	-	-
2_120388614_C/T	2:120388614	T	ENSBTAG00000004603	ENSBTAT00000006041	Transcript	missense_variant	2272	2272	758	R/W	Cgg/Tgg	-	MODERATE	-	1	-	PHC2	VGNC	-	protein_coding	-	-	-
2_120388615_G/A	2:120388615	A	ENSBTAG00000004603	ENSBTAT00000006041	Transcript	missense_variant	2273	2273	758	R/Q	cGg/cAg	-	MODERATE	-	1	-	PHC2	VGNC	-	protein_coding	-	-	-
2_120388618_G/A	2:120388618	A	ENSBTAG00000004603	ENSBTAT00000006041	Transcript	missense_variant	2276	2276	759	R/Q	cGa/cAa	-	MODERATE	-	1	-	PHC2	VGNC	-	protein_coding	-	-	-
2_120388627_C/T	2:120388627	T	ENSBTAG00000004603	ENSBTAT00000006041	Transcript	missense_variant	2285	2285	762	P/L	cCg/cTg	-	MODERATE	-	1	-	PHC2	VGNC	-	protein_coding	-	-	-
2_120388650_G/A	2:120388650	A	ENSBTAG00000004603	ENSBTAT00000006041	Transcript	missense_variant	2308	2308	770	V/M	Gtg/Atg	rs137240995	MODERATE	-	1	-	PHC2	VGNC	-	protein_coding	-	-	-
2_120388669_T/C	2:120388669	C	ENSBTAG00000004603	ENSBTAT00000006041	Transcript	missense_variant	2327	2327	776	V/A	gTg/gCg	rs136052427	MODERATE	-	1	-	PHC2	VGNC	-	protein_coding	-	-	-
2_120388692_C/T	2:120388692	T	ENSBTAG00000004603	ENSBTAT00000006041	Transcript	missense_variant	2350	2350	784	P/S	Cca/Tca	rs133979500	MODERATE	-	1	-	PHC2	VGNC	-	protein_coding	-	-	-
2_120388699_A/G	2:120388699	G	ENSBTAG00000004603	ENSBTAT00000006041	Transcript	missense_variant	2357	2357	786	E/G	gAg/gGg	-	MODERATE	-	1	-	PHC2	VGNC	-	protein_coding	-	-	-
2_120401016_T/C	2:120401016	C	ENSBTAG00000054666	ENSBTAT00000068879	Transcript	missense_variant	391	391	131	W/R	Tgg/Cgg	rs41578169	MODERATE	-	1	-	-	-	-	protein_coding	-	-	-
2_120880487_C/A	2:120880487	A	ENSBTAG00000018065	ENSBTAT00000024051	Transcript	missense_variant	1630	1540	514	L/M	Ctg/Atg	rs42309919	MODERATE	-	1	-	YARS1	VGNC	-	protein_coding	-	-	-
2_120880508_T/A	2:120880508	A	ENSBTAG00000018065	ENSBTAT00000024051	Transcript	missense_variant	1651	1561	521	S/T	Tcg/Acg	rs463259629	MODERATE	-	1	-	YARS1	VGNC	-	protein_coding	-	-	-
2_121130371_C/T	2:121130371	T	ENSBTAG00000046044	ENSBTAT00000065553	Transcript	missense_variant	1408	1408	470	A/T	Gcc/Acc	rs207520327	MODERATE	-	-1	-	-	-	-	protein_coding	-	-	-
2_121144548_C/T	2:121144548	T	ENSBTAG00000046044	ENSBTAT00000065553	Transcript	missense_variant	911	911	304	G/D	gGt/gAt	rs208446320	MODERATE	-	-1	-	-	-	-	protein_coding	-	-	-
2_121144733_C/A	2:121144733	A	ENSBTAG00000046044	ENSBTAT00000065553	Transcript	missense_variant	726	726	242	Q/H	caG/caT	rs382976074	MODERATE	-	-1	-	-	-	-	protein_coding	-	-	-
2_121144737_A/T	2:121144737	T	ENSBTAG00000046044	ENSBTAT00000065553	Transcript	missense_variant	722	722	241	L/Q	cTg/cAg	rs211281581	MODERATE	-	-1	-	-	-	-	protein_coding	-	-	-
2_121144878_A/T	2:121144878	T	ENSBTAG00000046044	ENSBTAT00000065553	Transcript	missense_variant	581	581	194	L/H	cTc/cAc	rs110378999	MODERATE	-	-1	-	-	-	-	protein_coding	-	-	-
2_121144990_T/C	2:121144990	C	ENSBTAG00000046044	ENSBTAT00000065553	Transcript	missense_variant	469	469	157	M/V	Atg/Gtg	rs380847046	MODERATE	-	-1	-	-	-	-	protein_coding	-	-	-
2_121316149_T/C	2:121316149	C	ENSBTAG00000026696	ENSBTAT00000065723	Transcript	missense_variant	44	44	15	Q/R	cAg/cGg	rs110348759	MODERATE	-	-1	-	DCDC2B	VGNC	-	protein_coding	-	-	-
2_121569867_-/GGG	2:121569866-121569867	GGG	ENSBTAG00000051364	ENSBTAT00000081135	Transcript	inframe_insertion	1295-1296	1295-1296	432	P/PP	cca/ccCCCa	-	MODERATE	-	-1	-	-	-	-	protein_coding	-	-	-
2_121569909_G/T	2:121569909	T	ENSBTAG00000051364	ENSBTAT00000081135	Transcript	missense_variant	1253	1253	418	P/H	cCc/cAc	-	MODERATE	-	-1	-	-	-	-	protein_coding	-	-	-
2_122032484_G/A	2:122032484	A	ENSBTAG00000010050	ENSBTAT00000065364	Transcript	missense_variant	1976	1976	659	C/Y	tGc/tAc	rs209132026	MODERATE	-	1	-	COL16A1	VGNC	-	protein_coding	-	-	-
2_122047032_G/C	2:122047032	C	ENSBTAG00000010050	ENSBTAT00000065364	Transcript	missense_variant	2624	2624	875	R/P	cGc/cCc	rs208028794	MODERATE	-	1	-	COL16A1	VGNC	-	protein_coding	-	-	-
2_122184530_T/G	2:122184530	G	ENSBTAG00000039994	ENSBTAT00000056771	Transcript	missense_variant	1284	1284	428	L/F	ttA/ttC	rs380422820	MODERATE	-	-1	-	-	-	-	protein_coding	-	-	-
2_122184531_A/G	2:122184531	G	ENSBTAG00000039994	ENSBTAT00000056771	Transcript	missense_variant	1283	1283	428	L/S	tTa/tCa	rs383103148	MODERATE	-	-1	-	-	-	-	protein_coding	-	-	-
2_122184537_C/T	2:122184537	T	ENSBTAG00000039994	ENSBTAT00000056771	Transcript	missense_variant	1277	1277	426	S/N	aGt/aAt	rs435967672	MODERATE	-	-1	-	-	-	-	protein_coding	-	-	-
2_122190715_G/C	2:122190715	C	ENSBTAG00000039994	ENSBTAT00000056771	Transcript	missense_variant	780	780	260	S/R	agC/agG	rs209646740	MODERATE	-	-1	-	-	-	-	protein_coding	-	-	-
2_122190737_C/T	2:122190737	T	ENSBTAG00000039994	ENSBTAT00000056771	Transcript	missense_variant	758	758	253	R/H	cGc/cAc	rs211282891	MODERATE	-	-1	-	-	-	-	protein_coding	-	-	-
2_122190741_G/A	2:122190741	A	ENSBTAG00000039994	ENSBTAT00000056771	Transcript	missense_variant	754	754	252	R/W	Cgg/Tgg	rs210443294	MODERATE	-	-1	-	-	-	-	protein_coding	-	-	-
2_122190776_G/A	2:122190776	A	ENSBTAG00000039994	ENSBTAT00000056771	Transcript	missense_variant	719	719	240	T/I	aCa/aTa	rs109499728	MODERATE	-	-1	-	-	-	-	protein_coding	-	-	-
2_122190782_C/T	2:122190782	T	ENSBTAG00000039994	ENSBTAT00000056771	Transcript	missense_variant	713	713	238	C/Y	tGc/tAc	rs209962203	MODERATE	-	-1	-	-	-	-	protein_coding	-	-	-
2_122443140_G/A	2:122443140	A	ENSBTAG00000053976	ENSBTAT00000077725	Transcript	missense_variant	1538	1538	513	S/L	tCa/tTa	rs378115170	MODERATE	-	-1	-	-	-	-	protein_coding	-	-	-
2_124068574_G/T	2:124068574	T	ENSBTAG00000053024	ENSBTAT00000083982	Transcript	missense_variant	295	295	99	A/S	Gca/Tca	-	MODERATE	-	1	-	-	-	-	protein_coding	-	-	-
2_124068602_T/C	2:124068602	C	ENSBTAG00000053024	ENSBTAT00000083982	Transcript	missense_variant	323	323	108	L/P	cTg/cCg	-	MODERATE	-	1	-	-	-	-	protein_coding	-	-	-
2_124068625_T/G	2:124068625	G	ENSBTAG00000053024	ENSBTAT00000083982	Transcript	missense_variant	346	346	116	F/V	Ttc/Gtc	rs132915920	MODERATE	-	1	-	-	-	-	protein_coding	-	-	-
2_124068634_C/G	2:124068634	G	ENSBTAG00000053024	ENSBTAT00000083982	Transcript	missense_variant	355	355	119	R/G	Cga/Gga	rs134189113	MODERATE	-	1	-	-	-	-	protein_coding	-	-	-
2_124068670_C/T	2:124068670	T	ENSBTAG00000053024	ENSBTAT00000083982	Transcript	missense_variant	391	391	131	R/C	Cgc/Tgc	rs135363025	MODERATE	-	1	-	-	-	-	protein_coding	-	-	-
2_124068673_T/C	2:124068673	C	ENSBTAG00000053024	ENSBTAT00000083982	Transcript	missense_variant	394	394	132	W/R	Tgg/Cgg	rs133472026	MODERATE	-	1	-	-	-	-	protein_coding	-	-	-
2_124400008_G/A	2:124400008	A	ENSBTAG00000013309	ENSBTAT00000037984	Transcript	missense_variant	1578	1451	484	R/Q	cGg/cAg	rs207776203	MODERATE	-	1	-	SRSF4	VGNC	-	protein_coding	-	-	-
2_124848801_T/C	2:124848801	C	ENSBTAG00000052614	ENSBTAT00000076098	Transcript	missense_variant	737	737	246	I/T	aTc/aCc	rs385562541	MODERATE	-	1	-	-	-	-	protein_coding	-	-	-
2_124849166_G/C	2:124849166	C	ENSBTAG00000052614	ENSBTAT00000076098	Transcript	missense_variant	1102	1102	368	E/Q	Gaa/Caa	rs797469712	MODERATE	-	1	-	-	-	-	protein_coding	-	-	-
2_125045380_G/C	2:125045380	C	ENSBTAG00000040210	ENSBTAT00000055005	Transcript	missense_variant	220	220	74	V/L	Gtg/Ctg	rs109518067	MODERATE	-	1	-	-	-	-	protein_coding	-	-	-
2_125401149_C/T	2:125401149	T	ENSBTAG00000012997	ENSBTAT00000017279	Transcript	missense_variant	1818	1321	441	A/T	Gcg/Acg	rs451341767	MODERATE	-	-1	-	SMPDL3B	VGNC	-	protein_coding	-	-	-
2_125401415_G/A	2:125401415	A	ENSBTAG00000012997	ENSBTAT00000017279	Transcript	missense_variant	1552	1055	352	A/V	gCg/gTg	rs109600743	MODERATE	-	-1	-	SMPDL3B	VGNC	-	protein_coding	-	-	-
2_125404148_T/C	2:125404148	C	ENSBTAG00000012997	ENSBTAT00000017279	Transcript	missense_variant,splice_region_variant	1371	874	292	T/A	Acc/Gcc	rs109710286	MODERATE	-	-1	-	SMPDL3B	VGNC	-	protein_coding	-	-	-
2_125404332_T/G	2:125404332	G	ENSBTAG00000012997	ENSBTAT00000017279	Transcript	missense_variant	1270	773	258	E/A	gAg/gCg	rs135733266	MODERATE	-	-1	-	SMPDL3B	VGNC	-	protein_coding	-	-	-
2_125474248_A/G	2:125474248	G	ENSBTAG00000006223	ENSBTAT00000008171	Transcript	missense_variant	1844	1784	595	L/P	cTg/cCg	rs109330796	MODERATE	-	-1	-	THEMIS2	VGNC	-	protein_coding	-	-	-
2_126267198_T/C	2:126267198	C	ENSBTAG00000019252	ENSBTAT00000075905	Transcript	missense_variant	575	286	96	W/R	Tgg/Cgg	rs209752548	MODERATE	-	1	-	KDF1	VGNC	-	protein_coding	-	-	-
2_126349946_T/C	2:126349946	C	ENSBTAG00000046672	ENSBTAT00000063552	Transcript	missense_variant	1111	1111	371	R/G	Aga/Gga	rs110909318	MODERATE	-	-1	-	ZDHHC18	VGNC	-	protein_coding	-	-	-
2_126374153_T/C	2:126374153	C	ENSBTAG00000046672	ENSBTAT00000063552	Transcript	missense_variant	142	142	48	S/G	Agc/Ggc	-	MODERATE	-	-1	-	ZDHHC18	VGNC	-	protein_coding	-	-	-
2_126680284_T/C	2:126680284	C	ENSBTAG00000049812	ENSBTAT00000080679	Transcript	missense_variant	266	266	89	V/A	gTt/gCt	rs109965678	MODERATE	-	1	-	-	-	-	protein_coding	-	-	-
2_126767932_A/G	2:126767932	G	ENSBTAG00000009631	ENSBTAT00000012691	Transcript	missense_variant	1055	743	248	E/G	gAg/gGg	rs109833128	MODERATE	-	1	-	ZNF683	VGNC	-	protein_coding	-	-	-
2_126770534_G/A	2:126770534	A	ENSBTAG00000009631	ENSBTAT00000012691	Transcript	missense_variant	1561	1249	417	V/I	Gtt/Att	rs109350984	MODERATE	-	1	-	ZNF683	VGNC	-	protein_coding	-	-	-
2_126770577_G/T	2:126770577	T	ENSBTAG00000009631	ENSBTAT00000012691	Transcript	missense_variant	1604	1292	431	C/F	tGc/tTc	rs109201878	MODERATE	-	1	-	ZNF683	VGNC	-	protein_coding	-	-	-
2_126906666_T/C	2:126906666	C	ENSBTAG00000026638	ENSBTAT00000063395	Transcript	missense_variant	220	220	74	I/V	Ata/Gta	rs383225532	MODERATE	-	-1	-	CATSPER4	VGNC	-	protein_coding	-	-	-
2_127047515_G/A	2:127047515	A	ENSBTAG00000006355	ENSBTAT00000037897	Transcript	missense_variant	1479	616	206	E/K	Gag/Aag	rs109306395	MODERATE	-	1	-	SLC30A2	VGNC	-	protein_coding	-	-	-
2_127049810_A/G	2:127049810	G	ENSBTAG00000006355	ENSBTAT00000037897	Transcript	missense_variant	1744	881	294	Q/R	cAg/cGg	rs109265909	MODERATE	-	1	-	SLC30A2	VGNC	-	protein_coding	-	-	-
2_127222241_T/A	2:127222241	A	ENSBTAG00000021787	ENSBTAT00000029040	Transcript	missense_variant	600	484	162	Y/N	Tat/Aat	-	MODERATE	-	1	-	PAQR7	VGNC	-	protein_coding	-	-	-
2_127222562_T/A	2:127222562	A	ENSBTAG00000021787	ENSBTAT00000029040	Transcript	missense_variant	921	805	269	C/S	Tgc/Agc	rs110260001	MODERATE	-	1	-	PAQR7	VGNC	-	protein_coding	-	-	-
2_127293306_C/T	2:127293306	T	ENSBTAG00000003069	ENSBTAT00000061594	Transcript	missense_variant	2133	1883	628	R/Q	cGg/cAg	rs524050863	MODERATE	-	-1	-	MAN1C1	VGNC	-	protein_coding	-	-	-
2_128031815_GCG/-	2:128031815-128031817	-	ENSBTAG00000050474	ENSBTAT00000070567	Transcript	inframe_deletion	721-723	107-109	36-37	CG/C	tGCGgc/tgc	-	MODERATE	-	1	-	RUNX3	VGNC	-	protein_coding	-	-	-
2_128321004_T/C	2:128321004	C	ENSBTAG00000012604	ENSBTAT00000016735	Transcript	missense_variant	407	289	97	I/V	Atc/Gtc	rs133504630	MODERATE	-	-1	-	NCMAP	VGNC	-	protein_coding	-	-	-
2_128330744_G/C	2:128330744	C	ENSBTAG00000012604	ENSBTAT00000016735	Transcript	missense_variant	141	23	8	A/G	gCg/gGg	rs108954931	MODERATE	-	-1	-	NCMAP	VGNC	-	protein_coding	-	-	-
2_128412530_A/C	2:128412530	C	ENSBTAG00000017452	ENSBTAT00000023194	Transcript	missense_variant	161	21	7	N/K	aaT/aaG	rs110551304	MODERATE	-	-1	-	RCAN3	VGNC	-	protein_coding	-	-	-
2_128737340_G/A	2:128737340	A	ENSBTAG00000001101	ENSBTAT00000001456	Transcript	missense_variant	720	640	214	E/K	Gag/Aag	rs382588931	MODERATE	-	1	-	IFNLR1	VGNC	-	protein_coding	-	-	-
2_128739588_C/G	2:128739588	G	ENSBTAG00000001101	ENSBTAT00000001456	Transcript	missense_variant	1152	1072	358	P/A	Ccc/Gcc	rs385050795	MODERATE	-	1	-	IFNLR1	VGNC	-	protein_coding	-	-	-
2_128739748_A/G	2:128739748	G	ENSBTAG00000001101	ENSBTAT00000001456	Transcript	missense_variant	1312	1232	411	K/R	aAg/aGg	rs383251324	MODERATE	-	1	-	IFNLR1	VGNC	-	protein_coding	-	-	-
2_128739843_C/G	2:128739843	G	ENSBTAG00000001101	ENSBTAT00000001456	Transcript	missense_variant	1407	1327	443	L/V	Ctc/Gtc	rs211634865	MODERATE	-	1	-	IFNLR1	VGNC	-	protein_coding	-	-	-
2_128759269_C/G	2:128759269	G	ENSBTAG00000001100	ENSBTAT00000001455	Transcript	missense_variant	292	262	88	L/V	Ctc/Gtc	rs379852397	MODERATE	-	1	-	IL22RA1	VGNC	-	protein_coding	-	-	-
2_128773347_G/A	2:128773347	A	ENSBTAG00000001100	ENSBTAT00000001455	Transcript	missense_variant	667	637	213	A/T	Gcc/Acc	rs109946979	MODERATE	-	1	-	IL22RA1	VGNC	-	protein_coding	-	-	-
2_128778251_G/A	2:128778251	A	ENSBTAG00000001100	ENSBTAT00000001455	Transcript	missense_variant	848	818	273	R/Q	cGg/cAg	rs209401862	MODERATE	-	1	-	IL22RA1	VGNC	-	protein_coding	-	-	-
2_128778260_A/G	2:128778260	G	ENSBTAG00000001100	ENSBTAT00000001455	Transcript	missense_variant	857	827	276	Q/R	cAg/cGg	rs211101447	MODERATE	-	1	-	IL22RA1	VGNC	-	protein_coding	-	-	-
2_128778310_G/A	2:128778310	A	ENSBTAG00000001100	ENSBTAT00000001455	Transcript	missense_variant	907	877	293	G/S	Ggc/Agc	rs209234562	MODERATE	-	1	-	IL22RA1	VGNC	-	protein_coding	-	-	-
2_128778355_A/G	2:128778355	G	ENSBTAG00000001100	ENSBTAT00000001455	Transcript	missense_variant	952	922	308	N/D	Aac/Gac	rs110762582	MODERATE	-	1	-	IL22RA1	VGNC	-	protein_coding	-	-	-
2_128778538_G/A	2:128778538	A	ENSBTAG00000001100	ENSBTAT00000001455	Transcript	missense_variant	1135	1105	369	A/T	Gct/Act	rs209806489	MODERATE	-	1	-	IL22RA1	VGNC	-	protein_coding	-	-	-
2_128778586_A/G	2:128778586	G	ENSBTAG00000001100	ENSBTAT00000001455	Transcript	missense_variant	1183	1153	385	T/A	Acc/Gcc	rs211492436	MODERATE	-	1	-	IL22RA1	VGNC	-	protein_coding	-	-	-
2_128778832_T/C	2:128778832	C	ENSBTAG00000001100	ENSBTAT00000001455	Transcript	missense_variant	1429	1399	467	C/R	Tgt/Cgt	rs208789428	MODERATE	-	1	-	IL22RA1	VGNC	-	protein_coding	-	-	-
2_128778841_G/A	2:128778841	A	ENSBTAG00000001100	ENSBTAT00000001455	Transcript	missense_variant	1438	1408	470	V/I	Gtt/Att	rs517796805	MODERATE	-	1	-	IL22RA1	VGNC	-	protein_coding	-	-	-
2_128779052_G/A	2:128779052	A	ENSBTAG00000001100	ENSBTAT00000001455	Transcript	missense_variant	1649	1619	540	S/N	aGt/aAt	rs210026951	MODERATE	-	1	-	IL22RA1	VGNC	-	protein_coding	-	-	-
2_128779103_C/T	2:128779103	T	ENSBTAG00000001100	ENSBTAT00000001455	Transcript	missense_variant	1700	1670	557	A/V	gCc/gTc	rs207646371	MODERATE	-	1	-	IL22RA1	VGNC	-	protein_coding	-	-	-
2_129056833_G/A	2:129056833	A	ENSBTAG00000030434	ENSBTAT00000042970	Transcript	missense_variant	406	361	121	D/N	Gac/Aac	rs1116572256	MODERATE	-	1	-	FUCA1	VGNC	-	protein_coding	-	-	-
2_129147637_A/G	2:129147637	G	ENSBTAG00000026585	ENSBTAT00000037847	Transcript	missense_variant	651	641	214	I/T	aTa/aCa	rs379487651	MODERATE	-	-1	-	ELOA	VGNC	-	protein_coding	-	-	-
2_129326995_C/T	2:129326995	T	ENSBTAG00000014400	ENSBTAT00000023554	Transcript	missense_variant	134	134	45	S/L	tCg/tTg	rs110447311	MODERATE	-	1	-	E2F2	VGNC	-	protein_coding	-	-	-
2_129644972_A/C	2:129644972	C	ENSBTAG00000040329	ENSBTAT00000054307	Transcript	missense_variant	77	77	26	Q/P	cAa/cCa	rs136567944	MODERATE	-	1	-	HTR1D	VGNC	-	protein_coding	-	-	-
2_130166936_G/A	2:130166936	A	ENSBTAG00000011196	ENSBTAT00000014871	Transcript	missense_variant	881	464	155	T/M	aCg/aTg	rs135390325	MODERATE	-	-1	-	C1QB	VGNC	-	protein_coding	-	-	-
2_130178524_A/G	2:130178524	G	ENSBTAG00000011195	ENSBTAT00000014868	Transcript	missense_variant	1073	1073	358	I/T	aTa/aCa	rs109301529	MODERATE	-	-1	-	-	-	-	protein_coding	-	-	-
2_130179458_C/T	2:130179458	T	ENSBTAG00000011195	ENSBTAT00000014868	Transcript	missense_variant	139	139	47	D/N	Gac/Aac	rs109037939	MODERATE	-	-1	-	-	-	-	protein_coding	-	-	-
2_130297720_A/G	2:130297720	G	ENSBTAG00000016448	ENSBTAT00000021869	Transcript	missense_variant	3536	3536	1179	M/T	aTg/aCg	rs109917640	MODERATE	-	-1	-	ZBTB40	VGNC	-	protein_coding	-	-	-
2_130311736_T/C	2:130311736	C	ENSBTAG00000016448	ENSBTAT00000021869	Transcript	missense_variant	2377	2377	793	I/V	Atc/Gtc	rs110577057	MODERATE	-	-1	-	ZBTB40	VGNC	-	protein_coding	-	-	-
2_130311946_T/C	2:130311946	C	ENSBTAG00000016448	ENSBTAT00000021869	Transcript	missense_variant	2167	2167	723	T/A	Acc/Gcc	rs211594180	MODERATE	-	-1	-	ZBTB40	VGNC	-	protein_coding	-	-	-
2_130312110_T/G	2:130312110	G	ENSBTAG00000016448	ENSBTAT00000021869	Transcript	missense_variant	2003	2003	668	Q/P	cAg/cCg	rs109810656	MODERATE	-	-1	-	ZBTB40	VGNC	-	protein_coding	-	-	-
2_130314279_A/G	2:130314279	G	ENSBTAG00000016448	ENSBTAT00000021869	Transcript	missense_variant	1729	1729	577	Y/H	Tat/Cat	rs132879638	MODERATE	-	-1	-	ZBTB40	VGNC	-	protein_coding	-	-	-
2_130314838_G/C	2:130314838	C	ENSBTAG00000016448	ENSBTAT00000021869	Transcript	missense_variant	1526	1526	509	A/G	gCt/gGt	rs210830358	MODERATE	-	-1	-	ZBTB40	VGNC	-	protein_coding	-	-	-
2_130817804_T/C	2:130817804	C	ENSBTAG00000013085	ENSBTAT00000017401	Transcript	missense_variant	724	706	236	T/A	Acc/Gcc	rs133256338	MODERATE	-	-1	-	-	-	-	protein_coding	-	-	-
2_130819079_G/C	2:130819079	C	ENSBTAG00000013085	ENSBTAT00000017401	Transcript	missense_variant	608	590	197	T/S	aCc/aGc	rs384223051	MODERATE	-	-1	-	-	-	-	protein_coding	-	-	-
2_130855279_C/T	2:130855279	T	ENSBTAG00000030269	ENSBTAT00000042741	Transcript	missense_variant	919	497	166	P/L	cCg/cTg	rs210162454	MODERATE	-	1	-	-	-	-	protein_coding	-	-	-
2_130855287_G/A	2:130855287	A	ENSBTAG00000030269	ENSBTAT00000042741	Transcript	missense_variant	927	505	169	A/T	Gcc/Acc	rs378897795	MODERATE	-	1	-	-	-	-	protein_coding	-	-	-
2_130917070_G/A	2:130917070	A	ENSBTAG00000017122	ENSBTAT00000022744	Transcript	missense_variant	808	808	270	A/T	Gcg/Acg	rs136458240	MODERATE	-	1	-	HSPG2	VGNC	-	protein_coding	-	-	-
2_130922023_G/A	2:130922023	A	ENSBTAG00000017122	ENSBTAT00000022744	Transcript	missense_variant	1849	1849	617	V/M	Gtg/Atg	rs211315064	MODERATE	-	1	-	HSPG2	VGNC	-	protein_coding	-	-	-
2_130925928_C/T	2:130925928	T	ENSBTAG00000017122	ENSBTAT00000022744	Transcript	missense_variant	2821	2821	941	H/Y	Cac/Tac	rs41574398	MODERATE	-	1	-	HSPG2	VGNC	-	protein_coding	-	-	-
2_130947038_A/G	2:130947038	G	ENSBTAG00000017122	ENSBTAT00000022744	Transcript	missense_variant	5744	5744	1915	H/R	cAc/cGc	rs42389984	MODERATE	-	1	-	HSPG2	VGNC	-	protein_coding	-	-	-
2_130950257_G/A	2:130950257	A	ENSBTAG00000017122	ENSBTAT00000022744	Transcript	missense_variant	6868	6868	2290	A/T	Gca/Aca	rs209586352	MODERATE	-	1	-	HSPG2	VGNC	-	protein_coding	-	-	-
2_131193764_G/A	2:131193764	A	ENSBTAG00000008951	ENSBTAT00000071575	Transcript	missense_variant	1489	628	210	H/Y	Cac/Tac	rs42392212	MODERATE	-	-1	-	ALPL	VGNC	-	protein_coding	-	-	-
2_131202229_A/G	2:131202229	G	ENSBTAG00000008951	ENSBTAT00000071575	Transcript	missense_variant	901	40	14	F/L	Ttt/Ctt	rs133944376	MODERATE	-	-1	-	ALPL	VGNC	-	protein_coding	-	-	-
2_131971948_T/C	2:131971948	C	ENSBTAG00000006085	ENSBTAT00000042698	Transcript	missense_variant	130	130	44	S/P	Tcc/Ccc	rs209525516	MODERATE	-	1	-	DDOST	VGNC	-	protein_coding	-	-	-
2_131987667_G/A	2:131987667	A	ENSBTAG00000006084	ENSBTAT00000029455	Transcript	missense_variant	1584	1556	519	T/M	aCg/aTg	rs209002114	MODERATE	-	-1	-	PINK1	VGNC	-	protein_coding	-	-	-
2_131988715_A/G	2:131988715	G	ENSBTAG00000006084	ENSBTAT00000029455	Transcript	missense_variant	1500	1472	491	L/S	tTg/tCg	rs134125941	MODERATE	-	-1	-	PINK1	VGNC	-	protein_coding	-	-	-
2_131993720_C/T	2:131993720	T	ENSBTAG00000006084	ENSBTAT00000029455	Transcript	missense_variant	842	814	272	A/T	Gcc/Acc	rs109910985	MODERATE	-	-1	-	PINK1	VGNC	-	protein_coding	-	-	-
2_131995792_C/G	2:131995792	G	ENSBTAG00000006084	ENSBTAT00000029455	Transcript	missense_variant	809	781	261	D/H	Gac/Cac	rs108992523	MODERATE	-	-1	-	PINK1	VGNC	-	protein_coding	-	-	-
2_131997420_C/G	2:131997420	G	ENSBTAG00000006084	ENSBTAT00000029455	Transcript	missense_variant	584	556	186	E/Q	Gag/Cag	rs109739786	MODERATE	-	-1	-	PINK1	VGNC	-	protein_coding	-	-	-
2_131997425_C/T	2:131997425	T	ENSBTAG00000006084	ENSBTAT00000029455	Transcript	missense_variant	579	551	184	S/N	aGc/aAc	rs109603297	MODERATE	-	-1	-	PINK1	VGNC	-	protein_coding	-	-	-
2_132077017_T/C	2:132077017	C	ENSBTAG00000049959	ENSBTAT00000083551	Transcript	missense_variant	22	22	8	C/R	Tgc/Cgc	rs469130367	MODERATE	-	1	-	-	-	-	protein_coding	-	-	-
2_132269341_G/A	2:132269341	A	ENSBTAG00000013511	ENSBTAT00000017965	Transcript	missense_variant	2836	2836	946	R/W	Cgg/Tgg	rs379088211	MODERATE	-	-1	-	VWA5B1	VGNC	-	protein_coding	-	-	-
2_132292399_G/A	2:132292399	A	ENSBTAG00000013511	ENSBTAT00000017965	Transcript	missense_variant	1322	1322	441	T/I	aCc/aTc	rs42915330	MODERATE	-	-1	-	VWA5B1	VGNC	-	protein_coding	-	-	-
2_132312276_A/G	2:132312276	G	ENSBTAG00000013511	ENSBTAT00000017965	Transcript	missense_variant	197	197	66	I/T	aTt/aCt	rs520341394	MODERATE	-	-1	-	VWA5B1	VGNC	-	protein_coding	-	-	-
2_132453956_G/T	2:132453956	T	ENSBTAG00000040547	ENSBTAT00000053398	Transcript	missense_variant	820	820	274	Q/K	Cag/Aag	rs42761204	MODERATE	-	-1	-	UBXN10	VGNC	-	protein_coding	-	-	-
2_132454216_A/G	2:132454216	G	ENSBTAG00000040547	ENSBTAT00000053398	Transcript	missense_variant	560	560	187	V/A	gTc/gCc	rs42761203	MODERATE	-	-1	-	UBXN10	VGNC	-	protein_coding	-	-	-
2_132454388_C/T	2:132454388	T	ENSBTAG00000040547	ENSBTAT00000053398	Transcript	missense_variant	388	388	130	A/T	Gcc/Acc	rs522137534	MODERATE	-	-1	-	UBXN10	VGNC	-	protein_coding	-	-	-
2_132538153_A/G	2:132538153	G	ENSBTAG00000046977	ENSBTAT00000027317	Transcript	missense_variant	131	66	22	I/M	atA/atG	-	MODERATE	-	1	-	PLA2G2D4	EntrezGene	-	protein_coding	-	-	-
2_132538172_G/A	2:132538172	A	ENSBTAG00000046977	ENSBTAT00000027317	Transcript	missense_variant	150	85	29	V/I	Gtc/Atc	-	MODERATE	-	1	-	PLA2G2D4	EntrezGene	-	protein_coding	-	-	-
2_132540117_C/A	2:132540117	A	ENSBTAG00000046977	ENSBTAT00000027317	Transcript	missense_variant	339	274	92	Q/K	Cag/Aag	rs379389544	MODERATE	-	1	-	PLA2G2D4	EntrezGene	-	protein_coding	-	-	-
2_132690280_G/A	2:132690280	A	ENSBTAG00000002700	ENSBTAT00000003496	Transcript	missense_variant,splice_region_variant	341	295	99	D/N	Gat/Aat	rs134774044	MODERATE	-	1	-	PLA2G2A	EntrezGene	-	protein_coding	-	-	-
2_132690331_C/A	2:132690331	A	ENSBTAG00000002700	ENSBTAT00000003496	Transcript	missense_variant	392	346	116	L/I	Ctc/Atc	rs481313787	MODERATE	-	1	-	PLA2G2A	EntrezGene	-	protein_coding	-	-	-
2_132690352_A/C	2:132690352	C	ENSBTAG00000002700	ENSBTAT00000003496	Transcript	missense_variant	413	367	123	K/Q	Aag/Cag	rs136143487	MODERATE	-	1	-	PLA2G2A	EntrezGene	-	protein_coding	-	-	-
2_132690354_G/C	2:132690354	C	ENSBTAG00000002700	ENSBTAT00000003496	Transcript	missense_variant	415	369	123	K/N	aaG/aaC	rs133593419	MODERATE	-	1	-	PLA2G2A	EntrezGene	-	protein_coding	-	-	-
2_132698144_A/G	2:132698144	G	ENSBTAG00000048919	ENSBTAT00000087065	Transcript	missense_variant	239	239	80	H/R	cAt/cGt	rs110737323	MODERATE	-	1	-	-	-	-	protein_coding	-	-	-
2_132710396_A/G	2:132710396	G	ENSBTAG00000005759	ENSBTAT00000007570	Transcript	missense_variant	117	62	21	D/G	gAt/gGt	rs109073882	MODERATE	-	1	-	PLA2G2A	EntrezGene	-	protein_coding	-	-	-
2_132710415_A/C	2:132710415	C	ENSBTAG00000005759	ENSBTAT00000007570	Transcript	missense_variant	136	81	27	K/N	aaA/aaC	rs471389481	MODERATE	-	1	-	PLA2G2A	EntrezGene	-	protein_coding	-	-	-
2_132710422_A/G	2:132710422	G	ENSBTAG00000005759	ENSBTAT00000007570	Transcript	missense_variant	143	88	30	K/E	Aag/Gag	rs208015792	MODERATE	-	1	-	PLA2G2A	EntrezGene	-	protein_coding	-	-	-
2_132710425_C/T	2:132710425	T	ENSBTAG00000005759	ENSBTAT00000007570	Transcript	missense_variant	146	91	31	L/F	Ctc/Ttc	rs135546498	MODERATE	-	1	-	PLA2G2A	EntrezGene	-	protein_coding	-	-	-
2_132710429_C/T	2:132710429	T	ENSBTAG00000005759	ENSBTAT00000007570	Transcript	missense_variant	150	95	32	T/M	aCg/aTg	rs447221702	MODERATE	-	1	-	PLA2G2A	EntrezGene	-	protein_coding	-	-	-
2_132710443_C/T	2:132710443	T	ENSBTAG00000005759	ENSBTAT00000007570	Transcript	missense_variant	164	109	37	P/S	Cct/Tct	rs460252085	MODERATE	-	1	-	PLA2G2A	EntrezGene	-	protein_coding	-	-	-
2_132710447_C/T	2:132710447	T	ENSBTAG00000005759	ENSBTAT00000007570	Transcript	missense_variant	168	113	38	A/V	gCg/gTg	rs457172849	MODERATE	-	1	-	PLA2G2A	EntrezGene	-	protein_coding	-	-	-
2_132710452_C/A	2:132710452	A	ENSBTAG00000005759	ENSBTAT00000007570	Transcript	missense_variant	173	118	40	R/S	Cgt/Agt	rs207632010	MODERATE	-	1	-	PLA2G2A	EntrezGene	-	protein_coding	-	-	-
2_132710460_C/A	2:132710460	A	ENSBTAG00000005759	ENSBTAT00000007570	Transcript	missense_variant	181	126	42	S/R	agC/agA	rs452689014	MODERATE	-	1	-	PLA2G2A	EntrezGene	-	protein_coding	-	-	-
2_132710461_T/C	2:132710461	C	ENSBTAG00000005759	ENSBTAT00000007570	Transcript	missense_variant	182	127	43	F/L	Ttc/Ctc	rs211549345	MODERATE	-	1	-	PLA2G2A	EntrezGene	-	protein_coding	-	-	-
2_132710462_T/G	2:132710462	G	ENSBTAG00000005759	ENSBTAT00000007570	Transcript	missense_variant	183	128	43	F/C	tTc/tGc	rs442693219	MODERATE	-	1	-	PLA2G2A	EntrezGene	-	protein_coding	-	-	-
2_132710483_T/C	2:132710483	C	ENSBTAG00000005759	ENSBTAT00000007570	Transcript	missense_variant	204	149	50	M/T	aTg/aCg	rs136434678	MODERATE	-	1	-	PLA2G2A	EntrezGene	-	protein_coding	-	-	-
2_132710485_A/C	2:132710485	C	ENSBTAG00000005759	ENSBTAT00000007570	Transcript	missense_variant	206	151	51	S/R	Agt/Cgt	rs134068567	MODERATE	-	1	-	PLA2G2A	EntrezGene	-	protein_coding	-	-	-
2_132710801_A/G	2:132710801	G	ENSBTAG00000005759	ENSBTAT00000007570	Transcript	missense_variant	270	215	72	K/R	aAa/aGa	rs110494619	MODERATE	-	1	-	PLA2G2A	EntrezGene	-	protein_coding	-	-	-
2_132713603_A/C	2:132713603	C	ENSBTAG00000005759	ENSBTAT00000007570	Transcript	missense_variant	438	383	128	K/T	aAg/aCg	rs108954429	MODERATE	-	1	-	PLA2G2A	EntrezGene	-	protein_coding	-	-	-
2_132738909_G/C	2:132738909	C	ENSBTAG00000013039	ENSBTAT00000017333	Transcript	missense_variant	67	67	23	A/P	Gca/Cca	rs136366155	MODERATE	-	1	-	-	-	-	protein_coding	-	-	-
2_132738910_C/T	2:132738910	T	ENSBTAG00000013039	ENSBTAT00000017333	Transcript	missense_variant	68	68	23	A/V	gCa/gTa	rs133680075	MODERATE	-	1	-	-	-	-	protein_coding	-	-	-
2_132738919_A/G	2:132738919	G	ENSBTAG00000013039	ENSBTAT00000017333	Transcript	missense_variant	77	77	26	Q/R	cAg/cGg	rs134977546	MODERATE	-	1	-	-	-	-	protein_coding	-	-	-
2_132739285_G/A	2:132739285	A	ENSBTAG00000013039	ENSBTAT00000017333	Transcript	missense_variant	196	196	66	V/I	Gta/Ata	rs136235029	MODERATE	-	1	-	-	-	-	protein_coding	-	-	-
2_132739337_C/T	2:132739337	T	ENSBTAG00000013039	ENSBTAT00000017333	Transcript	missense_variant	248	248	83	S/F	tCc/tTc	rs133491557	MODERATE	-	1	-	-	-	-	protein_coding	-	-	-
2_132739363_C/T	2:132739363	T	ENSBTAG00000013039	ENSBTAT00000017333	Transcript	missense_variant	274	274	92	R/W	Cgg/Tgg	rs518182709	MODERATE	-	1	-	-	-	-	protein_coding	-	-	-
2_132741611_A/G	2:132741611	G	ENSBTAG00000013039	ENSBTAT00000017333	Transcript	missense_variant	359	359	120	K/R	aAa/aGa	rs134216296	MODERATE	-	1	-	-	-	-	protein_coding	-	-	-
2_132741636_C/G	2:132741636	G	ENSBTAG00000013039	ENSBTAT00000017333	Transcript	missense_variant	384	384	128	N/K	aaC/aaG	rs111009307	MODERATE	-	1	-	-	-	-	protein_coding	-	-	-
2_132804144_C/T	2:132804144	T	ENSBTAG00000017108	ENSBTAT00000031588	Transcript	missense_variant	905	905	302	G/D	gGc/gAc	rs135494690	MODERATE	-	-1	-	OTUD3	VGNC	-	protein_coding	-	-	-
2_132938822_G/A	2:132938822	A	ENSBTAG00000007998	ENSBTAT00000066837	Transcript	missense_variant	826	16	6	G/R	Ggg/Agg	rs110693904	MODERATE	-	1	-	TMCO4	VGNC	-	protein_coding	-	-	-
2_132946498_C/T	2:132946498	T	ENSBTAG00000007998	ENSBTAT00000066837	Transcript	missense_variant	1151	341	114	T/I	aCt/aTt	rs110819910	MODERATE	-	1	-	TMCO4	VGNC	-	protein_coding	-	-	-
2_133023116_-/GAGCCC	2:133023115-133023116	GAGCCC	ENSBTAG00000007996	ENSBTAT00000010513	Transcript	inframe_insertion	1157-1158	1157-1158	386	S/SGS	tcc/tcGGGCTCc	-	MODERATE	-	-1	-	HTR6	VGNC	-	protein_coding	-	-	-
2_133347066_T/C	2:133347066	C	ENSBTAG00000013650	ENSBTAT00000018143	Transcript	missense_variant	1468	1369	457	T/A	Act/Gct	rs110703596	MODERATE	-	-1	-	SLC66A1	VGNC	-	protein_coding	-	-	-
2_133347596_G/C	2:133347596	C	ENSBTAG00000013650	ENSBTAT00000018143	Transcript	missense_variant	938	839	280	A/G	gCt/gGt	rs208204723	MODERATE	-	-1	-	SLC66A1	VGNC	-	protein_coding	-	-	-
2_133347699_C/A	2:133347699	A	ENSBTAG00000013650	ENSBTAT00000018143	Transcript	missense_variant	835	736	246	G/W	Ggg/Tgg	rs110472712	MODERATE	-	-1	-	SLC66A1	VGNC	-	protein_coding	-	-	-
2_133347741_G/A	2:133347741	A	ENSBTAG00000013650	ENSBTAT00000018143	Transcript	missense_variant	793	694	232	R/C	Cgc/Tgc	rs380858825	MODERATE	-	-1	-	SLC66A1	VGNC	-	protein_coding	-	-	-
2_133347753_G/C	2:133347753	C	ENSBTAG00000013650	ENSBTAT00000018143	Transcript	missense_variant	781	682	228	L/V	Cta/Gta	rs382263349	MODERATE	-	-1	-	SLC66A1	VGNC	-	protein_coding	-	-	-
2_133349349_T/C	2:133349349	C	ENSBTAG00000013650	ENSBTAT00000018143	Transcript	missense_variant	691	592	198	R/G	Agg/Ggg	rs209148339	MODERATE	-	-1	-	SLC66A1	VGNC	-	protein_coding	-	-	-
2_133510802_C/T	2:133510802	T	ENSBTAG00000015240	ENSBTAT00000020277	Transcript	missense_variant	6280	6280	2094	H/Y	Cac/Tac	-	MODERATE	-	1	-	UBR4	VGNC	-	protein_coding	-	-	-
2_133514975_A/G	2:133514975	G	ENSBTAG00000015240	ENSBTAT00000020277	Transcript	missense_variant	7102	7102	2368	I/V	Atc/Gtc	rs209835795	MODERATE	-	1	-	UBR4	VGNC	-	protein_coding	-	-	-
2_133803071_G/A	2:133803071	A	ENSBTAG00000015246	ENSBTAT00000038240	Transcript	missense_variant	244	244	82	V/I	Gtc/Atc	rs109147338	MODERATE	-	1	-	TAS1R2	VGNC	-	protein_coding	-	-	-
2_133803098_A/G	2:133803098	G	ENSBTAG00000015246	ENSBTAT00000038240	Transcript	missense_variant	271	271	91	N/D	Aac/Gac	rs109474880	MODERATE	-	1	-	TAS1R2	VGNC	-	protein_coding	-	-	-
2_133803159_T/C	2:133803159	C	ENSBTAG00000015246	ENSBTAT00000038240	Transcript	missense_variant	332	332	111	V/A	gTg/gCg	rs136963446	MODERATE	-	1	-	TAS1R2	VGNC	-	protein_coding	-	-	-
2_133803217_A/C	2:133803217	C	ENSBTAG00000015246	ENSBTAT00000038240	Transcript	missense_variant	390	390	130	Q/H	caA/caC	rs109493989	MODERATE	-	1	-	TAS1R2	VGNC	-	protein_coding	-	-	-
2_133805346_C/T	2:133805346	T	ENSBTAG00000015246	ENSBTAT00000038240	Transcript	missense_variant	1048	1048	350	L/F	Ctc/Ttc	rs799512736	MODERATE	-	1	-	TAS1R2	VGNC	-	protein_coding	-	-	-
2_133806826_A/C	2:133806826	C	ENSBTAG00000015246	ENSBTAT00000038240	Transcript	missense_variant	1333	1333	445	N/H	Aac/Cac	rs136559692	MODERATE	-	1	-	TAS1R2	VGNC	-	protein_coding	-	-	-
2_134189978_G/C	2:134189978	C	ENSBTAG00000030322	ENSBTAT00000042815	Transcript	missense_variant	686	686	229	T/S	aCc/aGc	rs43316328	MODERATE	-	-1	-	KLHDC7A	VGNC	-	protein_coding	-	-	-
2_134190122_G/C	2:134190122	C	ENSBTAG00000030322	ENSBTAT00000042815	Transcript	missense_variant	542	542	181	P/R	cCt/cGt	rs382964069	MODERATE	-	-1	-	KLHDC7A	VGNC	-	protein_coding	-	-	-
2_134190219_C/T	2:134190219	T	ENSBTAG00000030322	ENSBTAT00000042815	Transcript	missense_variant	445	445	149	G/R	Gga/Aga	rs109119448	MODERATE	-	-1	-	KLHDC7A	VGNC	-	protein_coding	-	-	-
2_134190479_C/G	2:134190479	G	ENSBTAG00000030322	ENSBTAT00000042815	Transcript	missense_variant	185	185	62	G/A	gGa/gCa	rs43316330	MODERATE	-	-1	-	KLHDC7A	VGNC	-	protein_coding	-	-	-
2_134229500_A/G	2:134229500	G	ENSBTAG00000053388	ENSBTAT00000077003	Transcript	missense_variant	1002	800	267	M/T	aTg/aCg	rs137188661	MODERATE	-	-1	-	-	-	-	protein_coding	-	-	-
2_134229713_A/G	2:134229713	G	ENSBTAG00000053388	ENSBTAT00000077003	Transcript	missense_variant	789	587	196	F/S	tTt/tCt	rs384990299	MODERATE	-	-1	-	-	-	-	protein_coding	-	-	-
2_134277520_C/T	2:134277520	T	ENSBTAG00000019172	ENSBTAT00000025516	Transcript	missense_variant	1308	1213	405	D/N	Gat/Aat	rs210653799	MODERATE	-	-1	-	IGSF21	VGNC	-	protein_coding	-	-	-
2_135242962_C/T	2:135242962	T	ENSBTAG00000038945	ENSBTAT00000002772	Transcript	missense_variant	1213	1213	405	V/I	Gtt/Att	rs210669004	MODERATE	-	-1	-	PADI6	VGNC	-	protein_coding	-	-	-
2_135268675_A/G	2:135268675	G	ENSBTAG00000012052	ENSBTAT00000015991	Transcript	missense_variant	1439	1262	421	V/A	gTg/gCg	rs42490540	MODERATE	-	-1	-	PADI4	VGNC	-	protein_coding	-	-	-
2_135283356_C/G	2:135283356	G	ENSBTAG00000012052	ENSBTAT00000015991	Transcript	missense_variant	574	397	133	V/L	Gtg/Ctg	rs207497130	MODERATE	-	-1	-	PADI4	VGNC	-	protein_coding	-	-	-
2_135330504_C/T	2:135330504	T	ENSBTAG00000012043	ENSBTAT00000015978	Transcript	missense_variant	687	670	224	E/K	Gag/Aag	rs134743625	MODERATE	-	-1	-	PADI3	VGNC	-	protein_coding	-	-	-
2_135330516_C/T	2:135330516	T	ENSBTAG00000012043	ENSBTAT00000015978	Transcript	missense_variant	675	658	220	G/R	Ggg/Agg	rs42487613	MODERATE	-	-1	-	PADI3	VGNC	-	protein_coding	-	-	-
2_135338986_C/T	2:135338986	T	ENSBTAG00000012043	ENSBTAT00000015978	Transcript	missense_variant	156	139	47	G/S	Ggc/Agc	rs210484282	MODERATE	-	-1	-	PADI3	VGNC	-	protein_coding	-	-	-
2_135492744_A/G	2:135492744	G	ENSBTAG00000003403	ENSBTAT00000004411	Transcript	missense_variant	301	197	66	K/R	aAg/aGg	rs385991050	MODERATE	-	1	-	PADI2	VGNC	-	protein_coding	-	-	-
2_135713662_C/G	2:135713662	G	ENSBTAG00000013281	ENSBTAT00000017662	Transcript	missense_variant	1317	1317	439	N/K	aaC/aaG	rs133977560	MODERATE	-	1	-	SPATA21	VGNC	-	protein_coding	-	-	-
2_135736383_A/G	2:135736383	G	ENSBTAG00000013281	ENSBTAT00000017662	Transcript	missense_variant	1982	1982	661	H/R	cAt/cGt	rs43330001	MODERATE	-	1	-	SPATA21	VGNC	-	protein_coding	-	-	-
2_135761281_C/G	2:135761281	G	ENSBTAG00000051080	ENSBTAT00000076508	Transcript	missense_variant	317	317	106	A/G	gCt/gGt	rs135598806	MODERATE	-	1	-	-	-	-	protein_coding	-	-	-
2_135761754_-/GCCCTTCCTGCAGGCAGTGCCAAGGCGTCTACC	2:135761753-135761754	GCCCTTCCTGCAGGCAGTGCCAAGGCGTCTACC	ENSBTAG00000051080	ENSBTAT00000076508	Transcript	inframe_insertion	789-790	789-790	263-264	-/ALPAGSAKAST	-/GCCCTTCCTGCAGGCAGTGCCAAGGCGTCTACC	rs385918573	MODERATE	-	1	-	-	-	-	protein_coding	-	-	-
2_135761940_C/G	2:135761940	G	ENSBTAG00000051080	ENSBTAT00000076508	Transcript	missense_variant	976	976	326	R/G	Cgt/Ggt	rs133532624	MODERATE	-	1	-	-	-	-	protein_coding	-	-	-
2_135762123_G/A	2:135762123	A	ENSBTAG00000051080	ENSBTAT00000076508	Transcript	missense_variant	1159	1159	387	G/S	Ggc/Agc	rs135947989	MODERATE	-	1	-	-	-	-	protein_coding	-	-	-
2_135762922_C/T	2:135762922	T	ENSBTAG00000051080	ENSBTAT00000076508	Transcript	missense_variant	1958	1958	653	T/M	aCg/aTg	rs43329999	MODERATE	-	1	-	-	-	-	protein_coding	-	-	-
2_135764493_A/G	2:135764493	G	ENSBTAG00000051080	ENSBTAT00000076508	Transcript	missense_variant	3529	3529	1177	N/D	Aat/Gat	rs137482979	MODERATE	-	1	-	-	-	-	protein_coding	-	-	-
2_135858770_G/A	2:135858770	A	ENSBTAG00000008510	ENSBTAT00000011217	Transcript	missense_variant	964	696	232	M/I	atG/atA	-	MODERATE	-	1	-	FBXO42	VGNC	-	protein_coding	-	-	-
2_136067468_T/C	2:136067468	C	ENSBTAG00000010938	ENSBTAT00000014527	Transcript	missense_variant	419	251	84	Q/R	cAa/cGa	rs43332924	MODERATE	-	-1	-	SRARP	VGNC	-	protein_coding	-	-	-
3_39602_G/A	3:39602	A	ENSBTAG00000047047	ENSBTAT00000052269	Transcript	missense_variant	854	854	285	A/V	gCt/gTt	rs472156500	MODERATE	-	-1	-	OR5W25P	VGNC	-	protein_coding	-	-	-
3_39695_A/G	3:39695	G	ENSBTAG00000047047	ENSBTAT00000052269	Transcript	missense_variant	761	761	254	L/P	cTc/cCc	rs208670929	MODERATE	-	-1	-	OR5W25P	VGNC	-	protein_coding	-	-	-
3_39914_G/A	3:39914	A	ENSBTAG00000047047	ENSBTAT00000052269	Transcript	missense_variant	542	542	181	T/M	aCg/aTg	rs477984893	MODERATE	-	-1	-	OR5W25P	VGNC	-	protein_coding	-	-	-
3_40379_T/C	3:40379	C	ENSBTAG00000047047	ENSBTAT00000052269	Transcript	missense_variant	160	160	54	N/D	Aac/Gac	rs457449299	MODERATE	-	-1	-	OR5W25P	VGNC	-	protein_coding	-	-	-
3_40396_A/C	3:40396	C	ENSBTAG00000047047	ENSBTAT00000052269	Transcript	missense_variant	143	143	48	V/G	gTa/gGa	rs473975169	MODERATE	-	-1	-	OR5W25P	VGNC	-	protein_coding	-	-	-
3_329950_G/C	3:329950	C	ENSBTAG00000037819	ENSBTAT00000057251	Transcript	missense_variant	98	59	20	S/C	tCt/tGt	-	MODERATE	-	-1	-	SFT2D2	VGNC	-	protein_coding	-	-	-
3_821992_G/A	3:821992	A	ENSBTAG00000001052	ENSBTAT00000001400	Transcript	missense_variant	793	765	255	M/I	atG/atA	rs383844894	MODERATE	-	1	-	ADCY10	VGNC	-	protein_coding	-	-	-
3_1149080_G/C	3:1149080	C	ENSBTAG00000008931	ENSBTAT00000011757	Transcript	missense_variant	218	196	66	V/L	Gtc/Ctc	rs109487976	MODERATE	-	1	-	CREG1	VGNC	-	protein_coding	-	-	-
3_1606975_T/C	3:1606975	C	ENSBTAG00000008652	ENSBTAT00000011408	Transcript	missense_variant	3347	2938	980	T/A	Acc/Gcc	rs110413910	MODERATE	-	-1	-	STYXL2	VGNC	-	protein_coding	-	-	-
3_1608646_C/T	3:1608646	T	ENSBTAG00000008652	ENSBTAT00000011408	Transcript	missense_variant	1676	1267	423	A/T	Gcc/Acc	rs109807906	MODERATE	-	-1	-	STYXL2	VGNC	-	protein_coding	-	-	-
3_1701654_G/A	3:1701654	A	ENSBTAG00000009148	ENSBTAT00000012054	Transcript	missense_variant	394	286	96	E/K	Gag/Aag	rs110209397	MODERATE	-	1	-	GPA33	VGNC	-	protein_coding	-	-	-
3_1713220_G/A	3:1713220	A	ENSBTAG00000009148	ENSBTAT00000012054	Transcript	missense_variant	667	559	187	V/I	Gtc/Atc	rs136600050	MODERATE	-	1	-	GPA33	VGNC	-	protein_coding	-	-	-
3_2308609_G/A	3:2308609	A	ENSBTAG00000022504	ENSBTAT00000030463	Transcript	missense_variant	1532	1532	511	T/I	aCt/aTt	rs208344424	MODERATE	-	-1	-	-	-	-	protein_coding	-	-	-
3_2311998_T/C	3:2311998	C	ENSBTAG00000022504	ENSBTAT00000030463	Transcript	missense_variant	895	895	299	S/G	Agc/Ggc	rs383494075	MODERATE	-	-1	-	-	-	-	protein_coding	-	-	-
3_2312004_C/T	3:2312004	T	ENSBTAG00000022504	ENSBTAT00000030463	Transcript	missense_variant	889	889	297	E/K	Gag/Aag	rs386004276	MODERATE	-	-1	-	-	-	-	protein_coding	-	-	-
3_2569602_T/C	3:2569602	C	ENSBTAG00000022954	ENSBTAT00000031191	Transcript	missense_variant	994	901	301	N/D	Aat/Gat	rs136535195	MODERATE	-	-1	-	-	-	-	protein_coding	-	-	-
3_2570174_T/A	3:2570174	A	ENSBTAG00000022954	ENSBTAT00000031191	Transcript	missense_variant	422	329	110	H/L	cAt/cTt	rs132911544	MODERATE	-	-1	-	-	-	-	protein_coding	-	-	-
3_2570348_T/C	3:2570348	C	ENSBTAG00000022954	ENSBTAT00000031191	Transcript	missense_variant	248	155	52	K/R	aAa/aGa	rs137174849	MODERATE	-	-1	-	-	-	-	protein_coding	-	-	-
3_2570464_T/C	3:2570464	C	ENSBTAG00000022954	ENSBTAT00000031191	Transcript	missense_variant	211	118	40	M/V	Atg/Gtg	rs133583927	MODERATE	-	-1	-	-	-	-	protein_coding	-	-	-
3_2570535_T/C	3:2570535	C	ENSBTAG00000022954	ENSBTAT00000031191	Transcript	missense_variant	140	47	16	Q/R	cAg/cGg	rs136758048	MODERATE	-	-1	-	-	-	-	protein_coding	-	-	-
3_2570538_T/C	3:2570538	C	ENSBTAG00000022954	ENSBTAT00000031191	Transcript	missense_variant	137	44	15	H/R	cAc/cGc	rs134306935	MODERATE	-	-1	-	-	-	-	protein_coding	-	-	-
3_3220807_A/T	3:3220807	T	ENSBTAG00000017852	ENSBTAT00000034095	Transcript	missense_variant	231	184	62	T/S	Acc/Tcc	rs133695578	MODERATE	-	1	-	ALDH9A1	VGNC	-	protein_coding	-	-	-
3_3825395_T/C	3:3825395	C	ENSBTAG00000012025	ENSBTAT00000087156	Transcript	missense_variant	1001	886	296	S/P	Tca/Cca	rs208758396	MODERATE	-	1	-	LMX1A	VGNC	-	protein_coding	-	-	-
3_6659851_C/G	3:6659851	G	ENSBTAG00000050123	ENSBTAT00000085794	Transcript	missense_variant	436	436	146	Q/E	Caa/Gaa	-	MODERATE	-	1	-	-	-	-	protein_coding	-	-	-
3_6659879_T/C	3:6659879	C	ENSBTAG00000050123	ENSBTAT00000085794	Transcript	missense_variant	464	464	155	V/A	gTg/gCg	rs133883004	MODERATE	-	1	-	-	-	-	protein_coding	-	-	-
3_6660198_C/G	3:6660198	G	ENSBTAG00000050123	ENSBTAT00000085794	Transcript	missense_variant	783	783	261	I/M	atC/atG	-	MODERATE	-	1	-	-	-	-	protein_coding	-	-	-
3_6660221_G/A	3:6660221	A	ENSBTAG00000050123	ENSBTAT00000085794	Transcript	missense_variant	806	806	269	G/E	gGa/gAa	-	MODERATE	-	1	-	-	-	-	protein_coding	-	-	-
3_6945557_G/A	3:6945557	A	ENSBTAG00000001608	ENSBTAT00000002110	Transcript	missense_variant	221	221	74	A/V	gCc/gTc	rs136678445	MODERATE	-	-1	-	-	-	-	protein_coding	-	-	-
3_6945570_T/C	3:6945570	C	ENSBTAG00000001608	ENSBTAT00000002110	Transcript	missense_variant	208	208	70	N/D	Aac/Gac	rs134259617,rs209056434	MODERATE	-	-1	-	-	-	-	protein_coding	-	-	-
3_6945596_G/C	3:6945596	C	ENSBTAG00000001608	ENSBTAT00000002110	Transcript	missense_variant	182	182	61	S/C	tCt/tGt	rs210246211	MODERATE	-	-1	-	-	-	-	protein_coding	-	-	-
3_7111067_G/C	3:7111067	C	ENSBTAG00000050790	ENSBTAT00000076053	Transcript	missense_variant	942	544	182	L/V	Ctg/Gtg	rs109853003	MODERATE	-	-1	-	-	-	-	protein_coding	-	-	-
3_7111169_G/T	3:7111169	T	ENSBTAG00000050790	ENSBTAT00000076053	Transcript	missense_variant	840	442	148	L/M	Ctg/Atg	rs29019390	MODERATE	-	-1	-	-	-	-	protein_coding	-	-	-
3_7555473_A/G	3:7555473	G	ENSBTAG00000034147	ENSBTAT00000015933	Transcript	missense_variant	1315	716	239	H/R	cAt/cGt	rs210839053	MODERATE	-	1	-	OLFML2B	VGNC	-	protein_coding	-	-	-
3_7860329_G/C	3:7860329	C	ENSBTAG00000021754	ENSBTAT00000028997	Transcript	missense_variant	784	155	52	A/G	gCc/gGc	rs137096190	MODERATE	-	-1	-	DUSP12	VGNC	-	protein_coding	-	-	-
3_7860451_C/G	3:7860451	G	ENSBTAG00000021754	ENSBTAT00000028997	Transcript	missense_variant	662	33	11	W/C	tgG/tgC	rs134921755	MODERATE	-	-1	-	DUSP12	VGNC	-	protein_coding	-	-	-
3_7860459_G/T	3:7860459	T	ENSBTAG00000021754	ENSBTAT00000028997	Transcript	missense_variant	654	25	9	H/N	Cat/Aat	rs136186915	MODERATE	-	-1	-	DUSP12	VGNC	-	protein_coding	-	-	-
3_7860466_C/G	3:7860466	G	ENSBTAG00000021754	ENSBTAT00000028997	Transcript	missense_variant	647	18	6	E/D	gaG/gaC	rs133404956	MODERATE	-	-1	-	DUSP12	VGNC	-	protein_coding	-	-	-
3_7885587_A/G	3:7885587	G	ENSBTAG00000014580	ENSBTAT00000019405	Transcript	missense_variant	593	593	198	V/A	gTg/gCg	rs133419752	MODERATE	-	-1	-	FCRLB	VGNC	-	protein_coding	-	-	-
3_7885593_T/G	3:7885593	G	ENSBTAG00000014580	ENSBTAT00000019405	Transcript	missense_variant	587	587	196	E/A	gAg/gCg	rs135241942	MODERATE	-	-1	-	FCRLB	VGNC	-	protein_coding	-	-	-
3_7886325_C/T	3:7886325	T	ENSBTAG00000014580	ENSBTAT00000019405	Transcript	missense_variant	478	478	160	A/T	Gcc/Acc	rs111007150	MODERATE	-	-1	-	FCRLB	VGNC	-	protein_coding	-	-	-
3_7886411_G/A	3:7886411	A	ENSBTAG00000014580	ENSBTAT00000019405	Transcript	missense_variant	392	392	131	T/I	aCc/aTc	rs137395492	MODERATE	-	-1	-	FCRLB	VGNC	-	protein_coding	-	-	-
3_7907881_T/C	3:7907881	C	ENSBTAG00000034159	ENSBTAT00000024098	Transcript	missense_variant	84	82	28	R/G	Aga/Gga	rs109128443	MODERATE	-	-1	-	FCRLA	VGNC	-	protein_coding	-	-	-
3_8294470_T/C	3:8294470	C	ENSBTAG00000002203	ENSBTAT00000002852	Transcript	missense_variant	1045	485	162	Q/R	cAg/cGg	rs43714199	MODERATE	-	-1	-	NDUFS2	VGNC	-	protein_coding	-	-	-
3_8328857_T/C	3:8328857	C	ENSBTAG00000021894	ENSBTAT00000061124	Transcript	missense_variant	1053	659	220	Q/R	cAg/cGg	rs208136630	MODERATE	-	-1	-	PPOX	VGNC	-	protein_coding	-	-	-
3_8427057_A/G	3:8427057	G	ENSBTAG00000017875	ENSBTAT00000023764	Transcript	missense_variant	487	214	72	T/A	Act/Gct	rs110174322	MODERATE	-	1	-	ARHGAP30	VGNC	-	protein_coding	-	-	-
3_8443863_A/G	3:8443863	G	ENSBTAG00000017856	ENSBTAT00000023735	Transcript	missense_variant	193	193	65	T/A	Act/Gct	rs132981682	MODERATE	-	1	-	TSTD1	VGNC	-	protein_coding	-	-	-
3_8565189_G/T	3:8565189	T	ENSBTAG00000050256	ENSBTAT00000071854	Transcript	missense_variant	171	171	57	R/S	agG/agT	rs208661586	MODERATE	-	1	-	-	-	-	protein_coding	-	-	-
3_8566829_C/A	3:8566829	A	ENSBTAG00000050256	ENSBTAT00000071854	Transcript	missense_variant	564	564	188	S/R	agC/agA	rs385702563	MODERATE	-	1	-	-	-	-	protein_coding	-	-	-
3_8592914_A/T	3:8592914	T	ENSBTAG00000048662	ENSBTAT00000040050	Transcript	missense_variant	141	82	28	T/S	Aca/Tca	rs379522279	MODERATE	-	1	-	ITLN2	EntrezGene	-	protein_coding	-	-	-
3_8592920_G/T	3:8592920	T	ENSBTAG00000048662	ENSBTAT00000040050	Transcript	missense_variant	147	88	30	A/S	Gct/Tct	rs384725255	MODERATE	-	1	-	ITLN2	EntrezGene	-	protein_coding	-	-	-
3_8593003_G/T	3:8593003	T	ENSBTAG00000048662	ENSBTAT00000040050	Transcript	missense_variant	230	171	57	R/S	agG/agT	-	MODERATE	-	1	-	ITLN2	EntrezGene	-	protein_coding	-	-	-
3_8593978_G/A	3:8593978	A	ENSBTAG00000048662	ENSBTAT00000040050	Transcript	missense_variant	279	220	74	V/I	Gtc/Atc	-	MODERATE	-	1	-	ITLN2	EntrezGene	-	protein_coding	-	-	-
3_8593981_G/A	3:8593981	A	ENSBTAG00000048662	ENSBTAT00000040050	Transcript	missense_variant	282	223	75	V/I	Gtc/Atc	-	MODERATE	-	1	-	ITLN2	EntrezGene	-	protein_coding	-	-	-
3_8594041_A/G	3:8594041	G	ENSBTAG00000048662	ENSBTAT00000040050	Transcript	missense_variant	342	283	95	I/V	Atc/Gtc	-	MODERATE	-	1	-	ITLN2	EntrezGene	-	protein_coding	-	-	-
3_8594595_C/A	3:8594595	A	ENSBTAG00000048662	ENSBTAT00000040050	Transcript	missense_variant	569	510	170	H/Q	caC/caA	rs437900977	MODERATE	-	1	-	ITLN2	EntrezGene	-	protein_coding	-	-	-
3_8594678_T/A	3:8594678	A	ENSBTAG00000048662	ENSBTAT00000040050	Transcript	missense_variant,splice_region_variant	652	593	198	L/Q	cTg/cAg	rs43188650,rs440331826	MODERATE	-	1	-	ITLN2	EntrezGene	-	protein_coding	-	-	-
3_8595133_G/C	3:8595133	C	ENSBTAG00000048662	ENSBTAT00000040050	Transcript	missense_variant	719	660	220	E/D	gaG/gaC	rs457431377,rs461387630	MODERATE	-	1	-	ITLN2	EntrezGene	-	protein_coding	-	-	-
3_8595158_G/A	3:8595158	A	ENSBTAG00000048662	ENSBTAT00000040050	Transcript	missense_variant	744	685	229	A/T	Gct/Act	rs431939011,rs448992516	MODERATE	-	1	-	ITLN2	EntrezGene	-	protein_coding	-	-	-
3_8601974_G/T	3:8601974	T	ENSBTAG00000048662	ENSBTAT00000040050	Transcript	missense_variant	912	853	285	G/C	Ggc/Tgc	rs466606410	MODERATE	-	1	-	ITLN2	EntrezGene	-	protein_coding	-	-	-
3_8601975_G/C	3:8601975	C	ENSBTAG00000048662	ENSBTAT00000040050	Transcript	missense_variant	913	854	285	G/A	gGc/gCc	rs435446207	MODERATE	-	1	-	ITLN2	EntrezGene	-	protein_coding	-	-	-
3_8601977_G/A	3:8601977	A	ENSBTAG00000048662	ENSBTAT00000040050	Transcript	missense_variant	915	856	286	D/N	Gat/Aat	rs469281141	MODERATE	-	1	-	ITLN2	EntrezGene	-	protein_coding	-	-	-
3_8602041_C/A	3:8602041	A	ENSBTAG00000048662	ENSBTAT00000040050	Transcript	missense_variant	979	920	307	S/Y	tCc/tAc	rs380709462	MODERATE	-	1	-	ITLN2	EntrezGene	-	protein_coding	-	-	-
3_8602088_T/C	3:8602088	C	ENSBTAG00000048662	ENSBTAT00000040050	Transcript	missense_variant	1026	967	323	C/R	Tgc/Cgc	rs449201402	MODERATE	-	1	-	ITLN2	EntrezGene	-	protein_coding	-	-	-
3_8671550_C/T	3:8671550	T	ENSBTAG00000054271	ENSBTAT00000068253	Transcript	missense_variant	205	205	69	R/C	Cgc/Tgc	rs137265165	MODERATE	-	1	-	-	-	-	protein_coding	-	-	-
3_8671649_G/A	3:8671649	A	ENSBTAG00000054271	ENSBTAT00000068253	Transcript	missense_variant	304	304	102	G/R	Ggg/Agg	rs134551131	MODERATE	-	1	-	-	-	-	protein_coding	-	-	-
3_8671670_C/T	3:8671670	T	ENSBTAG00000054271	ENSBTAT00000068253	Transcript	missense_variant	325	325	109	R/C	Cgc/Tgc	rs135810995	MODERATE	-	1	-	-	-	-	protein_coding	-	-	-
3_8672262_C/T	3:8672262	T	ENSBTAG00000054271	ENSBTAT00000068253	Transcript	missense_variant	586	586	196	L/F	Ctc/Ttc	rs109170767	MODERATE	-	1	-	-	-	-	protein_coding	-	-	-
3_8676201_A/T	3:8676201	T	ENSBTAG00000054271	ENSBTAT00000068253	Transcript	missense_variant	699	699	233	R/S	agA/agT	-	MODERATE	-	1	-	-	-	-	protein_coding	-	-	-
3_8694554_A/C	3:8694554	C	ENSBTAG00000046231	ENSBTAT00000063090	Transcript	missense_variant	447	447	149	E/D	gaA/gaC	rs110941974	MODERATE	-	1	-	-	-	-	protein_coding	-	-	-
3_8694640_A/G	3:8694640	G	ENSBTAG00000046231	ENSBTAT00000063090	Transcript	missense_variant	533	533	178	N/S	aAt/aGt	rs133218461	MODERATE	-	1	-	-	-	-	protein_coding	-	-	-
3_8926761_T/C	3:8926761	C	ENSBTAG00000011238	ENSBTAT00000014924	Transcript	missense_variant	517	274	92	F/L	Ttc/Ctc	rs108943163	MODERATE	-	1	-	CD48	VGNC	-	protein_coding	-	-	-
3_9580823_G/A	3:9580823	A	ENSBTAG00000009982	ENSBTAT00000083566	Transcript	missense_variant	439	226	76	V/I	Gtc/Atc	rs518288030	MODERATE	-	1	-	IGSF8	VGNC	-	protein_coding	-	-	-
3_9615611_G/A	3:9615611	A	ENSBTAG00000052815	ENSBTAT00000071756	Transcript	missense_variant	248	248	83	A/V	gCa/gTa	rs383481081	MODERATE	-	-1	-	-	-	-	protein_coding	-	-	-
3_9832673_T/A	3:9832673	A	ENSBTAG00000010670	ENSBTAT00000014115	Transcript	missense_variant	1192	995	332	V/E	gTg/gAg	rs133151375	MODERATE	-	1	-	VSIG8	VGNC	-	protein_coding	-	-	-
3_9858007_C/T	3:9858007	T	ENSBTAG00000016698	ENSBTAT00000022199	Transcript	missense_variant	158	89	30	G/D	gGt/gAt	rs797758928	MODERATE	-	-1	-	SLAMF8	VGNC	-	protein_coding	-	-	-
3_10177781_C/T	3:10177781	T	ENSBTAG00000019038	ENSBTAT00000025339	Transcript	missense_variant	98	98	33	T/I	aCc/aTc	rs137184813	MODERATE	-	1	-	OR10J5	VGNC	-	protein_coding	-	-	-
3_10178161_G/A	3:10178161	A	ENSBTAG00000019038	ENSBTAT00000025339	Transcript	missense_variant	478	478	160	V/I	Gta/Ata	rs135520789	MODERATE	-	1	-	OR10J5	VGNC	-	protein_coding	-	-	-
3_10178165_T/C	3:10178165	C	ENSBTAG00000019038	ENSBTAT00000025339	Transcript	missense_variant	482	482	161	M/T	aTg/aCg	rs211054129	MODERATE	-	1	-	OR10J5	VGNC	-	protein_coding	-	-	-
3_10178365_T/C	3:10178365	C	ENSBTAG00000019038	ENSBTAT00000025339	Transcript	missense_variant	682	682	228	S/P	Tcc/Ccc	rs134477860	MODERATE	-	1	-	OR10J5	VGNC	-	protein_coding	-	-	-
3_10178537_G/A	3:10178537	A	ENSBTAG00000019038	ENSBTAT00000025339	Transcript	missense_variant	854	854	285	S/N	aGc/aAc	rs137580405	MODERATE	-	1	-	OR10J5	VGNC	-	protein_coding	-	-	-
3_10270551_T/C	3:10270551	C	ENSBTAG00000054704	ENSBTAT00000064894	Transcript	missense_variant	416	416	139	H/R	cAt/cGt	rs136550352	MODERATE	-	-1	-	OR10J1	HGNC	HGNC:8175	protein_coding	-	-	-
3_10281947_G/A	3:10281947	A	ENSBTAG00000019618	ENSBTAT00000054917	Transcript	missense_variant	230	230	77	A/V	gCc/gTc	rs455640946	MODERATE	-	-1	-	OR10J4	VGNC	-	protein_coding	-	-	-
3_10343803_G/A	3:10343803	A	ENSBTAG00000054539	ENSBTAT00000054562	Transcript	missense_variant	389	389	130	A/V	gCg/gTg	rs109404119	MODERATE	-	-1	-	OR10J1	VGNC	HGNC:8175	protein_coding	-	-	-
3_10456137_C/T	3:10456137	T	ENSBTAG00000054463	ENSBTAT00000030496	Transcript	missense_variant	839	839	280	S/F	tCc/tTc	rs110347055	MODERATE	-	1	-	OR10J2	VGNC	-	protein_coding	-	-	-
3_10459027_G/A	3:10459027	A	ENSBTAG00000012884	ENSBTAT00000017120	Transcript	missense_variant	550	494	165	A/V	gCc/gTc	rs137137914	MODERATE	-	-1	-	MPTX	EntrezGene	-	protein_coding	-	-	-
3_10459139_T/C	3:10459139	C	ENSBTAG00000012884	ENSBTAT00000017120	Transcript	missense_variant	438	382	128	M/V	Atg/Gtg	rs110877660	MODERATE	-	-1	-	MPTX	EntrezGene	-	protein_coding	-	-	-
3_10459202_G/T	3:10459202	T	ENSBTAG00000012884	ENSBTAT00000017120	Transcript	missense_variant	375	319	107	P/T	Cct/Act	rs135167428	MODERATE	-	-1	-	MPTX	EntrezGene	-	protein_coding	-	-	-
3_10459244_G/A	3:10459244	A	ENSBTAG00000012884	ENSBTAT00000017120	Transcript	missense_variant	333	277	93	H/Y	Cac/Tac	rs136342758	MODERATE	-	-1	-	MPTX	EntrezGene	-	protein_coding	-	-	-
3_10459248_C/A	3:10459248	A	ENSBTAG00000012884	ENSBTAT00000017120	Transcript	missense_variant	329	273	91	E/D	gaG/gaT	rs134816155	MODERATE	-	-1	-	MPTX	EntrezGene	-	protein_coding	-	-	-
3_10459424_G/C	3:10459424	C	ENSBTAG00000012884	ENSBTAT00000017120	Transcript	missense_variant	153	97	33	Q/E	Caa/Gaa	rs109449703	MODERATE	-	-1	-	MPTX	EntrezGene	-	protein_coding	-	-	-
3_10526198_A/G	3:10526198	G	ENSBTAG00000003220	ENSBTAT00000004179	Transcript	missense_variant	1567	1567	523	F/L	Ttt/Ctt	rs109836709	MODERATE	-	-1	-	ACKR1	VGNC	-	protein_coding	-	-	-
3_10527602_T/C	3:10527602	C	ENSBTAG00000003220	ENSBTAT00000004179	Transcript	missense_variant	589	589	197	I/V	Atc/Gtc	rs109429751	MODERATE	-	-1	-	ACKR1	VGNC	-	protein_coding	-	-	-
3_10527719_T/C	3:10527719	C	ENSBTAG00000003220	ENSBTAT00000004179	Transcript	missense_variant	472	472	158	T/A	Acc/Gcc	rs110110337	MODERATE	-	-1	-	ACKR1	VGNC	-	protein_coding	-	-	-
3_10527757_T/C	3:10527757	C	ENSBTAG00000003220	ENSBTAT00000004179	Transcript	missense_variant	434	434	145	Q/R	cAg/cGg	rs210872199	MODERATE	-	-1	-	ACKR1	VGNC	-	protein_coding	-	-	-
3_10908048_A/C	3:10908048	C	ENSBTAG00000034601	ENSBTAT00000027797	Transcript	missense_variant	629	629	210	N/T	aAc/aCc	rs110941618	MODERATE	-	1	-	OR6N1	VGNC	-	protein_coding	-	-	-
3_10908297_A/G	3:10908297	G	ENSBTAG00000034601	ENSBTAT00000027797	Transcript	missense_variant	878	878	293	H/R	cAc/cGc	rs211144547	MODERATE	-	1	-	OR6N1	VGNC	-	protein_coding	-	-	-
3_10932859_A/G	3:10932859	G	ENSBTAG00000038961	ENSBTAT00000055366	Transcript	missense_variant	106	106	36	M/V	Atg/Gtg	rs137276420	MODERATE	-	1	-	OR6K5	VGNC	-	protein_coding	-	-	-
3_10933006_C/A	3:10933006	A	ENSBTAG00000038961	ENSBTAT00000055366	Transcript	missense_variant	253	253	85	L/I	Ctt/Att	rs133461487	MODERATE	-	1	-	OR6K5	VGNC	-	protein_coding	-	-	-
3_10933088_C/G	3:10933088	G	ENSBTAG00000038961	ENSBTAT00000055366	Transcript	missense_variant	335	335	112	A/G	gCc/gGc	rs134482837	MODERATE	-	1	-	OR6K5	VGNC	-	protein_coding	-	-	-
3_10933202_T/C	3:10933202	C	ENSBTAG00000038961	ENSBTAT00000055366	Transcript	missense_variant	449	449	150	I/T	aTc/aCc	rs137678610	MODERATE	-	1	-	OR6K5	VGNC	-	protein_coding	-	-	-
3_10933225_C/T	3:10933225	T	ENSBTAG00000038961	ENSBTAT00000055366	Transcript	missense_variant	472	472	158	P/S	Cct/Tct	rs377835853	MODERATE	-	1	-	OR6K5	VGNC	-	protein_coding	-	-	-
3_10934052_G/A	3:10934052	A	ENSBTAG00000038961	ENSBTAT00000055366	Transcript	missense_variant	920	920	307	C/Y	tGt/tAt	rs136055820	MODERATE	-	1	-	OR6K5	VGNC	-	protein_coding	-	-	-
3_10934070_G/A	3:10934070	A	ENSBTAG00000038961	ENSBTAT00000055366	Transcript	missense_variant	938	938	313	S/N	aGt/aAt	rs133718090	MODERATE	-	1	-	OR6K5	VGNC	-	protein_coding	-	-	-
3_10987532_G/A	3:10987532	A	ENSBTAG00000046650	ENSBTAT00000065418	Transcript	missense_variant	37	37	13	V/I	Gtc/Atc	rs108973560	MODERATE	-	1	-	OR6K2	VGNC	-	protein_coding	-	-	-
3_10988222_A/G	3:10988222	G	ENSBTAG00000046650	ENSBTAT00000065418	Transcript	missense_variant	727	727	243	I/V	Atc/Gtc	rs133228053	MODERATE	-	1	-	OR6K2	VGNC	-	protein_coding	-	-	-
3_10999497_A/G	3:10999497	G	ENSBTAG00000000888	ENSBTAT00000061417	Transcript	missense_variant	416	416	139	Q/R	cAg/cGg	rs210066716	MODERATE	-	1	-	SPTA1	VGNC	-	protein_coding	-	-	-
3_10999551_G/A	3:10999551	A	ENSBTAG00000000888	ENSBTAT00000061417	Transcript	missense_variant	470	470	157	G/E	gGg/gAg	rs110431217	MODERATE	-	1	-	SPTA1	VGNC	-	protein_coding	-	-	-
3_11006053_G/A	3:11006053	A	ENSBTAG00000000888	ENSBTAT00000061417	Transcript	missense_variant,splice_region_variant	931	931	311	V/M	Gtg/Atg	rs799810019	MODERATE	-	1	-	SPTA1	VGNC	-	protein_coding	-	-	-
3_11011771_G/A	3:11011771	A	ENSBTAG00000000888	ENSBTAT00000061417	Transcript	missense_variant	1627	1627	543	E/K	Gag/Aag	rs110533693	MODERATE	-	1	-	SPTA1	VGNC	-	protein_coding	-	-	-
3_11039355_T/C	3:11039355	C	ENSBTAG00000000888	ENSBTAT00000061417	Transcript	missense_variant	2353	2353	785	Y/H	Tac/Cac	rs109972867	MODERATE	-	1	-	SPTA1	VGNC	-	protein_coding	-	-	-
3_11077444_G/T	3:11077444	T	ENSBTAG00000000888	ENSBTAT00000061417	Transcript	missense_variant	5710	5710	1904	A/S	Gct/Tct	rs110948998	MODERATE	-	1	-	SPTA1	VGNC	-	protein_coding	-	-	-
3_11084081_A/C	3:11084081	C	ENSBTAG00000000888	ENSBTAT00000061417	Transcript	missense_variant	6126	6126	2042	Q/H	caA/caC	rs137633669	MODERATE	-	1	-	SPTA1	VGNC	-	protein_coding	-	-	-
3_11101021_C/A	3:11101021	A	ENSBTAG00000000574	ENSBTAT00000000750	Transcript	missense_variant	910	910	304	A/S	Gct/Tct	rs132739473	MODERATE	-	-1	-	OR10Z1	VGNC	-	protein_coding	-	-	-
3_11101348_T/C	3:11101348	C	ENSBTAG00000000574	ENSBTAT00000000750	Transcript	missense_variant	583	583	195	S/G	Agt/Ggt	rs134920033	MODERATE	-	-1	-	OR10Z1	VGNC	-	protein_coding	-	-	-
3_11125793_A/G	3:11125793	G	ENSBTAG00000039653	ENSBTAT00000052741	Transcript	missense_variant	16	16	6	R/G	Aga/Gga	rs110539762	MODERATE	-	1	-	OR10X1	VGNC	-	protein_coding	-	-	-
3_11126032_T/C	3:11126032	C	ENSBTAG00000039653	ENSBTAT00000052741	Transcript	missense_variant	125	125	42	V/A	gTg/gCg	rs136514180	MODERATE	-	1	-	OR10X1	VGNC	-	protein_coding	-	-	-
3_11126097_G/A	3:11126097	A	ENSBTAG00000039653	ENSBTAT00000052741	Transcript	missense_variant	190	190	64	V/M	Gtg/Atg	rs133735211	MODERATE	-	1	-	OR10X1	VGNC	-	protein_coding	-	-	-
3_11126106_C/T	3:11126106	T	ENSBTAG00000039653	ENSBTAT00000052741	Transcript	missense_variant	199	199	67	R/C	Cgt/Tgt	rs135329499	MODERATE	-	1	-	OR10X1	VGNC	-	protein_coding	-	-	-
3_11126296_G/T	3:11126296	T	ENSBTAG00000039653	ENSBTAT00000052741	Transcript	missense_variant	389	389	130	W/L	tGg/tTg	rs134385789	MODERATE	-	1	-	OR10X1	VGNC	-	protein_coding	-	-	-
3_11126583_G/A	3:11126583	A	ENSBTAG00000039653	ENSBTAT00000052741	Transcript	missense_variant	676	676	226	V/I	Gtc/Atc	rs137034766	MODERATE	-	1	-	OR10X1	VGNC	-	protein_coding	-	-	-
3_11126850_A/G	3:11126850	G	ENSBTAG00000039653	ENSBTAT00000052741	Transcript	missense_variant	943	943	315	I/V	Ata/Gta	rs133568993	MODERATE	-	1	-	OR10X1	VGNC	-	protein_coding	-	-	-
3_11194394_T/C	3:11194394	C	ENSBTAG00000053002	ENSBTAT00000053240	Transcript	missense_variant	112	112	38	F/L	Ttc/Ctc	rs132693552	MODERATE	-	1	-	OR10X1D	VGNC	-	protein_coding	-	-	-
3_11194584_A/G	3:11194584	G	ENSBTAG00000053002	ENSBTAT00000053240	Transcript	missense_variant	302	302	101	N/S	aAt/aGt	rs135665307	MODERATE	-	1	-	OR10X1D	VGNC	-	protein_coding	-	-	-
3_11223474_G/A	3:11223474	A	ENSBTAG00000039494	ENSBTAT00000054106	Transcript	missense_variant	658	658	220	A/T	Gcc/Acc	rs135803593	MODERATE	-	1	-	OR6P1	VGNC	-	protein_coding	-	-	-
3_11238599_A/G	3:11238599	G	ENSBTAG00000038894	ENSBTAT00000055310	Transcript	missense_variant	940	940	314	S/G	Agc/Ggc	rs109260509	MODERATE	-	1	-	OR6Y1	VGNC	-	protein_coding	-	-	-
3_11350891_T/C	3:11350891	C	ENSBTAG00000026848	ENSBTAT00000038384	Transcript	missense_variant	407	407	136	Q/R	cAa/cGa	rs209119837	MODERATE	-	-1	-	-	-	-	protein_coding	-	-	-
3_11350903_G/C	3:11350903	C	ENSBTAG00000026848	ENSBTAT00000038384	Transcript	missense_variant	395	395	132	P/R	cCt/cGt	-	MODERATE	-	-1	-	-	-	-	protein_coding	-	-	-
3_11351118_CTGAATGAC/-	3:11351118-11351126	-	ENSBTAG00000026848	ENSBTAT00000038384	Transcript	inframe_deletion	172-180	172-180	58-60	VIQ/-	GTCATTCAG/-	-	MODERATE	-	-1	-	-	-	-	protein_coding	-	-	-
3_11351210_T/C	3:11351210	C	ENSBTAG00000026848	ENSBTAT00000038384	Transcript	missense_variant	88	88	30	M/V	Atg/Gtg	-	MODERATE	-	-1	-	-	-	-	protein_coding	-	-	-
3_11492958_C/G	3:11492958	G	ENSBTAG00000022556	ENSBTAT00000030546	Transcript	missense_variant	676	676	226	V/L	Gta/Cta	rs109498050	MODERATE	-	-1	-	OR10K1B	VGNC	-	protein_coding	-	-	-
3_11493387_C/A	3:11493387	A	ENSBTAG00000022556	ENSBTAT00000030546	Transcript	missense_variant	247	247	83	V/F	Gtt/Ttt	rs384078090	MODERATE	-	-1	-	OR10K1B	VGNC	-	protein_coding	-	-	-
3_11575287_C/G	3:11575287	G	ENSBTAG00000007297	ENSBTAT00000009601	Transcript	missense_variant	552	552	184	H/Q	caC/caG	rs450458207	MODERATE	-	1	-	OR10T2	VGNC	-	protein_coding	-	-	-
3_11575412_A/G	3:11575412	G	ENSBTAG00000007297	ENSBTAT00000009601	Transcript	missense_variant	677	677	226	Y/C	tAt/tGt	rs384522512	MODERATE	-	1	-	OR10T2	VGNC	-	protein_coding	-	-	-
3_11609463_C/A	3:11609463	A	ENSBTAG00000009421	ENSBTAT00000038392	Transcript	missense_variant	306	253	85	A/S	Gcc/Tcc	rs110969567	MODERATE	-	-1	-	CD1E	VGNC	-	protein_coding	-	-	-
3_11609619_C/G	3:11609619	G	ENSBTAG00000009421	ENSBTAT00000038392	Transcript	missense_variant	150	97	33	V/L	Gtg/Ctg	rs110068260	MODERATE	-	-1	-	CD1E	VGNC	-	protein_coding	-	-	-
3_11609982_A/G	3:11609982	G	ENSBTAG00000009421	ENSBTAT00000038392	Transcript	missense_variant	118	65	22	I/T	aTa/aCa	rs109803159	MODERATE	-	-1	-	CD1E	VGNC	-	protein_coding	-	-	-
3_11636314_T/C	3:11636314	C	ENSBTAG00000038366	ENSBTAT00000056139	Transcript	missense_variant	751	646	216	R/G	Agg/Ggg	rs110955866	MODERATE	-	-1	-	CD1B5	EntrezGene	-	protein_coding	-	-	-
3_11665554_A/G	3:11665554	G	ENSBTAG00000000963	ENSBTAT00000001272	Transcript	missense_variant,splice_region_variant	851	851	284	V/A	gTc/gCc	rs110878007	MODERATE	-	-1	-	-	-	-	protein_coding	-	-	-
3_11725225_G/A	3:11725225	A	ENSBTAG00000039189	ENSBTAT00000052046	Transcript	missense_variant	26	26	9	P/L	cCg/cTg	rs381380183	MODERATE	-	-1	-	-	-	-	protein_coding	-	-	-
3_11860011_T/C	3:11860011	C	ENSBTAG00000054063	ENSBTAT00000009739	Transcript	missense_variant	1539	922	308	M/V	Atg/Gtg	rs42542254	MODERATE	-	-1	-	CD1A	EntrezGene	-	protein_coding	-	-	-
3_11860341_G/A	3:11860341	A	ENSBTAG00000054063	ENSBTAT00000009739	Transcript	missense_variant	1521	904	302	R/W	Cgg/Tgg	rs211630523	MODERATE	-	-1	-	CD1A	EntrezGene	-	protein_coding	-	-	-
3_11860386_G/A	3:11860386	A	ENSBTAG00000054063	ENSBTAT00000009739	Transcript	missense_variant	1476	859	287	R/W	Cgg/Tgg	rs435530370	MODERATE	-	-1	-	CD1A	EntrezGene	-	protein_coding	-	-	-
3_11860442_C/G	3:11860442	G	ENSBTAG00000054063	ENSBTAT00000009739	Transcript	missense_variant	1420	803	268	W/S	tGg/tCg	rs210809779	MODERATE	-	-1	-	CD1A	EntrezGene	-	protein_coding	-	-	-
3_11860448_C/T	3:11860448	T	ENSBTAG00000054063	ENSBTAT00000009739	Transcript	missense_variant	1414	797	266	G/E	gGg/gAg	rs800181808	MODERATE	-	-1	-	CD1A	EntrezGene	-	protein_coding	-	-	-
3_11860455_C/G	3:11860455	G	ENSBTAG00000054063	ENSBTAT00000009739	Transcript	missense_variant	1407	790	264	A/P	Gct/Cct	rs380934321	MODERATE	-	-1	-	CD1A	EntrezGene	-	protein_coding	-	-	-
3_11861093_G/T	3:11861093	T	ENSBTAG00000054063	ENSBTAT00000009739	Transcript	missense_variant,splice_region_variant	1243	626	209	P/Q	cCa/cAa	-	MODERATE	-	-1	-	CD1A	EntrezGene	-	protein_coding	-	-	-
3_11861115_C/T	3:11861115	T	ENSBTAG00000054063	ENSBTAT00000009739	Transcript	missense_variant	1221	604	202	G/R	Ggg/Agg	-	MODERATE	-	-1	-	CD1A	EntrezGene	-	protein_coding	-	-	-
3_11861184_C/T	3:11861184	T	ENSBTAG00000054063	ENSBTAT00000009739	Transcript	missense_variant	1152	535	179	A/T	Gcc/Acc	rs208024170	MODERATE	-	-1	-	CD1A	EntrezGene	-	protein_coding	-	-	-
3_11861298_T/C	3:11861298	C	ENSBTAG00000054063	ENSBTAT00000009739	Transcript	missense_variant	1038	421	141	I/V	Att/Gtt	rs210468817	MODERATE	-	-1	-	CD1A	EntrezGene	-	protein_coding	-	-	-
3_11861346_C/T	3:11861346	T	ENSBTAG00000054063	ENSBTAT00000009739	Transcript	missense_variant	990	373	125	E/K	Gaa/Aaa	rs209247497	MODERATE	-	-1	-	CD1A	EntrezGene	-	protein_coding	-	-	-
3_11861366_G/C	3:11861366	C	ENSBTAG00000054063	ENSBTAT00000009739	Transcript	missense_variant	970	353	118	P/R	cCc/cGc	rs110065214	MODERATE	-	-1	-	CD1A	EntrezGene	-	protein_coding	-	-	-
3_11861997_C/G	3:11861997	G	ENSBTAG00000054063	ENSBTAT00000009739	Transcript	missense_variant	956	339	113	W/C	tgG/tgC	rs433906013	MODERATE	-	-1	-	CD1A	EntrezGene	-	protein_coding	-	-	-
3_11862029_C/G	3:11862029	G	ENSBTAG00000054063	ENSBTAT00000009739	Transcript	missense_variant	924	307	103	V/L	Gtt/Ctt	rs455453288	MODERATE	-	-1	-	CD1A	EntrezGene	-	protein_coding	-	-	-
3_11862043_T/C	3:11862043	C	ENSBTAG00000054063	ENSBTAT00000009739	Transcript	missense_variant	910	293	98	N/S	aAc/aGc	rs473825808	MODERATE	-	-1	-	CD1A	EntrezGene	-	protein_coding	-	-	-
3_11862070_A/T	3:11862070	T	ENSBTAG00000054063	ENSBTAT00000009739	Transcript	missense_variant	883	266	89	M/K	aTg/aAg	rs133164776	MODERATE	-	-1	-	CD1A	EntrezGene	-	protein_coding	-	-	-
3_11862122_A/T	3:11862122	T	ENSBTAG00000054063	ENSBTAT00000009739	Transcript	missense_variant	831	214	72	F/I	Ttt/Att	rs137733888	MODERATE	-	-1	-	CD1A	EntrezGene	-	protein_coding	-	-	-
3_11862179_C/T	3:11862179	T	ENSBTAG00000054063	ENSBTAT00000009739	Transcript	missense_variant	774	157	53	G/S	Ggc/Agc	rs800859934	MODERATE	-	-1	-	CD1A	EntrezGene	-	protein_coding	-	-	-
3_11862230_C/T	3:11862230	T	ENSBTAG00000054063	ENSBTAT00000009739	Transcript	missense_variant	723	106	36	E/K	Gaa/Aaa	rs132748411	MODERATE	-	-1	-	CD1A	EntrezGene	-	protein_coding	-	-	-
3_11862555_C/T	3:11862555	T	ENSBTAG00000054063	ENSBTAT00000009739	Transcript	missense_variant	690	73	25	V/I	Gtt/Att	rs210079042	MODERATE	-	-1	-	CD1A	EntrezGene	-	protein_coding	-	-	-
3_12079953_G/A	3:12079953	A	ENSBTAG00000038263	ENSBTAT00000070107	Transcript	missense_variant	947	947	316	A/V	gCa/gTa	rs723379039	MODERATE	-	-1	-	-	-	-	protein_coding	-	-	-
3_12080468_C/T	3:12080468	T	ENSBTAG00000038263	ENSBTAT00000070107	Transcript	missense_variant	743	743	248	S/N	aGt/aAt	rs134617344	MODERATE	-	-1	-	-	-	-	protein_coding	-	-	-
3_12080481_C/A	3:12080481	A	ENSBTAG00000038263	ENSBTAT00000070107	Transcript	missense_variant	730	730	244	G/C	Ggc/Tgc	rs445206226	MODERATE	-	-1	-	-	-	-	protein_coding	-	-	-
3_12080565_T/G	3:12080565	G	ENSBTAG00000038263	ENSBTAT00000070107	Transcript	missense_variant	676	676	226	K/Q	Aaa/Caa	rs207811271	MODERATE	-	-1	-	-	-	-	protein_coding	-	-	-
3_12437156_C/T	3:12437156	T	ENSBTAG00000017204	ENSBTAT00000022103	Transcript	missense_variant	1492	1492	498	G/R	Ggg/Agg	rs109651158	MODERATE	-	-1	-	-	-	-	protein_coding	-	-	-
3_12437214_C/G	3:12437214	G	ENSBTAG00000017204	ENSBTAT00000022103	Transcript	missense_variant	1434	1434	478	E/D	gaG/gaC	rs111017759	MODERATE	-	-1	-	-	-	-	protein_coding	-	-	-
3_12437270_C/T	3:12437270	T	ENSBTAG00000017204	ENSBTAT00000022103	Transcript	missense_variant	1378	1378	460	V/I	Gta/Ata	rs110638453	MODERATE	-	-1	-	-	-	-	protein_coding	-	-	-
3_12437318_T/A	3:12437318	A	ENSBTAG00000017204	ENSBTAT00000022103	Transcript	missense_variant	1330	1330	444	T/S	Aca/Tca	rs109713517	MODERATE	-	-1	-	-	-	-	protein_coding	-	-	-
3_12437462_A/G	3:12437462	G	ENSBTAG00000017204	ENSBTAT00000022103	Transcript	missense_variant	1186	1186	396	C/R	Tgc/Cgc	rs134207117	MODERATE	-	-1	-	-	-	-	protein_coding	-	-	-
3_12442595_C/G	3:12442595	G	ENSBTAG00000017204	ENSBTAT00000022103	Transcript	missense_variant	792	792	264	M/I	atG/atC	rs134744075	MODERATE	-	-1	-	-	-	-	protein_coding	-	-	-
3_12442633_C/G	3:12442633	G	ENSBTAG00000017204	ENSBTAT00000022103	Transcript	missense_variant	754	754	252	E/Q	Gag/Cag	rs136316030	MODERATE	-	-1	-	-	-	-	protein_coding	-	-	-
3_12445347_C/T	3:12445347	T	ENSBTAG00000017204	ENSBTAT00000022103	Transcript	missense_variant	73	73	25	D/N	Gat/Aat	rs133409615	MODERATE	-	-1	-	-	-	-	protein_coding	-	-	-
3_12524378_A/G	3:12524378	G	ENSBTAG00000022514	ENSBTAT00000013933	Transcript	missense_variant	1317	1210	404	N/D	Aat/Gat	rs210191020	MODERATE	-	1	-	CD5L	VGNC	-	protein_coding	-	-	-
3_12524385_G/A	3:12524385	A	ENSBTAG00000022514	ENSBTAT00000013933	Transcript	missense_variant	1324	1217	406	R/H	cGc/cAc	rs208322146	MODERATE	-	1	-	CD5L	VGNC	-	protein_coding	-	-	-
3_12543781_C/G	3:12543781	G	ENSBTAG00000053777	ENSBTAT00000072085	Transcript	missense_variant,splice_region_variant	664	573	191	D/E	gaC/gaG	rs134566951	MODERATE	-	1	-	-	-	-	protein_coding	-	-	-
3_12549464_G/C	3:12549464	C	ENSBTAG00000053777	ENSBTAT00000072085	Transcript	missense_variant	836	745	249	G/R	Ggt/Cgt	rs461227717	MODERATE	-	1	-	-	-	-	protein_coding	-	-	-
3_12679375_G/A	3:12679375	A	ENSBTAG00000039702	ENSBTAT00000001279	Transcript	missense_variant	2317	2176	726	V/I	Gta/Ata	rs210950357	MODERATE	-	1	-	FCRL3	VGNC	-	protein_coding	-	-	-
3_13773121_G/A	3:13773121	A	ENSBTAG00000000861	ENSBTAT00000001144	Transcript	missense_variant	775	775	259	A/T	Gcc/Acc	rs378437638	MODERATE	-	1	-	ETV3L	VGNC	-	protein_coding	-	-	-
3_13925746_C/T	3:13925746	T	ENSBTAG00000012348	ENSBTAT00000016383	Transcript	missense_variant	1883	1883	628	R/K	aGg/aAg	rs109682021	MODERATE	-	-1	-	LRRC71	VGNC	-	protein_coding	-	-	-
3_13928715_C/T	3:13928715	T	ENSBTAG00000012348	ENSBTAT00000016383	Transcript	missense_variant	1442	1442	481	R/K	aGg/aAg	rs110450285	MODERATE	-	-1	-	LRRC71	VGNC	-	protein_coding	-	-	-
3_13932648_C/T	3:13932648	T	ENSBTAG00000012348	ENSBTAT00000016383	Transcript	missense_variant	799	799	267	A/T	Gcc/Acc	rs135910786	MODERATE	-	-1	-	LRRC71	VGNC	-	protein_coding	-	-	-
3_13933175_T/C	3:13933175	C	ENSBTAG00000012348	ENSBTAT00000016383	Transcript	missense_variant	584	584	195	N/S	aAc/aGc	rs472865079	MODERATE	-	-1	-	LRRC71	VGNC	-	protein_coding	-	-	-
3_13943941_C/T	3:13943941	T	ENSBTAG00000012405	ENSBTAT00000033952	Transcript	missense_variant	2166	1786	596	V/I	Gtc/Atc	rs134732367	MODERATE	-	-1	-	PEAR1	VGNC	-	protein_coding	-	-	-
3_13943952_T/G	3:13943952	G	ENSBTAG00000012405	ENSBTAT00000033952	Transcript	missense_variant	2155	1775	592	N/T	aAt/aCt	rs137820572	MODERATE	-	-1	-	PEAR1	VGNC	-	protein_coding	-	-	-
3_14036567_C/A	3:14036567	A	ENSBTAG00000024470	ENSBTAT00000046702	Transcript	missense_variant	1250	1183	395	L/I	Ctc/Atc	-	MODERATE	-	1	-	SH2D2A	VGNC	-	protein_coding	-	-	-
3_14160324_A/C	3:14160324	C	ENSBTAG00000015794	ENSBTAT00000020974	Transcript	missense_variant	432	432	144	Q/H	caA/caC	-	MODERATE	-	1	-	NES	VGNC	-	protein_coding	-	-	-
3_14160376_T/C	3:14160376	C	ENSBTAG00000015794	ENSBTAT00000020974	Transcript	missense_variant	484	484	162	S/P	Tcc/Ccc	-	MODERATE	-	1	-	NES	VGNC	-	protein_coding	-	-	-
3_14167867_G/A	3:14167867	A	ENSBTAG00000015794	ENSBTAT00000020974	Transcript	missense_variant	4897	4897	1633	A/T	Gcc/Acc	rs133011787	MODERATE	-	1	-	NES	VGNC	-	protein_coding	-	-	-
3_14269493_T/C	3:14269493	C	ENSBTAG00000006882	ENSBTAT00000046733	Transcript	missense_variant,splice_region_variant	801	796	266	C/R	Tgc/Cgc	rs211240741	MODERATE	-	1	-	IQGAP3	VGNC	-	protein_coding	-	-	-
3_14273257_G/A	3:14273257	A	ENSBTAG00000006882	ENSBTAT00000046733	Transcript	missense_variant	1263	1258	420	V/M	Gtg/Atg	rs109633984	MODERATE	-	1	-	IQGAP3	VGNC	-	protein_coding	-	-	-
3_14274810_C/T	3:14274810	T	ENSBTAG00000006882	ENSBTAT00000046733	Transcript	missense_variant	1371	1366	456	R/W	Cgg/Tgg	rs209357482	MODERATE	-	1	-	IQGAP3	VGNC	-	protein_coding	-	-	-
3_14276586_T/C	3:14276586	C	ENSBTAG00000006882	ENSBTAT00000046733	Transcript	missense_variant	1500	1495	499	C/R	Tgt/Cgt	rs109007886	MODERATE	-	1	-	IQGAP3	VGNC	-	protein_coding	-	-	-
3_14276778_A/G	3:14276778	G	ENSBTAG00000006882	ENSBTAT00000046733	Transcript	missense_variant,splice_region_variant	1590	1585	529	I/V	Atc/Gtc	rs110474972	MODERATE	-	1	-	IQGAP3	VGNC	-	protein_coding	-	-	-
3_14279636_C/T	3:14279636	T	ENSBTAG00000006882	ENSBTAT00000046733	Transcript	missense_variant,splice_region_variant	2008	2003	668	P/L	cCa/cTa	rs110745305	MODERATE	-	1	-	IQGAP3	VGNC	-	protein_coding	-	-	-
3_14357915_A/G	3:14357915	G	ENSBTAG00000046545	ENSBTAT00000079928	Transcript	missense_variant	1767	1264	422	I/V	Atc/Gtc	rs210533410	MODERATE	-	1	-	MEF2D	VGNC	-	protein_coding	-	-	-
3_14443813_C/T	3:14443813	T	ENSBTAG00000012234	ENSBTAT00000050191	Transcript	missense_variant	1111	973	325	V/I	Gtc/Atc	rs134882942	MODERATE	-	-1	-	RHBG	VGNC	-	protein_coding	-	-	-
3_14514048_C/T	3:14514048	T	ENSBTAG00000009436	ENSBTAT00000012416	Transcript	missense_variant	773	604	202	V/M	Gtg/Atg	rs137018641	MODERATE	-	-1	-	TMEM79	VGNC	-	protein_coding	-	-	-
3_14550340_A/C	3:14550340	C	ENSBTAG00000009434	ENSBTAT00000012414	Transcript	missense_variant	1131	982	328	T/P	Acc/Ccc	rs110503200	MODERATE	-	1	-	PAQR6	VGNC	-	protein_coding	-	-	-
3_14932077_C/A	3:14932077	A	ENSBTAG00000045596	ENSBTAT00000065433	Transcript	missense_variant	1660	1660	554	Q/K	Cag/Aag	-	MODERATE	-	1	-	-	-	-	protein_coding	-	-	-
3_14932087_T/C	3:14932087	C	ENSBTAG00000045596	ENSBTAT00000065433	Transcript	missense_variant	1670	1670	557	V/A	gTg/gCg	-	MODERATE	-	1	-	-	-	-	protein_coding	-	-	-
3_15089971_G/A	3:15089971	A	ENSBTAG00000001199	ENSBTAT00000001589	Transcript	missense_variant,splice_region_variant	880	880	294	R/C	Cgc/Tgc	rs110382255	MODERATE	-	-1	-	DAP3	VGNC	-	protein_coding	-	-	-
3_15355514_T/C	3:15355514	C	ENSBTAG00000017055	ENSBTAT00000022679	Transcript	missense_variant	1699	1699	567	S/G	Agc/Ggc	rs132659643	MODERATE	-	-1	-	HCN3	VGNC	-	protein_coding	-	-	-
3_15378386_G/C	3:15378386	C	ENSBTAG00000012094	ENSBTAT00000046975	Transcript	missense_variant	1144	151	51	A/P	Gca/Cca	rs136761456	MODERATE	-	1	-	SCAMP3	VGNC	-	protein_coding	-	-	-
3_15384972_T/G	3:15384972	G	ENSBTAG00000047731	ENSBTAT00000066098	Transcript	missense_variant	835	835	279	L/V	Tta/Gta	rs384474413	MODERATE	-	1	-	FAM189B	VGNC	-	protein_coding	-	-	-
3_15385962_T/C	3:15385962	C	ENSBTAG00000047731	ENSBTAT00000066098	Transcript	missense_variant	1237	1237	413	S/P	Tca/Cca	rs382689947	MODERATE	-	1	-	FAM189B	VGNC	-	protein_coding	-	-	-
3_15387496_A/G	3:15387496	G	ENSBTAG00000047731	ENSBTAT00000066098	Transcript	missense_variant	1981	1981	661	N/D	Aat/Gat	rs433805465	MODERATE	-	1	-	FAM189B	VGNC	-	protein_coding	-	-	-
3_15407231_C/A	3:15407231	A	ENSBTAG00000014841	ENSBTAT00000081111	Transcript	missense_variant	1966	1080	360	N/K	aaC/aaA	rs134844772	MODERATE	-	1	-	GBA	VGNC	-	protein_coding	-	-	-
3_15408885_A/G	3:15408885	G	ENSBTAG00000014841	ENSBTAT00000081111	Transcript	missense_variant	2441	1555	519	M/V	Atg/Gtg	rs132797527	MODERATE	-	1	-	GBA	VGNC	-	protein_coding	-	-	-
3_15557592_C/T	3:15557592	T	ENSBTAG00000010655	ENSBTAT00000014083	Transcript	missense_variant	664	664	222	A/T	Gcc/Acc	rs110730286	MODERATE	-	-1	-	DCST1	VGNC	-	protein_coding	-	-	-
3_15557603_G/A	3:15557603	A	ENSBTAG00000010655	ENSBTAT00000014083	Transcript	missense_variant	653	653	218	P/L	cCg/cTg	rs110917058	MODERATE	-	-1	-	DCST1	VGNC	-	protein_coding	-	-	-
3_15557663_A/G	3:15557663	G	ENSBTAG00000010655	ENSBTAT00000014083	Transcript	missense_variant	593	593	198	V/A	gTc/gCc	rs109149919	MODERATE	-	-1	-	DCST1	VGNC	-	protein_coding	-	-	-
3_15581528_C/T	3:15581528	T	ENSBTAG00000021512	ENSBTAT00000028669	Transcript	missense_variant	831	724	242	A/T	Gcg/Acg	rs110059217	MODERATE	-	-1	-	ZBTB7B	VGNC	-	protein_coding	-	-	-
3_15665336_T/C	3:15665336	C	ENSBTAG00000017819	ENSBTAT00000023689	Transcript	missense_variant	680	232	78	C/R	Tgc/Cgc	rs29021690	MODERATE	-	1	-	PMVK	VGNC	-	protein_coding	-	-	-
3_15971704_G/A	3:15971704	A	ENSBTAG00000048725	ENSBTAT00000067197	Transcript	missense_variant	275	275	92	T/I	aCc/aTc	rs1115879220	MODERATE	-	-1	-	-	-	-	protein_coding	-	-	-
3_16086565_A/G	3:16086565	G	ENSBTAG00000020542	ENSBTAT00000027370	Transcript	missense_variant	379	206	69	N/S	aAc/aGc	rs110942537	MODERATE	-	1	-	SHE	VGNC	-	protein_coding	-	-	-
3_16086573_A/G	3:16086573	G	ENSBTAG00000020542	ENSBTAT00000027370	Transcript	missense_variant	387	214	72	T/A	Acg/Gcg	rs134781179	MODERATE	-	1	-	SHE	VGNC	-	protein_coding	-	-	-
3_16252053_A/G	3:16252053	G	ENSBTAG00000013025	ENSBTAT00000017314	Transcript	missense_variant	239	139	47	C/R	Tgt/Cgt	rs110733329	MODERATE	-	-1	-	HAX1	VGNC	-	protein_coding	-	-	-
3_16268746_T/A	3:16268746	A	ENSBTAG00000004271	ENSBTAT00000052306	Transcript	missense_variant	2007	1900	634	T/S	Act/Tct	rs136356519	MODERATE	-	-1	-	UBAP2L	VGNC	-	protein_coding	-	-	-
3_16687113_C/T	3:16687113	T	ENSBTAG00000006234	ENSBTAT00000008184	Transcript	missense_variant	3859	3188	1063	R/Q	cGa/cAa	rs208474503	MODERATE	-	-1	-	NPR1	VGNC	-	protein_coding	-	-	-
3_16940332_G/A	3:16940332	A	ENSBTAG00000033007	ENSBTAT00000046857	Transcript	missense_variant	104	88	30	E/K	Gag/Aag	-	MODERATE	-	1	-	-	-	-	protein_coding	-	-	-
3_17438924_C/T	3:17438924	T	ENSBTAG00000048451	ENSBTAT00000066628	Transcript	missense_variant	199	199	67	E/K	Gag/Aag	-	MODERATE	-	-1	-	-	-	-	protein_coding	-	-	-
3_17930941_T/A	3:17930941	A	ENSBTAG00000055126	ENSBTAT00000079019	Transcript	missense_variant	64	64	22	T/S	Acc/Tcc	rs380563712	MODERATE	-	-1	-	LCE1B	EntrezGene	-	protein_coding	-	-	-
3_17938435_C/T	3:17938435	T	ENSBTAG00000052594	ENSBTAT00000066353	Transcript	missense_variant	236	236	79	R/H	cGc/cAc	rs132819515	MODERATE	-	-1	-	-	-	-	protein_coding	-	-	-
3_17987430_G/A	3:17987430	A	ENSBTAG00000053743	ENSBTAT00000071298	Transcript	missense_variant	224	224	75	R/H	cGc/cAc	rs525209936	MODERATE	-	1	-	-	-	-	protein_coding	-	-	-
3_17987442_G/A	3:17987442	A	ENSBTAG00000053743	ENSBTAT00000071298	Transcript	missense_variant	236	236	79	R/H	cGc/cAc	rs526018214	MODERATE	-	1	-	-	-	-	protein_coding	-	-	-
3_17987444_T/C	3:17987444	C	ENSBTAG00000053743	ENSBTAT00000071298	Transcript	missense_variant	238	238	80	C/R	Tgc/Cgc	-	MODERATE	-	1	-	-	-	-	protein_coding	-	-	-
3_17987451_C/G	3:17987451	G	ENSBTAG00000053743	ENSBTAT00000071298	Transcript	missense_variant	245	245	82	P/R	cCc/cGc	rs521801962	MODERATE	-	1	-	-	-	-	protein_coding	-	-	-
3_17998724_A/T	3:17998724	T	ENSBTAG00000054620	ENSBTAT00000077152	Transcript	missense_variant	317	317	106	F/Y	tTt/tAt	rs379756667	MODERATE	-	-1	-	-	-	-	protein_coding	-	-	-
3_17998796_G/C	3:17998796	C	ENSBTAG00000054620	ENSBTAT00000077152	Transcript	missense_variant	245	245	82	P/R	cCc/cGc	rs381928104	MODERATE	-	-1	-	-	-	-	protein_coding	-	-	-
3_18071272_A/C	3:18071272	C	ENSBTAG00000046138	ENSBTAT00000063124	Transcript	missense_variant	59	59	20	L/W	tTg/tGg	rs110226798	MODERATE	-	-1	-	C3H1orf68	VGNC	-	protein_coding	-	-	-
3_18110068_C/T	3:18110068	T	ENSBTAG00000050431	ENSBTAT00000070869	Transcript	missense_variant	205	205	69	D/N	Gat/Aat	rs382833342	MODERATE	-	-1	-	-	-	-	protein_coding	-	-	-
3_18251594_C/T	3:18251594	T	ENSBTAG00000032446	ENSBTAT00000046016	Transcript	missense_variant	526	526	176	P/S	Cca/Tca	rs111008962	MODERATE	-	1	-	-	-	-	protein_coding	-	-	-
3_18882270_T/C	3:18882270	C	ENSBTAG00000051270	ENSBTAT00000068710	Transcript	missense_variant	1259	1259	420	K/R	aAg/aGg	-	MODERATE	-	-1	-	-	-	-	protein_coding	-	-	-
3_19009687_A/G	3:19009687	G	ENSBTAG00000021594	ENSBTAT00000028777	Transcript	missense_variant	880	703	235	T/A	Act/Gct	rs109342730	MODERATE	-	1	-	TDRKH	VGNC	-	protein_coding	-	-	-
3_19468319_G/A	3:19468319	A	ENSBTAG00000017580	ENSBTAT00000067767	Transcript	missense_variant	1737	1561	521	V/I	Gta/Ata	rs379758805	MODERATE	-	1	-	RFX5	VGNC	-	protein_coding	-	-	-
3_19769444_T/C	3:19769444	C	ENSBTAG00000015329	ENSBTAT00000033792	Transcript	missense_variant	756	10	4	Y/H	Tat/Cat	rs108958479	MODERATE	-	1	-	MINDY1	VGNC	-	protein_coding	-	-	-
3_19818358_T/C	3:19818358	C	ENSBTAG00000000098	ENSBTAT00000000107	Transcript	missense_variant	697	602	201	N/S	aAc/aGc	rs41587426	MODERATE	-	-1	-	SETDB1	VGNC	-	protein_coding	-	-	-
3_20082961_C/T	3:20082961	T	ENSBTAG00000020357	ENSBTAT00000027131	Transcript	missense_variant	1350	800	267	T/I	aCa/aTa	-	MODERATE	-	1	-	GOLPH3L	VGNC	-	protein_coding	-	-	-
3_20147819_G/A	3:20147819	A	ENSBTAG00000003604	ENSBTAT00000068865	Transcript	missense_variant	2639	1976	659	P/L	cCa/cTa	rs381767375	MODERATE	-	-1	-	ADAMTSL4	VGNC	-	protein_coding	-	-	-
3_20148851_A/G	3:20148851	G	ENSBTAG00000003604	ENSBTAT00000068865	Transcript	missense_variant	2111	1448	483	L/S	tTg/tCg	rs137735321	MODERATE	-	-1	-	ADAMTSL4	VGNC	-	protein_coding	-	-	-
3_20151387_G/A	3:20151387	A	ENSBTAG00000003604	ENSBTAT00000068865	Transcript	missense_variant	1076	413	138	P/L	cCg/cTg	rs381829598	MODERATE	-	-1	-	ADAMTSL4	VGNC	-	protein_coding	-	-	-
3_20357559_C/A	3:20357559	A	ENSBTAG00000021487	ENSBTAT00000076935	Transcript	missense_variant	1719	995	332	G/V	gGg/gTg	rs208705121	MODERATE	-	-1	-	CIART	VGNC	-	protein_coding	-	-	-
3_20360046_G/A	3:20360046	A	ENSBTAG00000021487	ENSBTAT00000076935	Transcript	missense_variant	738	14	5	S/F	tCt/tTt	rs385863807	MODERATE	-	-1	-	CIART	VGNC	-	protein_coding	-	-	-
3_20476493_T/C	3:20476493	C	ENSBTAG00000004852	ENSBTAT00000006381	Transcript	missense_variant	969	866	289	Q/R	cAa/cGa	rs110908591	MODERATE	-	-1	-	PLEKHO1	VGNC	-	protein_coding	-	-	-
3_20713894_C/T	3:20713894	T	ENSBTAG00000006050	ENSBTAT00000007946	Transcript	missense_variant	278	227	76	R/H	cGc/cAc	rs43710319	MODERATE	-	-1	-	BOLA1	VGNC	-	protein_coding	-	-	-
3_20714021_C/T	3:20714021	T	ENSBTAG00000006050	ENSBTAT00000007946	Transcript	missense_variant	151	100	34	A/T	Gct/Act	rs109139630	MODERATE	-	-1	-	BOLA1	VGNC	-	protein_coding	-	-	-
3_20725532_A/G	3:20725532	G	ENSBTAG00000050122	ENSBTAT00000084598	Transcript	missense_variant	801	76	26	N/D	Aac/Gac	rs110889978	MODERATE	-	1	-	-	-	-	protein_coding	-	-	-
3_20767466_C/T	3:20767466	T	ENSBTAG00000032453	ENSBTAT00000063932	Transcript	missense_variant	236	236	79	R/H	cGc/cAc	rs208747841	MODERATE	-	-1	-	H4C14	VGNC	-	protein_coding	-	-	-
3_20767503_T/G	3:20767503	G	ENSBTAG00000032453	ENSBTAT00000063932	Transcript	missense_variant	199	199	67	I/L	Att/Ctt	rs209972912	MODERATE	-	-1	-	H4C14	VGNC	-	protein_coding	-	-	-
3_20767683_C/A	3:20767683	A	ENSBTAG00000032453	ENSBTAT00000063932	Transcript	missense_variant	19	19	7	G/C	Ggc/Tgc	rs454538648	MODERATE	-	-1	-	H4C14	VGNC	-	protein_coding	-	-	-
3_20779526_A/G	3:20779526	G	ENSBTAG00000032455	ENSBTAT00000046026	Transcript	missense_variant	86	86	29	K/R	aAg/aGg	rs136654750	MODERATE	-	1	-	H2BC18	VGNC	-	protein_coding	-	-	-
3_20924057_C/G	3:20924057	G	ENSBTAG00000022741	ENSBTAT00000030870	Transcript	missense_variant,splice_region_variant	680	517	173	E/Q	Gaa/Caa	rs109886681	MODERATE	-	-1	-	MGC134040	EntrezGene	-	protein_coding	-	-	-
3_21515589_T/C	3:21515589	C	ENSBTAG00000021635	ENSBTAT00000028830	Transcript	missense_variant,splice_region_variant	755	736	246	T/A	Aca/Gca	rs133030087	MODERATE	-	-1	-	NUDT17	VGNC	-	protein_coding	-	-	-
3_21529045_G/A	3:21529045	A	ENSBTAG00000021637	ENSBTAT00000028832	Transcript	missense_variant	1173	662	221	T/I	aCc/aTc	rs109405573	MODERATE	-	-1	-	POLR3C	VGNC	-	protein_coding	-	-	-
3_21677512_ACC/-	3:21677512-21677514	-	ENSBTAG00000053114	ENSBTAT00000071876	Transcript	inframe_deletion	335-337	335-337	112-113	RS/P	cGGTct/cct	-	MODERATE	-	-1	-	-	-	-	protein_coding	-	-	-
3_21754650_C/T	3:21754650	T	ENSBTAG00000021833	ENSBTAT00000029102	Transcript	missense_variant	376	376	126	A/T	Gcg/Acg	rs134854683	MODERATE	-	-1	-	GJA8	VGNC	-	protein_coding	-	-	-
3_22205837_T/C	3:22205837	C	ENSBTAG00000046242	ENSBTAT00000005734	Transcript	missense_variant	888	888	296	I/M	atA/atG	rs109592870	MODERATE	-	-1	-	OR13L2	VGNC	-	protein_coding	-	-	-
3_22371401_G/T	3:22371401	T	ENSBTAG00000054541	ENSBTAT00000084901	Transcript	missense_variant	985	985	329	G/C	Ggt/Tgt	rs384614854	MODERATE	-	1	-	-	-	-	protein_coding	-	-	-
3_22371421_A/C	3:22371421	C	ENSBTAG00000054541	ENSBTAT00000084901	Transcript	missense_variant	1005	1005	335	E/D	gaA/gaC	-	MODERATE	-	1	-	-	-	-	protein_coding	-	-	-
3_22476701_G/A	3:22476701	A	ENSBTAG00000051677	ENSBTAT00000079887	Transcript	missense_variant	1541	1541	514	T/I	aCc/aTc	-	MODERATE	-	-1	-	-	-	-	protein_coding	-	-	-
3_22476842_T/C	3:22476842	C	ENSBTAG00000051677	ENSBTAT00000079887	Transcript	missense_variant	1400	1400	467	N/S	aAc/aGc	rs134658120	MODERATE	-	-1	-	-	-	-	protein_coding	-	-	-
3_22476912_C/T	3:22476912	T	ENSBTAG00000051677	ENSBTAT00000079887	Transcript	missense_variant	1330	1330	444	E/K	Gaa/Aaa	-	MODERATE	-	-1	-	-	-	-	protein_coding	-	-	-
3_22477043_G/T	3:22477043	T	ENSBTAG00000051677	ENSBTAT00000079887	Transcript	missense_variant	1199	1199	400	T/K	aCa/aAa	-	MODERATE	-	-1	-	-	-	-	protein_coding	-	-	-
3_22767423_T/C	3:22767423	C	ENSBTAG00000017316	ENSBTAT00000023034	Transcript	missense_variant	103	103	35	F/L	Ttc/Ctc	rs474985891	MODERATE	-	1	-	-	-	-	protein_coding	-	-	-
3_22770826_C/G	3:22770826	G	ENSBTAG00000017316	ENSBTAT00000023034	Transcript	missense_variant	433	433	145	L/V	Ctg/Gtg	rs384485554	MODERATE	-	1	-	-	-	-	protein_coding	-	-	-
3_23279256_C/G	3:23279256	G	ENSBTAG00000007909	ENSBTAT00000085176	Transcript	missense_variant	839	479	160	T/S	aCc/aGc	rs110169188	MODERATE	-	1	-	NOTCH2	HGNC	HGNC:7882	protein_coding	-	-	-
3_23360140_T/G	3:23360140	G	ENSBTAG00000007909	ENSBTAT00000085176	Transcript	missense_variant	5104	4744	1582	S/A	Tct/Gct	rs137388363	MODERATE	-	1	-	NOTCH2	HGNC	HGNC:7882	protein_coding	-	-	-
3_23360141_C/A	3:23360141	A	ENSBTAG00000007909	ENSBTAT00000085176	Transcript	missense_variant	5105	4745	1582	S/Y	tCt/tAt	rs135191826	MODERATE	-	1	-	NOTCH2	HGNC	HGNC:7882	protein_coding	-	-	-
3_23361492_G/C	3:23361492	C	ENSBTAG00000007909	ENSBTAT00000085176	Transcript	missense_variant	5384	5024	1675	R/P	cGc/cCc	rs110935862	MODERATE	-	1	-	NOTCH2	HGNC	HGNC:7882	protein_coding	-	-	-
3_23446679_C/T	3:23446679	T	ENSBTAG00000046293	ENSBTAT00000063960	Transcript	missense_variant	275	275	92	T/I	aCa/aTa	rs383666315	MODERATE	-	1	-	-	-	-	protein_coding	-	-	-
3_23446858_C/A	3:23446858	A	ENSBTAG00000046293	ENSBTAT00000063960	Transcript	missense_variant	454	454	152	Q/K	Cag/Aag	rs383626507	MODERATE	-	1	-	-	-	-	protein_coding	-	-	-
3_23446860_G/T	3:23446860	T	ENSBTAG00000046293	ENSBTAT00000063960	Transcript	missense_variant	456	456	152	Q/H	caG/caT	rs378643682	MODERATE	-	1	-	-	-	-	protein_coding	-	-	-
3_23446919_G/C	3:23446919	C	ENSBTAG00000046293	ENSBTAT00000063960	Transcript	missense_variant	515	515	172	G/A	gGc/gCc	rs132803580	MODERATE	-	1	-	-	-	-	protein_coding	-	-	-
3_23446973_G/C	3:23446973	C	ENSBTAG00000046293	ENSBTAT00000063960	Transcript	missense_variant	569	569	190	R/T	aGg/aCg	rs211338311	MODERATE	-	1	-	-	-	-	protein_coding	-	-	-
3_23446976_C/T	3:23446976	T	ENSBTAG00000046293	ENSBTAT00000063960	Transcript	missense_variant	572	572	191	T/I	aCt/aTt	rs458024332	MODERATE	-	1	-	-	-	-	protein_coding	-	-	-
3_23446983_T/A	3:23446983	A	ENSBTAG00000046293	ENSBTAT00000063960	Transcript	missense_variant	579	579	193	D/E	gaT/gaA	rs468421330	MODERATE	-	1	-	-	-	-	protein_coding	-	-	-
3_23446990_G/A	3:23446990	A	ENSBTAG00000046293	ENSBTAT00000063960	Transcript	missense_variant	586	586	196	E/K	Gag/Aag	rs447321455	MODERATE	-	1	-	-	-	-	protein_coding	-	-	-
3_23446994_C/T	3:23446994	T	ENSBTAG00000046293	ENSBTAT00000063960	Transcript	missense_variant	590	590	197	S/L	tCa/tTa	rs465730219	MODERATE	-	1	-	-	-	-	protein_coding	-	-	-
3_23446999_G/A	3:23446999	A	ENSBTAG00000046293	ENSBTAT00000063960	Transcript	missense_variant	595	595	199	V/M	Gtg/Atg	rs383675521	MODERATE	-	1	-	-	-	-	protein_coding	-	-	-
3_23447233_A/C	3:23447233	C	ENSBTAG00000046293	ENSBTAT00000063960	Transcript	missense_variant	829	829	277	K/Q	Aag/Cag	rs136379496	MODERATE	-	1	-	-	-	-	protein_coding	-	-	-
3_23447674_G/A	3:23447674	A	ENSBTAG00000046293	ENSBTAT00000063960	Transcript	missense_variant	1270	1270	424	G/R	Ggg/Agg	rs134120184	MODERATE	-	1	-	-	-	-	protein_coding	-	-	-
3_23566534_T/C	3:23566534	C	ENSBTAG00000039719	ENSBTAT00000008907	Transcript	missense_variant	1446	1243	415	K/E	Aag/Gag	rs110101024	MODERATE	-	-1	-	PHGDH	VGNC	-	protein_coding	-	-	-
3_23566537_C/G	3:23566537	G	ENSBTAG00000039719	ENSBTAT00000008907	Transcript	missense_variant	1443	1240	414	G/R	Ggg/Cgg	rs110835307	MODERATE	-	-1	-	PHGDH	VGNC	-	protein_coding	-	-	-
3_24043542_A/G	3:24043542	G	ENSBTAG00000005064	ENSBTAT00000081338	Transcript	missense_variant	194	194	65	E/G	gAg/gGg	rs42311188	MODERATE	-	1	-	WARS2	VGNC	-	protein_coding	-	-	-
3_24204473_G/T	3:24204473	T	ENSBTAG00000007767	ENSBTAT00000010213	Transcript	missense_variant	1186	331	111	A/S	Gcc/Tcc	rs381621290	MODERATE	-	1	-	TBX15	VGNC	-	protein_coding	-	-	-
3_25032301_C/T	3:25032301	T	ENSBTAG00000001080	ENSBTAT00000001438	Transcript	missense_variant	160	110	37	A/V	gCt/gTt	rs110653067	MODERATE	-	1	-	SPAG17	VGNC	-	protein_coding	-	-	-
3_25032309_C/G	3:25032309	G	ENSBTAG00000001080	ENSBTAT00000001438	Transcript	missense_variant	168	118	40	L/V	Ctt/Gtt	rs110188447	MODERATE	-	1	-	SPAG17	VGNC	-	protein_coding	-	-	-
3_25085219_G/A	3:25085219	A	ENSBTAG00000001080	ENSBTAT00000001438	Transcript	missense_variant	1170	1120	374	V/I	Gtc/Atc	rs136391583	MODERATE	-	1	-	SPAG17	VGNC	-	protein_coding	-	-	-
3_25170221_T/C	3:25170221	C	ENSBTAG00000001080	ENSBTAT00000001438	Transcript	missense_variant	3913	3863	1288	V/A	gTa/gCa	rs111017136	MODERATE	-	1	-	SPAG17	VGNC	-	protein_coding	-	-	-
3_25332345_C/T	3:25332345	T	ENSBTAG00000051931	ENSBTAT00000082988	Transcript	missense_variant	64	64	22	A/T	Gct/Act	-	MODERATE	-	-1	-	-	-	-	protein_coding	-	-	-
3_25332360_G/A	3:25332360	A	ENSBTAG00000051931	ENSBTAT00000082988	Transcript	missense_variant	49	49	17	L/F	Ctt/Ttt	-	MODERATE	-	-1	-	-	-	-	protein_coding	-	-	-
3_26103137_C/G	3:26103137	G	ENSBTAG00000001748	ENSBTAT00000002293	Transcript	missense_variant	1736	1132	378	Q/E	Cag/Gag	rs209487272	MODERATE	-	1	-	TRIM45	VGNC	-	protein_coding	-	-	-
3_26477535_G/A	3:26477535	A	ENSBTAG00000017256	ENSBTAT00000022936	Transcript	missense_variant	868	578	193	T/M	aCg/aTg	rs133747802	MODERATE	-	-1	-	CD2	VGNC	-	protein_coding	-	-	-
3_26477546_C/G	3:26477546	G	ENSBTAG00000017256	ENSBTAT00000022936	Transcript	missense_variant	857	567	189	K/N	aaG/aaC	rs135279784	MODERATE	-	-1	-	CD2	VGNC	-	protein_coding	-	-	-
3_26477547_T/C	3:26477547	C	ENSBTAG00000017256	ENSBTAT00000022936	Transcript	missense_variant	856	566	189	K/R	aAg/aGg	rs136558757	MODERATE	-	-1	-	CD2	VGNC	-	protein_coding	-	-	-
3_26477574_A/T	3:26477574	T	ENSBTAG00000017256	ENSBTAT00000022936	Transcript	missense_variant	829	539	180	M/K	aTg/aAg	rs134192317	MODERATE	-	-1	-	CD2	VGNC	-	protein_coding	-	-	-
3_26477646_G/A	3:26477646	A	ENSBTAG00000017256	ENSBTAT00000022936	Transcript	missense_variant	757	467	156	T/M	aCg/aTg	rs136618819	MODERATE	-	-1	-	CD2	VGNC	-	protein_coding	-	-	-
3_26477662_G/C	3:26477662	C	ENSBTAG00000017256	ENSBTAT00000022936	Transcript	missense_variant	741	451	151	Q/E	Caa/Gaa	rs133131840	MODERATE	-	-1	-	CD2	VGNC	-	protein_coding	-	-	-
3_27048689_A/C	3:27048689	C	ENSBTAG00000050694	ENSBTAT00000080262	Transcript	missense_variant	6	6	2	K/N	aaA/aaC	rs383358702	MODERATE	-	1	-	-	-	-	protein_coding	-	-	-
3_27048811_C/T	3:27048811	T	ENSBTAG00000050694	ENSBTAT00000080262	Transcript	missense_variant	128	128	43	S/L	tCg/tTg	rs381963261	MODERATE	-	1	-	-	-	-	protein_coding	-	-	-
3_27048906_G/A	3:27048906	A	ENSBTAG00000050694	ENSBTAT00000080262	Transcript	missense_variant	223	223	75	V/I	Gta/Ata	rs384224194	MODERATE	-	1	-	-	-	-	protein_coding	-	-	-
3_27049454_T/G	3:27049454	G	ENSBTAG00000050694	ENSBTAT00000080262	Transcript	missense_variant	771	771	257	S/R	agT/agG	-	MODERATE	-	1	-	-	-	-	protein_coding	-	-	-
3_27049455_G/C	3:27049455	C	ENSBTAG00000050694	ENSBTAT00000080262	Transcript	missense_variant	772	772	258	E/Q	Gaa/Caa	rs801384588	MODERATE	-	1	-	-	-	-	protein_coding	-	-	-
3_27049498_T/C	3:27049498	C	ENSBTAG00000050694	ENSBTAT00000080262	Transcript	missense_variant	815	815	272	M/T	aTg/aCg	rs797985210	MODERATE	-	1	-	-	-	-	protein_coding	-	-	-
3_27049571_G/T	3:27049571	T	ENSBTAG00000050694	ENSBTAT00000080262	Transcript	missense_variant	888	888	296	L/F	ttG/ttT	rs386081896	MODERATE	-	1	-	-	-	-	protein_coding	-	-	-
3_27187191_G/A	3:27187191	A	ENSBTAG00000001406	ENSBTAT00000079013	Transcript	missense_variant	1310	806	269	P/L	cCg/cTg	rs135355177	MODERATE	-	-1	-	MAB21L3	VGNC	-	protein_coding	-	-	-
3_27192848_G/A	3:27192848	A	ENSBTAG00000001406	ENSBTAT00000079013	Transcript	missense_variant	796	292	98	R/C	Cgc/Tgc	rs109059653	MODERATE	-	-1	-	MAB21L3	VGNC	-	protein_coding	-	-	-
3_28309594_C/T	3:28309594	T	ENSBTAG00000006295	ENSBTAT00000008264	Transcript	missense_variant	171	136	46	V/I	Gtc/Atc	rs132789482	MODERATE	-	-1	-	TSHB	VGNC	-	protein_coding	-	-	-
3_29503586_C/T	3:29503586	T	ENSBTAG00000050106	ENSBTAT00000077527	Transcript	missense_variant	163	163	55	E/K	Gag/Aag	rs210579922	MODERATE	-	-1	-	-	-	-	protein_coding	-	-	-
3_29503672_C/G	3:29503672	G	ENSBTAG00000050106	ENSBTAT00000077527	Transcript	missense_variant	77	77	26	R/P	cGt/cCt	rs208243819	MODERATE	-	-1	-	-	-	-	protein_coding	-	-	-
3_30167683_A/G	3:30167683	G	ENSBTAG00000027172	ENSBTAT00000038959	Transcript	missense_variant	62	62	21	E/G	gAa/gGa	rs41664650	MODERATE	-	1	-	-	-	-	protein_coding	-	-	-
3_30168003_G/A	3:30168003	A	ENSBTAG00000027172	ENSBTAT00000038959	Transcript	missense_variant	382	382	128	G/S	Ggt/Agt	rs382260471	MODERATE	-	1	-	-	-	-	protein_coding	-	-	-
3_30168072_T/A	3:30168072	A	ENSBTAG00000027172	ENSBTAT00000038959	Transcript	missense_variant	451	451	151	Y/N	Tac/Aac	rs41664654	MODERATE	-	1	-	-	-	-	protein_coding	-	-	-
3_30168217_G/T	3:30168217	T	ENSBTAG00000027172	ENSBTAT00000038959	Transcript	missense_variant	596	596	199	R/L	cGg/cTg	rs110808741	MODERATE	-	1	-	-	-	-	protein_coding	-	-	-
3_30168291_A/G	3:30168291	G	ENSBTAG00000027172	ENSBTAT00000038959	Transcript	missense_variant	670	670	224	I/V	Ata/Gta	rs133750655	MODERATE	-	1	-	-	-	-	protein_coding	-	-	-
3_30168312_G/A	3:30168312	A	ENSBTAG00000027172	ENSBTAT00000038959	Transcript	missense_variant	691	691	231	V/I	Gtc/Atc	rs110989045	MODERATE	-	1	-	-	-	-	protein_coding	-	-	-
3_30168348_A/C	3:30168348	C	ENSBTAG00000027172	ENSBTAT00000038959	Transcript	missense_variant	727	727	243	T/P	Acc/Ccc	rs132659831	MODERATE	-	1	-	-	-	-	protein_coding	-	-	-
3_30522375_G/T	3:30522375	T	ENSBTAG00000049434	ENSBTAT00000069669	Transcript	missense_variant	1275	1084	362	V/F	Gtc/Ttc	rs41568754	MODERATE	-	1	-	-	-	-	protein_coding	-	-	-
3_30609463_A/T	3:30609463	T	ENSBTAG00000006081	ENSBTAT00000007990	Transcript	missense_variant,splice_region_variant	20	20	7	K/M	aAg/aTg	rs43332233	MODERATE	-	1	-	PPM1J	VGNC	-	protein_coding	-	-	-
3_30609760_G/A	3:30609760	A	ENSBTAG00000006081	ENSBTAT00000007990	Transcript	missense_variant	317	317	106	R/H	cGc/cAc	rs135118923	MODERATE	-	1	-	PPM1J	VGNC	-	protein_coding	-	-	-
3_30627501_C/G	3:30627501	G	ENSBTAG00000014297	ENSBTAT00000072871	Transcript	missense_variant	2762	2272	758	V/L	Gtt/Ctt	rs208684372	MODERATE	-	-1	-	MOV10	VGNC	-	protein_coding	-	-	-
3_31577604_G/A	3:31577604	A	ENSBTAG00000022580	ENSBTAT00000030590	Transcript	missense_variant	377	181	61	E/K	Gaa/Aaa	rs454331329	MODERATE	-	1	-	INKA2	VGNC	-	protein_coding	-	-	-
3_31577613_T/C	3:31577613	C	ENSBTAG00000022580	ENSBTAT00000030590	Transcript	missense_variant	386	190	64	W/R	Tgg/Cgg	rs108949381	MODERATE	-	1	-	INKA2	VGNC	-	protein_coding	-	-	-
3_31917396_G/A	3:31917396	A	ENSBTAG00000034841	ENSBTAT00000049303	Transcript	missense_variant	266	266	89	S/N	aGc/aAc	rs110863808	MODERATE	-	1	-	-	-	-	protein_coding	-	-	-
3_31917959_C/G	3:31917959	G	ENSBTAG00000034841	ENSBTAT00000049303	Transcript	missense_variant	329	329	110	P/R	cCc/cGc	rs109732282	MODERATE	-	1	-	-	-	-	protein_coding	-	-	-
3_31918076_C/T	3:31918076	T	ENSBTAG00000034841	ENSBTAT00000049303	Transcript	missense_variant	446	446	149	A/V	gCt/gTt	rs133887991	MODERATE	-	1	-	-	-	-	protein_coding	-	-	-
3_31952541_C/T	3:31952541	T	ENSBTAG00000002489	ENSBTAT00000010125	Transcript	missense_variant	563	524	175	R/K	aGg/aAg	rs43334200	MODERATE	-	-1	-	-	-	-	protein_coding	-	-	-
3_31956851_G/C	3:31956851	C	ENSBTAG00000002489	ENSBTAT00000010125	Transcript	missense_variant	294	255	85	N/K	aaC/aaG	rs109665066	MODERATE	-	-1	-	-	-	-	protein_coding	-	-	-
3_31976340_T/C	3:31976340	C	ENSBTAG00000024849	ENSBTAT00000007838	Transcript	missense_variant	158	158	53	M/T	aTg/aCg	rs207736475	MODERATE	-	1	-	-	-	-	protein_coding	-	-	-
3_32164330_A/G	3:32164330	G	ENSBTAG00000013578	ENSBTAT00000072692	Transcript	missense_variant	1108	493	165	F/L	Ttc/Ctc	rs135924180	MODERATE	-	-1	-	CHI3L2	VGNC	-	protein_coding	-	-	-
3_32408419_A/C	3:32408419	C	ENSBTAG00000012659	ENSBTAT00000065409	Transcript	missense_variant	8	8	3	N/T	aAt/aCt	rs133060002	MODERATE	-	1	-	LRIF1	VGNC	-	protein_coding	-	-	-
3_32471298_C/T	3:32471298	T	ENSBTAG00000053209	ENSBTAT00000074207	Transcript	missense_variant	801	563	188	R/K	aGa/aAa	-	MODERATE	-	-1	-	-	-	-	protein_coding	-	-	-
3_32471300_C/A	3:32471300	A	ENSBTAG00000053209	ENSBTAT00000074207	Transcript	missense_variant	799	561	187	R/S	agG/agT	-	MODERATE	-	-1	-	-	-	-	protein_coding	-	-	-
3_32922408_A/G	3:32922408	G	ENSBTAG00000008322	ENSBTAT00000010960	Transcript	missense_variant	340	340	114	N/D	Aac/Gac	rs135945130	MODERATE	-	1	-	KCNA10	VGNC	-	protein_coding	-	-	-
3_32950918_T/C	3:32950918	C	ENSBTAG00000010565	ENSBTAT00000013970	Transcript	missense_variant	302	277	93	T/A	Act/Gct	rs133115926	MODERATE	-	-1	-	CYM	EntrezGene	-	protein_coding	-	-	-
3_33234741_C/T	3:33234741	T	ENSBTAG00000001981	ENSBTAT00000002571	Transcript	missense_variant	2059	1267	423	D/N	Gat/Aat	rs134448471	MODERATE	-	-1	-	SLC6A17	VGNC	-	protein_coding	-	-	-
3_33317421_C/T	3:33317421	T	ENSBTAG00000016389	ENSBTAT00000021793	Transcript	missense_variant	328	137	46	R/H	cGc/cAc	rs207978260	MODERATE	-	-1	-	UBL4B	VGNC	-	protein_coding	-	-	-
3_33366040_A/G	3:33366040	G	ENSBTAG00000020966	ENSBTAT00000027924	Transcript	missense_variant	430	430	144	M/V	Atg/Gtg	rs43336578	MODERATE	-	1	-	ALX3	VGNC	-	protein_coding	-	-	-
3_33942288_C/G	3:33942288	G	ENSBTAG00000014083	ENSBTAT00000018722	Transcript	missense_variant	1579	1228	410	Q/E	Cag/Gag	rs800808850	MODERATE	-	1	-	AMIGO1	VGNC	-	protein_coding	-	-	-
3_34230286_C/A	3:34230286	A	ENSBTAG00000051851	ENSBTAT00000072119	Transcript	missense_variant	831	617	206	R/L	cGt/cTt	rs135219333	MODERATE	-	-1	-	-	-	-	protein_coding	-	-	-
3_34450011_A/G	3:34450011	G	ENSBTAG00000017124	ENSBTAT00000022762	Transcript	missense_variant	1568	1175	392	I/T	aTt/aCt	rs476070999	MODERATE	-	-1	-	GPSM2	VGNC	-	protein_coding	-	-	-
3_34518319_T/C	3:34518319	C	ENSBTAG00000007333	ENSBTAT00000009644	Transcript	missense_variant	572	572	191	M/T	aTg/aCg	rs110502638	MODERATE	-	1	-	-	-	-	protein_coding	-	-	-
3_34594988_C/T	3:34594988	T	ENSBTAG00000050538	ENSBTAT00000071772	Transcript	missense_variant	848	848	283	T/M	aCg/aTg	rs876536847	MODERATE	-	1	-	-	-	-	protein_coding	-	-	-
3_34595165_G/C	3:34595165	C	ENSBTAG00000050538	ENSBTAT00000071772	Transcript	missense_variant	1025	1025	342	R/T	aGa/aCa	rs1116922813	MODERATE	-	1	-	-	-	-	protein_coding	-	-	-
3_34595590_G/A	3:34595590	A	ENSBTAG00000050538	ENSBTAT00000071772	Transcript	missense_variant	1450	1450	484	A/T	Gct/Act	-	MODERATE	-	1	-	-	-	-	protein_coding	-	-	-
3_34639336_G/A	3:34639336	A	ENSBTAG00000046771	ENSBTAT00000063383	Transcript	missense_variant	1756	1756	586	H/Y	Cac/Tac	rs134776314	MODERATE	-	-1	-	FNDC7	VGNC	-	protein_coding	-	-	-
3_34639414_T/C	3:34639414	C	ENSBTAG00000046771	ENSBTAT00000063383	Transcript	missense_variant	1678	1678	560	I/V	Att/Gtt	rs382790583	MODERATE	-	-1	-	FNDC7	VGNC	-	protein_coding	-	-	-
3_34643371_C/G	3:34643371	G	ENSBTAG00000046771	ENSBTAT00000063383	Transcript	missense_variant	1487	1487	496	S/T	aGc/aCc	rs211024321	MODERATE	-	-1	-	FNDC7	VGNC	-	protein_coding	-	-	-
3_35759045_C/G	3:35759045	G	ENSBTAG00000049591	ENSBTAT00000072308	Transcript	missense_variant	56	56	19	S/C	tCc/tGc	rs110214896	MODERATE	-	1	-	-	-	-	protein_coding	-	-	-
3_39908754_T/C	3:39908754	C	ENSBTAG00000049201	ENSBTAT00000086972	Transcript	missense_variant	837	218	73	F/S	tTc/tCc	rs42502468	MODERATE	-	1	-	-	-	-	protein_coding	-	-	-
3_39908880_G/A	3:39908880	A	ENSBTAG00000049201	ENSBTAT00000086972	Transcript	missense_variant	963	344	115	R/H	cGt/cAt	rs137055026	MODERATE	-	1	-	-	-	-	protein_coding	-	-	-
3_40343352_G/A	3:40343352	A	ENSBTAG00000021217	ENSBTAT00000028276	Transcript	missense_variant	906	592	198	V/I	Gtt/Att	rs378605592	MODERATE	-	1	-	COL11A1	VGNC	-	protein_coding	-	-	-
3_40527149_A/G	3:40527149	G	ENSBTAG00000021217	ENSBTAT00000028276	Transcript	missense_variant	5514	5200	1734	M/V	Atg/Gtg	rs110424885	MODERATE	-	1	-	COL11A1	VGNC	-	protein_coding	-	-	-
3_41793266_C/G	3:41793266	G	ENSBTAG00000051863	ENSBTAT00000067759	Transcript	missense_variant	1556	1085	362	S/T	aGc/aCc	rs378593984	MODERATE	-	-1	-	-	-	-	protein_coding	-	-	-
3_41793344_G/A	3:41793344	A	ENSBTAG00000051863	ENSBTAT00000067759	Transcript	missense_variant	1478	1007	336	T/M	aCg/aTg	rs482385454	MODERATE	-	-1	-	-	-	-	protein_coding	-	-	-
3_41793370_A/C	3:41793370	C	ENSBTAG00000051863	ENSBTAT00000067759	Transcript	missense_variant	1452	981	327	S/R	agT/agG	rs383245685	MODERATE	-	-1	-	-	-	-	protein_coding	-	-	-
3_41793572_A/G	3:41793572	G	ENSBTAG00000051863	ENSBTAT00000067759	Transcript	missense_variant	1250	779	260	I/T	aTt/aCt	rs384522530	MODERATE	-	-1	-	-	-	-	protein_coding	-	-	-
3_41793808_T/A	3:41793808	A	ENSBTAG00000051863	ENSBTAT00000067759	Transcript	missense_variant	1014	543	181	Q/H	caA/caT	rs379492554	MODERATE	-	-1	-	-	-	-	protein_coding	-	-	-
3_41794017_G/A	3:41794017	A	ENSBTAG00000051863	ENSBTAT00000067759	Transcript	missense_variant	805	334	112	H/Y	Cac/Tac	rs385450757	MODERATE	-	-1	-	-	-	-	protein_coding	-	-	-
3_41794190_C/T	3:41794190	T	ENSBTAG00000051863	ENSBTAT00000067759	Transcript	missense_variant	632	161	54	G/D	gGt/gAt	rs380245509	MODERATE	-	-1	-	-	-	-	protein_coding	-	-	-
3_42566460_C/A	3:42566460	A	ENSBTAG00000007773	ENSBTAT00000044539	Transcript	missense_variant	1556	1369	457	V/L	Gta/Tta	rs208319562	MODERATE	-	-1	-	VCAM1	EntrezGene	-	protein_coding	-	-	-
3_42566522_T/C	3:42566522	C	ENSBTAG00000007773	ENSBTAT00000044539	Transcript	missense_variant	1494	1307	436	Q/R	cAg/cGg	rs208394595	MODERATE	-	-1	-	VCAM1	EntrezGene	-	protein_coding	-	-	-
3_42566610_T/C	3:42566610	C	ENSBTAG00000007773	ENSBTAT00000044539	Transcript	missense_variant	1406	1219	407	N/D	Aat/Gat	rs380802350	MODERATE	-	-1	-	VCAM1	EntrezGene	-	protein_coding	-	-	-
3_42571289_C/T	3:42571289	T	ENSBTAG00000007773	ENSBTAT00000044539	Transcript	missense_variant	929	742	248	A/T	Gcc/Acc	rs207497662	MODERATE	-	-1	-	VCAM1	EntrezGene	-	protein_coding	-	-	-
3_42986612_A/C	3:42986612	C	ENSBTAG00000015759	ENSBTAT00000020928	Transcript	missense_variant	469	469	157	S/A	Tca/Gca	rs207969427	MODERATE	-	-1	-	-	-	-	protein_coding	-	-	-
3_42986642_C/G	3:42986642	G	ENSBTAG00000015759	ENSBTAT00000020928	Transcript	missense_variant	439	439	147	A/P	Gct/Cct	rs210608222	MODERATE	-	-1	-	-	-	-	protein_coding	-	-	-
3_42986828_T/C	3:42986828	C	ENSBTAG00000015759	ENSBTAT00000020928	Transcript	missense_variant	253	253	85	N/D	Aat/Gat	rs210091376	MODERATE	-	-1	-	-	-	-	protein_coding	-	-	-
3_43032524_G/A	3:43032524	A	ENSBTAG00000006321	ENSBTAT00000008293	Transcript	missense_variant	409	233	78	T/M	aCg/aTg	rs211341238	MODERATE	-	-1	-	RTCA	VGNC	-	protein_coding	-	-	-
3_43354103_G/A	3:43354103	A	ENSBTAG00000006491	ENSBTAT00000008518	Transcript	missense_variant	4646	4583	1528	T/I	aCa/aTa	rs110905536	MODERATE	-	-1	-	AGL	VGNC	-	protein_coding	-	-	-
3_43397540_C/T	3:43397540	T	ENSBTAG00000006491	ENSBTAT00000008518	Transcript	missense_variant	2126	2063	688	S/N	aGc/aAc	rs209747918	MODERATE	-	-1	-	AGL	VGNC	-	protein_coding	-	-	-
3_43541515_T/C	3:43541515	C	ENSBTAG00000017655	ENSBTAT00000081779	Transcript	missense_variant	1881	1033	345	K/E	Aag/Gag	rs208947787	MODERATE	-	-1	-	PALMD	VGNC	-	protein_coding	-	-	-
3_45663768_T/C	3:45663768	C	ENSBTAG00000031358	ENSBTAT00000007139	Transcript	missense_variant	646	572	191	V/A	gTt/gCt	rs110919729	MODERATE	-	1	-	DPYD	VGNC	-	protein_coding	-	-	-
3_45674674_C/T	3:45674674	T	ENSBTAG00000031358	ENSBTAT00000007139	Transcript	missense_variant	786	712	238	H/Y	Cat/Tat	rs134749204	MODERATE	-	1	-	DPYD	VGNC	-	protein_coding	-	-	-
3_48243059_T/G	3:48243059	G	ENSBTAG00000021537	ENSBTAT00000028701	Transcript	missense_variant	234	188	63	Y/S	tAc/tCc	rs109864617	MODERATE	-	-1	-	RWDD3	VGNC	-	protein_coding	-	-	-
3_49612045_AAC/-	3:49612045-49612047	-	ENSBTAG00000047679	ENSBTAT00000010317	Transcript	inframe_deletion	500-502	471-473	157-158	IT/I	atAACa/ata	rs136745905	MODERATE	-	1	-	DNTTIP2	VGNC	-	protein_coding	-	-	-
3_49612784_G/T	3:49612784	T	ENSBTAG00000047679	ENSBTAT00000010317	Transcript	missense_variant	1239	1210	404	G/C	Ggt/Tgt	-	MODERATE	-	1	-	DNTTIP2	VGNC	-	protein_coding	-	-	-
3_49612851_A/G	3:49612851	G	ENSBTAG00000047679	ENSBTAT00000010317	Transcript	missense_variant	1306	1277	426	K/R	aAg/aGg	rs109539789	MODERATE	-	1	-	DNTTIP2	VGNC	-	protein_coding	-	-	-
3_51166283_A/G	3:51166283	G	ENSBTAG00000018737	ENSBTAT00000024943	Transcript	missense_variant	1657	1657	553	M/V	Atg/Gtg	-	MODERATE	-	1	-	GLMN	VGNC	-	protein_coding	-	-	-
3_51332463_A/G	3:51332463	G	ENSBTAG00000040248	ENSBTAT00000052156	Transcript	missense_variant	193	193	65	C/R	Tgt/Cgt	rs110930690	MODERATE	-	-1	-	-	-	-	protein_coding	-	-	-
3_53883579_C/G	3:53883579	G	ENSBTAG00000038625	ENSBTAT00000054825	Transcript	missense_variant,splice_region_variant	1670	1150	384	L/V	Ctg/Gtg	rs208289728	MODERATE	-	1	-	-	-	-	protein_coding	-	-	-
3_53884354_G/A	3:53884354	A	ENSBTAG00000038625	ENSBTAT00000054825	Transcript	missense_variant	1754	1234	412	E/K	Gag/Aag	rs211624642	MODERATE	-	1	-	-	-	-	protein_coding	-	-	-
3_53886319_T/G	3:53886319	G	ENSBTAG00000038625	ENSBTAT00000054825	Transcript	missense_variant	1969	1449	483	D/E	gaT/gaG	rs208461385	MODERATE	-	1	-	-	-	-	protein_coding	-	-	-
3_53886745_G/C	3:53886745	C	ENSBTAG00000038625	ENSBTAT00000054825	Transcript	missense_variant	2057	1537	513	E/Q	Gag/Cag	rs208190536	MODERATE	-	1	-	-	-	-	protein_coding	-	-	-
3_53887799_A/T	3:53887799	T	ENSBTAG00000038625	ENSBTAT00000054825	Transcript	missense_variant	2202	1682	561	K/I	aAa/aTa	rs109430355	MODERATE	-	1	-	-	-	-	protein_coding	-	-	-
3_53887981_A/G	3:53887981	G	ENSBTAG00000038625	ENSBTAT00000054825	Transcript	missense_variant	2384	1864	622	M/V	Atg/Gtg	rs211051357	MODERATE	-	1	-	-	-	-	protein_coding	-	-	-
3_54021817_C/A	3:54021817	A	ENSBTAG00000014857	ENSBTAT00000019785	Transcript	missense_variant	525	525	175	D/E	gaC/gaA	rs110588503	MODERATE	-	1	-	-	-	-	protein_coding	-	-	-
3_54028906_T/C	3:54028906	C	ENSBTAG00000014857	ENSBTAT00000019785	Transcript	missense_variant	899	899	300	I/T	aTc/aCc	rs134886239	MODERATE	-	1	-	-	-	-	protein_coding	-	-	-
3_54028911_G/A	3:54028911	A	ENSBTAG00000014857	ENSBTAT00000019785	Transcript	missense_variant	904	904	302	V/M	Gtg/Atg	rs209857110	MODERATE	-	1	-	-	-	-	protein_coding	-	-	-
3_54045433_C/A	3:54045433	A	ENSBTAG00000038576	ENSBTAT00000053287	Transcript	missense_variant	250	250	84	P/T	Cct/Act	rs109990768	MODERATE	-	1	-	GBP6	EntrezGene	-	protein_coding	-	-	-
3_54045476_C/T	3:54045476	T	ENSBTAG00000038576	ENSBTAT00000053287	Transcript	missense_variant	293	293	98	T/I	aCt/aTt	rs210116084	MODERATE	-	1	-	GBP6	EntrezGene	-	protein_coding	-	-	-
3_54055451_C/T	3:54055451	T	ENSBTAG00000038576	ENSBTAT00000053287	Transcript	missense_variant	1091	1091	364	T/I	aCt/aTt	rs134286393	MODERATE	-	1	-	GBP6	EntrezGene	-	protein_coding	-	-	-
3_54060855_C/G	3:54060855	G	ENSBTAG00000038576	ENSBTAT00000053287	Transcript	missense_variant	1655	1655	552	T/R	aCg/aGg	rs110699411	MODERATE	-	1	-	GBP6	EntrezGene	-	protein_coding	-	-	-
3_54102037_G/A	3:54102037	A	ENSBTAG00000015060	ENSBTAT00000020043	Transcript	missense_variant	264	9	3	M/I	atG/atA	rs209038383	MODERATE	-	1	-	GBP5	VGNC	-	protein_coding	-	-	-
3_54102048_G/T	3:54102048	T	ENSBTAG00000015060	ENSBTAT00000020043	Transcript	missense_variant	275	20	7	S/I	aGt/aTt	rs210611389	MODERATE	-	1	-	GBP5	VGNC	-	protein_coding	-	-	-
3_54102150_T/C	3:54102150	C	ENSBTAG00000015060	ENSBTAT00000020043	Transcript	missense_variant	377	122	41	V/A	gTg/gCg	rs208517660	MODERATE	-	1	-	GBP5	VGNC	-	protein_coding	-	-	-
3_54102165_T/C	3:54102165	C	ENSBTAG00000015060	ENSBTAT00000020043	Transcript	missense_variant	392	137	46	M/T	aTg/aCg	rs209591224	MODERATE	-	1	-	GBP5	VGNC	-	protein_coding	-	-	-
3_54104420_C/T	3:54104420	T	ENSBTAG00000015060	ENSBTAT00000020043	Transcript	missense_variant	731	476	159	S/L	tCa/tTa	rs207586424	MODERATE	-	1	-	GBP5	VGNC	-	protein_coding	-	-	-
3_54104473_A/G	3:54104473	G	ENSBTAG00000015060	ENSBTAT00000020043	Transcript	missense_variant	784	529	177	N/D	Aac/Gac	rs208979743	MODERATE	-	1	-	GBP5	VGNC	-	protein_coding	-	-	-
3_54106939_T/C	3:54106939	C	ENSBTAG00000015060	ENSBTAT00000020043	Transcript	missense_variant	1229	974	325	L/S	tTg/tCg	rs134329557	MODERATE	-	1	-	GBP5	VGNC	-	protein_coding	-	-	-
3_54106977_A/C	3:54106977	C	ENSBTAG00000015060	ENSBTAT00000020043	Transcript	missense_variant	1267	1012	338	K/Q	Aag/Cag	rs211246662	MODERATE	-	1	-	GBP5	VGNC	-	protein_coding	-	-	-
3_54107013_T/C	3:54107013	C	ENSBTAG00000015060	ENSBTAT00000020043	Transcript	missense_variant	1303	1048	350	F/L	Ttt/Ctt	rs210512135	MODERATE	-	1	-	GBP5	VGNC	-	protein_coding	-	-	-
3_54107038_G/A	3:54107038	A	ENSBTAG00000015060	ENSBTAT00000020043	Transcript	missense_variant	1328	1073	358	R/K	aGg/aAg	rs42311153	MODERATE	-	1	-	GBP5	VGNC	-	protein_coding	-	-	-
3_54108281_G/A	3:54108281	A	ENSBTAG00000015060	ENSBTAT00000020043	Transcript	missense_variant	1444	1189	397	E/K	Gaa/Aaa	rs210152305	MODERATE	-	1	-	GBP5	VGNC	-	protein_coding	-	-	-
3_54108309_G/A	3:54108309	A	ENSBTAG00000015060	ENSBTAT00000020043	Transcript	missense_variant	1472	1217	406	R/H	cGt/cAt	rs211538105	MODERATE	-	1	-	GBP5	VGNC	-	protein_coding	-	-	-
3_54109430_G/C	3:54109430	C	ENSBTAG00000015060	ENSBTAT00000020043	Transcript	missense_variant	1722	1467	489	M/I	atG/atC	rs207789585	MODERATE	-	1	-	GBP5	VGNC	-	protein_coding	-	-	-
3_54149579_A/C	3:54149579	C	ENSBTAG00000001143	ENSBTAT00000085072	Transcript	missense_variant	1870	1765	589	F/V	Ttc/Gtc	rs210958062	MODERATE	-	-1	-	-	-	-	protein_coding	-	-	-
3_54149584_T/C	3:54149584	C	ENSBTAG00000001143	ENSBTAT00000085072	Transcript	missense_variant	1865	1760	587	E/G	gAa/gGa	rs207862405	MODERATE	-	-1	-	-	-	-	protein_coding	-	-	-
3_54153306_C/T	3:54153306	T	ENSBTAG00000001143	ENSBTAT00000085072	Transcript	missense_variant	1051	946	316	A/T	Gcc/Acc	rs211310949	MODERATE	-	-1	-	-	-	-	protein_coding	-	-	-
3_54154410_T/G	3:54154410	G	ENSBTAG00000001143	ENSBTAT00000085072	Transcript	missense_variant	760	655	219	M/L	Atg/Ctg	rs207922427	MODERATE	-	-1	-	-	-	-	protein_coding	-	-	-
3_54423791_C/A	3:54423791	A	ENSBTAG00000038938	ENSBTAT00000056911	Transcript	missense_variant	978	722	241	P/H	cCt/cAt	rs43335715	MODERATE	-	1	-	GBP2	HGNC	HGNC:4183	protein_coding	-	-	-
3_54426528_A/G	3:54426528	G	ENSBTAG00000038938	ENSBTAT00000056911	Transcript	missense_variant	1164	908	303	N/S	aAc/aGc	rs385093829	MODERATE	-	1	-	GBP2	HGNC	HGNC:4183	protein_coding	-	-	-
3_54426555_C/G	3:54426555	G	ENSBTAG00000038938	ENSBTAT00000056911	Transcript	missense_variant	1191	935	312	T/S	aCt/aGt	rs379746032	MODERATE	-	1	-	GBP2	HGNC	HGNC:4183	protein_coding	-	-	-
3_54428278_C/T	3:54428278	T	ENSBTAG00000038938	ENSBTAT00000056911	Transcript	missense_variant	1515	1259	420	A/V	gCg/gTg	-	MODERATE	-	1	-	GBP2	HGNC	HGNC:4183	protein_coding	-	-	-
3_54428291_T/A	3:54428291	A	ENSBTAG00000038938	ENSBTAT00000056911	Transcript	missense_variant	1528	1272	424	N/K	aaT/aaA	-	MODERATE	-	1	-	GBP2	HGNC	HGNC:4183	protein_coding	-	-	-
3_54431271_T/C	3:54431271	C	ENSBTAG00000038938	ENSBTAT00000056911	Transcript	missense_variant	1692	1436	479	L/S	tTg/tCg	rs137696277	MODERATE	-	1	-	GBP2	HGNC	HGNC:4183	protein_coding	-	-	-
3_54433299_-/GGAAGGAGG	3:54433298-54433299	GGAAGGAGG	ENSBTAG00000038938	ENSBTAT00000056911	Transcript	inframe_insertion	1998-1999	1742-1743	581	P/PEGG	cca/ccGGAAGGAGGa	rs516472631	MODERATE	-	1	-	GBP2	HGNC	HGNC:4183	protein_coding	-	-	-
3_54433300_C/G	3:54433300	G	ENSBTAG00000038938	ENSBTAT00000056911	Transcript	missense_variant	2000	1744	582	P/A	Cca/Gca	rs439846872	MODERATE	-	1	-	GBP2	HGNC	HGNC:4183	protein_coding	-	-	-
3_54433301_C/G	3:54433301	G	ENSBTAG00000038938	ENSBTAT00000056911	Transcript	missense_variant	2001	1745	582	P/R	cCa/cGa	rs444422554	MODERATE	-	1	-	GBP2	HGNC	HGNC:4183	protein_coding	-	-	-
3_54474048_T/C	3:54474048	C	ENSBTAG00000014529	ENSBTAT00000006940	Transcript	missense_variant	303	28	10	W/R	Tgg/Cgg	rs211516383	MODERATE	-	1	-	GBP4	EntrezGene	-	protein_coding	-	-	-
3_54477119_T/C	3:54477119	C	ENSBTAG00000014529	ENSBTAT00000006940	Transcript	missense_variant	450	175	59	C/R	Tgt/Cgt	rs210354117	MODERATE	-	1	-	GBP4	EntrezGene	-	protein_coding	-	-	-
3_54490540_G/A	3:54490540	A	ENSBTAG00000014529	ENSBTAT00000006940	Transcript	missense_variant	1279	1004	335	S/N	aGc/aAc	rs132860582	MODERATE	-	1	-	GBP4	EntrezGene	-	protein_coding	-	-	-
3_54502817_G/A	3:54502817	A	ENSBTAG00000014529	ENSBTAT00000006940	Transcript	missense_variant	1773	1498	500	E/K	Gaa/Aaa	rs208445653	MODERATE	-	1	-	GBP4	EntrezGene	-	protein_coding	-	-	-
3_54590409_A/G	3:54590409	G	ENSBTAG00000031186	ENSBTAT00000024148	Transcript	missense_variant	291	230	77	Y/C	tAt/tGt	rs381071908	MODERATE	-	1	-	GBP6	EntrezGene	-	protein_coding	-	-	-
3_54768510_T/A	3:54768510	A	ENSBTAG00000038233	ENSBTAT00000055586	Transcript	missense_variant	686	383	128	F/Y	tTc/tAc	rs211333896	MODERATE	-	1	-	-	-	-	protein_coding	-	-	-
3_54863627_G/A	3:54863627	A	ENSBTAG00000002416	ENSBTAT00000052710	Transcript	missense_variant	447	71	24	S/N	aGt/aAt	rs133617510	MODERATE	-	1	-	-	-	-	protein_coding	-	-	-
3_54863686_G/A	3:54863686	A	ENSBTAG00000002416	ENSBTAT00000052710	Transcript	missense_variant	506	130	44	A/T	Gca/Aca	rs380746455	MODERATE	-	1	-	-	-	-	protein_coding	-	-	-
3_54867927_G/C	3:54867927	C	ENSBTAG00000002416	ENSBTAT00000052710	Transcript	missense_variant	591	215	72	R/T	aGg/aCg	rs43340921	MODERATE	-	1	-	-	-	-	protein_coding	-	-	-
3_54867982_A/C	3:54867982	C	ENSBTAG00000002416	ENSBTAT00000052710	Transcript	missense_variant	646	270	90	K/N	aaA/aaC	rs43340923	MODERATE	-	1	-	-	-	-	protein_coding	-	-	-
3_54870785_A/G	3:54870785	G	ENSBTAG00000002416	ENSBTAT00000052710	Transcript	missense_variant,splice_region_variant	807	431	144	Y/C	tAt/tGt	rs43341953	MODERATE	-	1	-	-	-	-	protein_coding	-	-	-
3_54875070_C/T	3:54875070	T	ENSBTAG00000002416	ENSBTAT00000052710	Transcript	missense_variant	1095	719	240	T/I	aCa/aTa	rs483041016	MODERATE	-	1	-	-	-	-	protein_coding	-	-	-
3_54875079_G/C	3:54875079	C	ENSBTAG00000002416	ENSBTAT00000052710	Transcript	missense_variant	1104	728	243	R/T	aGa/aCa	-	MODERATE	-	1	-	-	-	-	protein_coding	-	-	-
3_54875100_T/C	3:54875100	C	ENSBTAG00000002416	ENSBTAT00000052710	Transcript	missense_variant	1125	749	250	M/T	aTg/aCg	rs435897438	MODERATE	-	1	-	-	-	-	protein_coding	-	-	-
3_54875101_G/A	3:54875101	A	ENSBTAG00000002416	ENSBTAT00000052710	Transcript	missense_variant	1126	750	250	M/I	atG/atA	rs451245649	MODERATE	-	1	-	-	-	-	protein_coding	-	-	-
3_54875169_C/T	3:54875169	T	ENSBTAG00000002416	ENSBTAT00000052710	Transcript	missense_variant	1194	818	273	S/F	tCt/tTt	rs382042326	MODERATE	-	1	-	-	-	-	protein_coding	-	-	-
3_54880110_T/C	3:54880110	C	ENSBTAG00000002416	ENSBTAT00000052710	Transcript	missense_variant	2001	1625	542	L/P	cTg/cCg	rs208608941	MODERATE	-	1	-	-	-	-	protein_coding	-	-	-
3_54953253_A/G	3:54953253	G	ENSBTAG00000000505	ENSBTAT00000000643	Transcript	missense_variant	169	128	43	K/R	aAa/aGa	rs208817277	MODERATE	-	1	-	KYAT3	VGNC	-	protein_coding	-	-	-
3_54975993_T/A	3:54975993	A	ENSBTAG00000000505	ENSBTAT00000000643	Transcript	missense_variant	1176	1135	379	L/M	Ttg/Atg	rs209821088	MODERATE	-	1	-	KYAT3	VGNC	-	protein_coding	-	-	-
3_57284494_C/G	3:57284494	G	ENSBTAG00000051311	ENSBTAT00000075482	Transcript	missense_variant	397	397	133	Q/E	Cag/Gag	rs1116915284,rs380618029	MODERATE	-	1	-	-	-	-	protein_coding	-	-	-
3_57285167_T/G	3:57285167	G	ENSBTAG00000051311	ENSBTAT00000075482	Transcript	missense_variant	1070	1070	357	M/R	aTg/aGg	-	MODERATE	-	1	-	-	-	-	protein_coding	-	-	-
3_57285175_G/T	3:57285175	T	ENSBTAG00000051311	ENSBTAT00000075482	Transcript	missense_variant	1078	1078	360	A/S	Gct/Tct	-	MODERATE	-	1	-	-	-	-	protein_coding	-	-	-
3_57607397_C/T	3:57607397	T	ENSBTAG00000038215	ENSBTAT00000033512	Transcript	missense_variant	2734	2734	912	V/I	Gtt/Att	rs211289547	MODERATE	-	-1	-	CLCA2	VGNC	-	protein_coding	-	-	-
3_57607430_G/T	3:57607430	T	ENSBTAG00000038215	ENSBTAT00000033512	Transcript	missense_variant	2701	2701	901	L/I	Ctt/Att	rs381976954	MODERATE	-	-1	-	CLCA2	VGNC	-	protein_coding	-	-	-
3_57619199_G/T	3:57619199	T	ENSBTAG00000038215	ENSBTAT00000033512	Transcript	missense_variant	1946	1946	649	A/E	gCa/gAa	rs208470627	MODERATE	-	-1	-	CLCA2	VGNC	-	protein_coding	-	-	-
3_57619223_A/G	3:57619223	G	ENSBTAG00000038215	ENSBTAT00000033512	Transcript	missense_variant	1922	1922	641	I/T	aTt/aCt	rs210259560	MODERATE	-	-1	-	CLCA2	VGNC	-	protein_coding	-	-	-
3_57629859_C/A	3:57629859	A	ENSBTAG00000038215	ENSBTAT00000033512	Transcript	missense_variant	1417	1417	473	A/S	Gcc/Tcc	rs209476974	MODERATE	-	-1	-	CLCA2	VGNC	-	protein_coding	-	-	-
3_58891507_C/A	3:58891507	A	ENSBTAG00000003444	ENSBTAT00000004474	Transcript	missense_variant	1482	1397	466	P/H	cCc/cAc	rs211291578	MODERATE	-	1	-	SYDE2	VGNC	-	protein_coding	-	-	-
3_59081904_T/C	3:59081904	C	ENSBTAG00000016982	ENSBTAT00000022589	Transcript	missense_variant	1303	884	295	I/T	aTa/aCa	rs109745895	MODERATE	-	1	-	MCOLN3	VGNC	-	protein_coding	-	-	-
3_59511184_A/G	3:59511184	G	ENSBTAG00000005782	ENSBTAT00000007603	Transcript	missense_variant	228	190	64	N/D	Aat/Gat	rs43341616	MODERATE	-	1	-	CTBS	VGNC	-	protein_coding	-	-	-
3_59617127_C/T	3:59617127	T	ENSBTAG00000008118	ENSBTAT00000010676	Transcript	missense_variant	41	17	6	G/D	gGt/gAt	rs41668900	MODERATE	-	-1	-	RPF1	VGNC	-	protein_coding	-	-	-
3_65032298_A/G	3:65032298	G	ENSBTAG00000005007	ENSBTAT00000006592	Transcript	missense_variant	124	124	42	T/A	Act/Gct	rs42336173	MODERATE	-	1	-	-	-	-	protein_coding	-	-	-
3_65032439_C/A	3:65032439	A	ENSBTAG00000005007	ENSBTAT00000006592	Transcript	missense_variant	265	265	89	P/T	Ccc/Acc	rs379324976	MODERATE	-	1	-	-	-	-	protein_coding	-	-	-
3_65032478_C/A	3:65032478	A	ENSBTAG00000005007	ENSBTAT00000006592	Transcript	missense_variant	304	304	102	P/T	Ccc/Acc	rs381634296	MODERATE	-	1	-	-	-	-	protein_coding	-	-	-
3_65032491_G/A	3:65032491	A	ENSBTAG00000005007	ENSBTAT00000006592	Transcript	missense_variant	317	317	106	R/H	cGc/cAc	rs385439898	MODERATE	-	1	-	-	-	-	protein_coding	-	-	-
3_66054480_G/A	3:66054480	A	ENSBTAG00000030932	ENSBTAT00000031066	Transcript	missense_variant	1410	1268	423	A/V	gCg/gTg	rs137604998	MODERATE	-	-1	-	IFI44L	VGNC	-	protein_coding	-	-	-
3_67031006_G/A	3:67031006	A	ENSBTAG00000017419	ENSBTAT00000043918	Transcript	missense_variant	1031	625	209	D/N	Gat/Aat	rs137768792	MODERATE	-	1	-	ZZZ3	VGNC	-	protein_coding	-	-	-
3_67117713_A/G	3:67117713	G	ENSBTAG00000017411	ENSBTAT00000076708	Transcript	missense_variant	1738	1549	517	C/R	Tgc/Cgc	rs42507707	MODERATE	-	-1	-	AK5	VGNC	-	protein_coding	-	-	-
3_67303703_C/T	3:67303703	T	ENSBTAG00000017411	ENSBTAT00000076708	Transcript	missense_variant	925	736	246	A/T	Gcc/Acc	rs136660903	MODERATE	-	-1	-	AK5	VGNC	-	protein_coding	-	-	-
3_67430550_C/T	3:67430550	T	ENSBTAG00000031012	ENSBTAT00000043893	Transcript	missense_variant	186	11	4	T/I	aCt/aTt	rs379960599	MODERATE	-	1	-	PIGK	VGNC	-	protein_coding	-	-	-
3_67430565_G/A	3:67430565	A	ENSBTAG00000031012	ENSBTAT00000043893	Transcript	missense_variant	201	26	9	R/Q	cGg/cAg	rs383719733	MODERATE	-	1	-	PIGK	VGNC	-	protein_coding	-	-	-
3_68005173_A/G	3:68005173	G	ENSBTAG00000055168	ENSBTAT00000082693	Transcript	missense_variant	465	389	130	E/G	gAa/gGa	rs135362018	MODERATE	-	1	-	-	-	-	protein_coding	-	-	-
3_69009582_C/T	3:69009582	T	ENSBTAG00000018448	ENSBTAT00000024552	Transcript	missense_variant	1262	1262	421	C/Y	tGc/tAc	rs209271744	MODERATE	-	-1	-	MSH4	VGNC	-	protein_coding	-	-	-
3_69990373_G/C	3:69990373	C	ENSBTAG00000005196	ENSBTAT00000006849	Transcript	missense_variant,splice_region_variant	210	172	58	R/G	Cgg/Ggg	rs43346598	MODERATE	-	-1	-	TYW3	VGNC	-	protein_coding	-	-	-
3_70160111_A/G	3:70160111	G	ENSBTAG00000017031	ENSBTAT00000037666	Transcript	missense_variant	1565	1565	522	H/R	cAt/cGt	rs42998289	MODERATE	-	1	-	-	-	-	protein_coding	-	-	-
3_72965072_C/T	3:72965072	T	ENSBTAG00000005099	ENSBTAT00000006716	Transcript	missense_variant	194	194	65	R/H	cGt/cAt	rs451155797	MODERATE	-	-1	-	-	-	-	protein_coding	-	-	-
3_72965094_C/T	3:72965094	T	ENSBTAG00000005099	ENSBTAT00000006716	Transcript	missense_variant	172	172	58	A/T	Gca/Aca	rs469609415	MODERATE	-	-1	-	-	-	-	protein_coding	-	-	-
3_78013910_T/C	3:78013910	C	ENSBTAG00000009455	ENSBTAT00000012441	Transcript	missense_variant	619	613	205	S/G	Agt/Ggt	rs136517418	MODERATE	-	-1	-	IL12RB2	VGNC	-	protein_coding	-	-	-
3_80163495_C/T	3:80163495	T	ENSBTAG00000030674	ENSBTAT00000043366	Transcript	missense_variant	574	451	151	V/I	Gtc/Atc	rs211537015	MODERATE	-	-1	-	AK4	VGNC	-	protein_coding	-	-	-
3_81276512_T/A	3:81276512	A	ENSBTAG00000040268	ENSBTAT00000054674	Transcript	missense_variant,splice_region_variant	950	511	171	T/S	Aca/Tca	rs43344732	MODERATE	-	-1	-	UBE2U	VGNC	-	protein_coding	-	-	-
3_82801982_C/G	3:82801982	G	ENSBTAG00000010124	ENSBTAT00000013356	Transcript	missense_variant	744	546	182	M/I	atG/atC	rs43348991	MODERATE	-	-1	-	ATG4C	VGNC	-	protein_coding	-	-	-
3_83060119_G/A	3:83060119	A	ENSBTAG00000019877	ENSBTAT00000026487	Transcript	missense_variant	3652	3652	1218	V/I	Gtc/Atc	rs132869366	MODERATE	-	1	-	DOCK7	VGNC	-	protein_coding	-	-	-
3_83311885_G/A	3:83311885	A	ENSBTAG00000014382	ENSBTAT00000070961	Transcript	missense_variant	2855	2279	760	R/K	aGg/aAg	rs43353451	MODERATE	-	1	-	KANK4	VGNC	-	protein_coding	-	-	-
3_85978048_A/G	3:85978048	G	ENSBTAG00000053766	ENSBTAT00000018202	Transcript	missense_variant	847	652	218	M/V	Atg/Gtg	rs110683548	MODERATE	-	1	-	-	-	-	protein_coding	-	-	-
3_85979958_A/G	3:85979958	G	ENSBTAG00000053766	ENSBTAT00000018202	Transcript	missense_variant	1004	809	270	N/S	aAt/aGt	rs210198161	MODERATE	-	1	-	-	-	-	protein_coding	-	-	-
3_86027199_G/A	3:86027199	A	ENSBTAG00000053766	ENSBTAT00000018202	Transcript	missense_variant	1340	1145	382	R/Q	cGg/cAg	rs207856293	MODERATE	-	1	-	-	-	-	protein_coding	-	-	-
3_86038410_C/T	3:86038410	T	ENSBTAG00000053766	ENSBTAT00000018202	Transcript	missense_variant	1531	1336	446	R/W	Cgg/Tgg	rs43348408	MODERATE	-	1	-	-	-	-	protein_coding	-	-	-
3_87458553_C/T	3:87458553	T	ENSBTAG00000004381	ENSBTAT00000005750	Transcript	missense_variant	863	863	288	A/V	gCg/gTg	rs136787992	MODERATE	-	1	-	TACSTD2	VGNC	-	protein_coding	-	-	-
3_87458574_A/G	3:87458574	G	ENSBTAG00000004381	ENSBTAT00000005750	Transcript	missense_variant	884	884	295	N/S	aAt/aGt	rs135020392	MODERATE	-	1	-	TACSTD2	VGNC	-	protein_coding	-	-	-
3_89165823_T/C	3:89165823	C	ENSBTAG00000003775	ENSBTAT00000033407	Transcript	missense_variant	105	38	13	V/A	gTa/gCa	rs43351580	MODERATE	-	1	-	C8B	VGNC	-	protein_coding	-	-	-
3_89184737_G/A	3:89184737	A	ENSBTAG00000003775	ENSBTAT00000033407	Transcript	missense_variant	819	752	251	R/K	aGg/aAg	rs110485932	MODERATE	-	1	-	C8B	VGNC	-	protein_coding	-	-	-
3_89184833_G/A	3:89184833	A	ENSBTAG00000003775	ENSBTAT00000033407	Transcript	missense_variant	915	848	283	R/K	aGa/aAa	rs135782331	MODERATE	-	1	-	C8B	VGNC	-	protein_coding	-	-	-
3_89220299_T/C	3:89220299	C	ENSBTAG00000003774	ENSBTAT00000004913	Transcript	missense_variant	1770	1702	568	N/D	Aac/Gac	rs42309876	MODERATE	-	-1	-	C8A	VGNC	-	protein_coding	-	-	-
3_89228690_G/T	3:89228690	T	ENSBTAG00000003774	ENSBTAT00000004913	Transcript	missense_variant	1401	1333	445	L/I	Ctc/Atc	rs133693065	MODERATE	-	-1	-	C8A	VGNC	-	protein_coding	-	-	-
3_91473586_G/A	3:91473586	A	ENSBTAG00000017145	ENSBTAT00000022787	Transcript	missense_variant	1049	1049	350	P/L	cCg/cTg	rs132770524	MODERATE	-	-1	-	LEXM	VGNC	-	protein_coding	-	-	-
3_91485032_G/A	3:91485032	A	ENSBTAG00000017145	ENSBTAT00000022787	Transcript	missense_variant	49	49	17	R/W	Cgg/Tgg	rs379494969	MODERATE	-	-1	-	LEXM	VGNC	-	protein_coding	-	-	-
3_91485049_G/A	3:91485049	A	ENSBTAG00000017145	ENSBTAT00000022787	Transcript	missense_variant	32	32	11	P/L	cCt/cTt	rs381019105	MODERATE	-	-1	-	LEXM	VGNC	-	protein_coding	-	-	-
3_91512517_C/G	3:91512517	G	ENSBTAG00000017132	ENSBTAT00000022771	Transcript	missense_variant	1882	1677	559	S/R	agC/agG	rs136433493	MODERATE	-	1	-	TTC22	VGNC	-	protein_coding	-	-	-
3_91567562_T/C	3:91567562	C	ENSBTAG00000044141	ENSBTAT00000061627	Transcript	missense_variant	4219	3920	1307	Q/R	cAg/cGg	rs109355857	MODERATE	-	-1	-	MROH7	EntrezGene	-	protein_coding	-	-	-
3_91595741_C/T	3:91595741	T	ENSBTAG00000044141	ENSBTAT00000061627	Transcript	missense_variant	1801	1502	501	R/Q	cGg/cAg	rs110022279	MODERATE	-	-1	-	MROH7	EntrezGene	-	protein_coding	-	-	-
3_91596120_A/G	3:91596120	G	ENSBTAG00000044141	ENSBTAT00000061627	Transcript	missense_variant	1723	1424	475	M/T	aTg/aCg	rs137305202	MODERATE	-	-1	-	MROH7	EntrezGene	-	protein_coding	-	-	-
3_91598331_C/G	3:91598331	G	ENSBTAG00000044141	ENSBTAT00000061627	Transcript	missense_variant	1549	1250	417	G/A	gGc/gCc	rs111022018	MODERATE	-	-1	-	MROH7	EntrezGene	-	protein_coding	-	-	-
3_91610488_G/A	3:91610488	A	ENSBTAG00000044141	ENSBTAT00000061627	Transcript	missense_variant	1219	920	307	A/V	gCt/gTt	rs210377800	MODERATE	-	-1	-	MROH7	EntrezGene	-	protein_coding	-	-	-
3_91610664_G/C	3:91610664	C	ENSBTAG00000044141	ENSBTAT00000061627	Transcript	missense_variant	1043	744	248	I/M	atC/atG	rs133775454	MODERATE	-	-1	-	MROH7	EntrezGene	-	protein_coding	-	-	-
3_91611259_T/G	3:91611259	G	ENSBTAG00000044141	ENSBTAT00000061627	Transcript	missense_variant	448	149	50	N/T	aAc/aCc	rs109852511	MODERATE	-	-1	-	MROH7	EntrezGene	-	protein_coding	-	-	-
3_91611260_T/A	3:91611260	A	ENSBTAG00000044141	ENSBTAT00000061627	Transcript	missense_variant	447	148	50	N/Y	Aac/Tac	rs108964720	MODERATE	-	-1	-	MROH7	EntrezGene	-	protein_coding	-	-	-
3_92088303_C/T	3:92088303	T	ENSBTAG00000020036	ENSBTAT00000026689	Transcript	missense_variant	637	637	213	R/W	Cgg/Tgg	rs523568795	MODERATE	-	1	-	CDCP2	VGNC	-	protein_coding	-	-	-
3_92088354_G/A	3:92088354	A	ENSBTAG00000020036	ENSBTAT00000026689	Transcript	missense_variant	688	688	230	G/S	Ggc/Agc	rs43354813	MODERATE	-	1	-	CDCP2	VGNC	-	protein_coding	-	-	-
3_92134357_T/C	3:92134357	C	ENSBTAG00000009527	ENSBTAT00000012535	Transcript	missense_variant	1139	583	195	S/G	Agc/Ggc	rs43354409	MODERATE	-	-1	-	TCEANC2	VGNC	-	protein_coding	-	-	-
3_92212093_G/A	3:92212093	A	ENSBTAG00000024195	ENSBTAT00000043254	Transcript	missense_variant	43	43	15	A/T	Gct/Act	rs383406334	MODERATE	-	1	-	LDLRAD1	VGNC	-	protein_coding	-	-	-
3_92214801_C/G	3:92214801	G	ENSBTAG00000024195	ENSBTAT00000043254	Transcript	missense_variant	146	146	49	T/R	aCa/aGa	rs382062470	MODERATE	-	1	-	LDLRAD1	VGNC	-	protein_coding	-	-	-
3_92219252_T/C	3:92219252	C	ENSBTAG00000024195	ENSBTAT00000043254	Transcript	missense_variant	364	364	122	S/P	Tcc/Ccc	rs43354364	MODERATE	-	1	-	LDLRAD1	VGNC	-	protein_coding	-	-	-
3_92318684_C/T	3:92318684	T	ENSBTAG00000049689	ENSBTAT00000086607	Transcript	missense_variant	43	43	15	R/C	Cgt/Tgt	rs476968153	MODERATE	-	1	-	-	-	-	protein_coding	-	-	-
3_92319038_A/G	3:92319038	G	ENSBTAG00000049689	ENSBTAT00000086607	Transcript	missense_variant	397	397	133	M/V	Atg/Gtg	rs526399164	MODERATE	-	1	-	-	-	-	protein_coding	-	-	-
3_92649384_T/C	3:92649384	C	ENSBTAG00000017986	ENSBTAT00000023928	Transcript	missense_variant	1096	1004	335	L/P	cTt/cCt	rs43352550	MODERATE	-	1	-	GLIS1	VGNC	-	protein_coding	-	-	-
3_92732145_A/C	3:92732145	C	ENSBTAG00000017986	ENSBTAT00000023928	Transcript	missense_variant	1843	1751	584	N/T	aAc/aCc	rs43351524	MODERATE	-	1	-	GLIS1	VGNC	-	protein_coding	-	-	-
3_92739495_C/A	3:92739495	A	ENSBTAG00000017986	ENSBTAT00000023928	Transcript	missense_variant	2364	2272	758	L/M	Ctg/Atg	rs43351481	MODERATE	-	1	-	GLIS1	VGNC	-	protein_coding	-	-	-
3_92805866_A/G	3:92805866	G	ENSBTAG00000039540	ENSBTAT00000057350	Transcript	missense_variant	91	37	13	R/G	Aga/Gga	rs110908011	MODERATE	-	1	-	-	-	-	protein_coding	-	-	-
3_93034712_T/A	3:93034712	A	ENSBTAG00000014649	ENSBTAT00000019505	Transcript	missense_variant	1656	1541	514	E/V	gAg/gTg	rs41678693	MODERATE	-	-1	-	CPT2	VGNC	-	protein_coding	-	-	-
3_93106026_A/G	3:93106026	G	ENSBTAG00000012516	ENSBTAT00000016615	Transcript	missense_variant	122	122	41	H/R	cAc/cGc	rs41679774	MODERATE	-	1	-	SLC1A7	VGNC	-	protein_coding	-	-	-
3_93155608_A/G	3:93155608	G	ENSBTAG00000012516	ENSBTAT00000016615	Transcript	missense_variant	1348	1348	450	I/V	Atc/Gtc	rs109665447	MODERATE	-	1	-	SLC1A7	VGNC	-	protein_coding	-	-	-
3_93467374_A/C	3:93467374	C	ENSBTAG00000026032	ENSBTAT00000052828	Transcript	missense_variant	2351	2155	719	L/V	Ttg/Gtg	rs134625414	MODERATE	-	-1	-	ZYG11A	VGNC	-	protein_coding	-	-	-
3_94003011_G/A	3:94003011	A	ENSBTAG00000015896	ENSBTAT00000021129	Transcript	missense_variant	719	719	240	R/K	aGg/aAg	rs109872912	MODERATE	-	1	-	CC2D1B	VGNC	-	protein_coding	-	-	-
3_94004649_A/G	3:94004649	G	ENSBTAG00000015896	ENSBTAT00000021129	Transcript	missense_variant	1433	1433	478	E/G	gAa/gGa	rs43360675	MODERATE	-	1	-	CC2D1B	VGNC	-	protein_coding	-	-	-
3_94285851_A/G	3:94285851	G	ENSBTAG00000052338	ENSBTAT00000072784	Transcript	missense_variant	836	836	279	L/P	cTa/cCa	rs451771646	MODERATE	-	-1	-	-	-	-	protein_coding	-	-	-
3_94286347_C/T	3:94286347	T	ENSBTAG00000052338	ENSBTAT00000072784	Transcript	missense_variant	340	340	114	A/T	Gca/Aca	rs385251642	MODERATE	-	-1	-	-	-	-	protein_coding	-	-	-
3_94286589_C/T	3:94286589	T	ENSBTAG00000052338	ENSBTAT00000072784	Transcript	missense_variant	98	98	33	R/H	cGt/cAt	rs382692510	MODERATE	-	-1	-	-	-	-	protein_coding	-	-	-
3_94286629_G/A	3:94286629	A	ENSBTAG00000052338	ENSBTAT00000072784	Transcript	missense_variant	58	58	20	L/F	Ctc/Ttc	rs133694299	MODERATE	-	-1	-	-	-	-	protein_coding	-	-	-
3_94291201_T/A	3:94291201	A	ENSBTAG00000049239	ENSBTAT00000069816	Transcript	missense_variant	1295	1295	432	Y/F	tAt/tTt	rs43357190	MODERATE	-	-1	-	-	-	-	protein_coding	-	-	-
3_94291217_C/A	3:94291217	A	ENSBTAG00000049239	ENSBTAT00000069816	Transcript	missense_variant	1279	1279	427	V/F	Gtc/Ttc	rs380458439	MODERATE	-	-1	-	-	-	-	protein_coding	-	-	-
3_94292156_C/T	3:94292156	T	ENSBTAG00000049239	ENSBTAT00000069816	Transcript	missense_variant	340	340	114	V/I	Gta/Ata	rs378016733	MODERATE	-	-1	-	-	-	-	protein_coding	-	-	-
3_95868011_C/G	3:95868011	G	ENSBTAG00000010414	ENSBTAT00000013742	Transcript	missense_variant	571	514	172	P/A	Ccc/Gcc	rs463224229	MODERATE	-	1	-	DMRTA2	VGNC	-	protein_coding	-	-	-
3_97293284_A/T	3:97293284	T	ENSBTAG00000053607	ENSBTAT00000082129	Transcript	missense_variant	253	253	85	M/L	Atg/Ttg	rs110223568	MODERATE	-	1	-	-	-	-	protein_coding	-	-	-
3_97293315_T/A	3:97293315	A	ENSBTAG00000053607	ENSBTAT00000082129	Transcript	missense_variant	284	284	95	L/Q	cTg/cAg	rs109894110	MODERATE	-	1	-	-	-	-	protein_coding	-	-	-
3_97993442_G/A	3:97993442	A	ENSBTAG00000014225	ENSBTAT00000081643	Transcript	missense_variant	532	8	3	T/M	aCg/aTg	rs43360634	MODERATE	-	-1	-	SLC5A9	VGNC	-	protein_coding	-	-	-
3_98978448_G/A	3:98978448	A	ENSBTAG00000017844	ENSBTAT00000023728	Transcript	missense_variant	2653	2653	885	V/I	Gta/Ata	rs42120302	MODERATE	-	1	-	STIL	VGNC	-	protein_coding	-	-	-
3_98978458_C/T	3:98978458	T	ENSBTAG00000017844	ENSBTAT00000023728	Transcript	missense_variant	2663	2663	888	P/L	cCg/cTg	rs42120301	MODERATE	-	1	-	STIL	VGNC	-	protein_coding	-	-	-
3_99097524_C/T	3:99097524	T	ENSBTAG00000015647	ENSBTAT00000020783	Transcript	missense_variant,splice_region_variant	74	74	25	G/D	gGt/gAt	rs136145189	MODERATE	-	-1	-	CYP4X1	HGNC	HGNC:20244	protein_coding	-	-	-
3_99212885_G/A	3:99212885	A	ENSBTAG00000037890	ENSBTAT00000054908	Transcript	missense_variant	406	367	123	V/I	Gta/Ata	rs135419563	MODERATE	-	1	-	CYP4A11	EntrezGene	-	protein_coding	-	-	-
3_99221765_T/C	3:99221765	C	ENSBTAG00000037890	ENSBTAT00000054908	Transcript	missense_variant	1546	1507	503	Y/H	Tac/Cac	rs459272018	MODERATE	-	1	-	CYP4A11	EntrezGene	-	protein_coding	-	-	-
3_99684799_C/T	3:99684799	T	ENSBTAG00000037858	ENSBTAT00000055811	Transcript	missense_variant	1357	1357	453	V/M	Gtg/Atg	rs137275283	MODERATE	-	-1	-	-	-	-	protein_coding	-	-	-
3_99704536_G/T	3:99704536	T	ENSBTAG00000054510	ENSBTAT00000069903	Transcript	missense_variant	286	286	96	V/F	Gtt/Ttt	-	MODERATE	-	1	-	-	-	-	protein_coding	-	-	-
3_99818061_C/T	3:99818061	T	ENSBTAG00000019901	ENSBTAT00000026513	Transcript	missense_variant	2803	2071	691	V/I	Gtc/Atc	rs110351596	MODERATE	-	-1	-	RAD54L	VGNC	-	protein_coding	-	-	-
3_99896811_G/A	3:99896811	A	ENSBTAG00000013320	ENSBTAT00000017715	Transcript	missense_variant	716	545	182	S/L	tCg/tTg	rs109883571	MODERATE	-	-1	-	TSPAN1	VGNC	-	protein_coding	-	-	-
3_100365607_G/T	3:100365607	T	ENSBTAG00000051822	ENSBTAT00000052686	Transcript	missense_variant	213	213	71	H/Q	caC/caA	rs1118104173	MODERATE	-	-1	-	-	-	-	protein_coding	-	-	-
3_101150016_A/G	3:101150016	G	ENSBTAG00000019010	ENSBTAT00000056740	Transcript	missense_variant	942	853	285	T/A	Acc/Gcc	rs43360589	MODERATE	-	1	-	EIF2B3	VGNC	-	protein_coding	-	-	-
3_101179897_T/C	3:101179897	C	ENSBTAG00000024137	ENSBTAT00000033308	Transcript	missense_variant	799	91	31	Y/H	Tac/Cac	rs208895628	MODERATE	-	1	-	PTCH2	VGNC	-	protein_coding	-	-	-
3_101194180_A/G	3:101194180	G	ENSBTAG00000024137	ENSBTAT00000033308	Transcript	missense_variant	3937	3229	1077	T/A	Aca/Gca	rs43360033	MODERATE	-	1	-	PTCH2	VGNC	-	protein_coding	-	-	-
3_101974191_G/A	3:101974191	A	ENSBTAG00000049015	ENSBTAT00000068415	Transcript	missense_variant	152	152	51	P/L	cCg/cTg	rs381556577	MODERATE	-	-1	-	-	-	-	protein_coding	-	-	-
3_102065628_G/A	3:102065628	A	ENSBTAG00000011888	ENSBTAT00000015772	Transcript	missense_variant	1092	743	248	S/F	tCt/tTt	rs43368131	MODERATE	-	-1	-	CCDC24	VGNC	-	protein_coding	-	-	-
3_102067258_A/G	3:102067258	G	ENSBTAG00000011888	ENSBTAT00000015772	Transcript	missense_variant	773	424	142	Y/H	Tac/Cac	rs133200834	MODERATE	-	-1	-	CCDC24	VGNC	-	protein_coding	-	-	-
3_102360592_C/G	3:102360592	G	ENSBTAG00000002078	ENSBTAT00000002687	Transcript	missense_variant	1997	1773	591	E/D	gaG/gaC	rs135786834	MODERATE	-	-1	-	KDM4A	VGNC	-	protein_coding	-	-	-
3_102585399_G/A	3:102585399	A	ENSBTAG00000005580	ENSBTAT00000007333	Transcript	missense_variant	5747	5747	1916	T/M	aCg/aTg	rs382375388	MODERATE	-	-1	-	SZT2	VGNC	-	protein_coding	-	-	-
3_102590601_T/C	3:102590601	C	ENSBTAG00000005580	ENSBTAT00000007333	Transcript	missense_variant	4109	4109	1370	Q/R	cAg/cGg	rs110620479	MODERATE	-	-1	-	SZT2	VGNC	-	protein_coding	-	-	-
3_102676503_G/A	3:102676503	A	ENSBTAG00000003781	ENSBTAT00000004921	Transcript	missense_variant	598	598	200	P/S	Cca/Tca	rs437231849	MODERATE	-	-1	-	MPL	VGNC	-	protein_coding	-	-	-
3_102676511_T/C	3:102676511	C	ENSBTAG00000003781	ENSBTAT00000004921	Transcript	missense_variant	590	590	197	Q/R	cAg/cGg	rs137327999	MODERATE	-	-1	-	MPL	VGNC	-	protein_coding	-	-	-
3_102708730_C/T	3:102708730	T	ENSBTAG00000003777	ENSBTAT00000075313	Transcript	missense_variant	1223	932	311	R/H	cGt/cAt	rs210290418	MODERATE	-	-1	-	TIE1	VGNC	-	protein_coding	-	-	-
3_102736084_T/C	3:102736084	C	ENSBTAG00000046220	ENSBTAT00000063928	Transcript	missense_variant	331	331	111	T/A	Aca/Gca	rs382613800	MODERATE	-	-1	-	-	-	-	protein_coding	-	-	-
3_102839521_G/C	3:102839521	C	ENSBTAG00000021544	ENSBTAT00000028708	Transcript	missense_variant	903	47	16	C/S	tGt/tCt	rs43362127	MODERATE	-	1	-	EBNA1BP2	VGNC	-	protein_coding	-	-	-
3_102893037_G/A	3:102893037	A	ENSBTAG00000051805	ENSBTAT00000072572	Transcript	missense_variant	97	97	33	V/I	Gtt/Att	rs110845877	MODERATE	-	1	-	-	-	-	protein_coding	-	-	-
3_102913033_C/G	3:102913033	G	ENSBTAG00000048444	ENSBTAT00000032529	Transcript	missense_variant	460	460	154	V/L	Gtg/Ctg	rs210390489	MODERATE	-	-1	-	OR13P2	VGNC	-	protein_coding	-	-	-
3_102913080_G/C	3:102913080	C	ENSBTAG00000048444	ENSBTAT00000032529	Transcript	missense_variant	413	413	138	P/R	cCc/cGc	rs109814315	MODERATE	-	-1	-	OR13P2	VGNC	-	protein_coding	-	-	-
3_102913084_C/T	3:102913084	T	ENSBTAG00000048444	ENSBTAT00000032529	Transcript	missense_variant	409	409	137	G/S	Ggc/Agc	rs110533042	MODERATE	-	-1	-	OR13P2	VGNC	-	protein_coding	-	-	-
3_102913125_T/G	3:102913125	G	ENSBTAG00000048444	ENSBTAT00000032529	Transcript	missense_variant	368	368	123	Y/S	tAc/tCc	rs110418424	MODERATE	-	-1	-	OR13P2	VGNC	-	protein_coding	-	-	-
3_102913320_G/A	3:102913320	A	ENSBTAG00000048444	ENSBTAT00000032529	Transcript	missense_variant	173	173	58	P/L	cCc/cTc	rs110670023	MODERATE	-	-1	-	OR13P2	VGNC	-	protein_coding	-	-	-
3_102930350_A/G	3:102930350	G	ENSBTAG00000053196	ENSBTAT00000032530	Transcript	missense_variant	493	493	165	C/R	Tgc/Cgc	rs110188600	MODERATE	-	-1	-	OR13P11	VGNC	-	protein_coding	-	-	-
3_103053115_T/C	3:103053115	C	ENSBTAG00000037810	ENSBTAT00000055696	Transcript	missense_variant	395	395	132	H/R	cAt/cGt	rs41664089	MODERATE	-	-1	-	OR10AK7	EntrezGene	-	protein_coding	-	-	-
3_103053289_T/C	3:103053289	C	ENSBTAG00000037810	ENSBTAT00000055696	Transcript	missense_variant	221	221	74	Y/C	tAt/tGt	rs379577627	MODERATE	-	-1	-	OR10AK7	EntrezGene	-	protein_coding	-	-	-
3_103053295_A/C	3:103053295	C	ENSBTAG00000037810	ENSBTAT00000055696	Transcript	missense_variant	215	215	72	M/R	aTg/aGg	rs381776896	MODERATE	-	-1	-	OR10AK7	EntrezGene	-	protein_coding	-	-	-
3_103053349_G/A	3:103053349	A	ENSBTAG00000037810	ENSBTAT00000055696	Transcript	missense_variant	161	161	54	T/M	aCg/aTg	rs385328576	MODERATE	-	-1	-	OR10AK7	EntrezGene	-	protein_coding	-	-	-
3_103129272_G/C	3:103129272	C	ENSBTAG00000012414	ENSBTAT00000016480	Transcript	missense_variant	1044	1044	348	Q/H	caG/caC	rs110491064	MODERATE	-	1	-	-	-	-	protein_coding	-	-	-
3_103391410_G/A	3:103391410	A	ENSBTAG00000016028	ENSBTAT00000021332	Transcript	missense_variant	261	128	43	P/L	cCg/cTg	rs42617844	MODERATE	-	-1	-	ZNF691	VGNC	-	protein_coding	-	-	-
3_103753072_C/A	3:103753072	A	ENSBTAG00000012979	ENSBTAT00000017258	Transcript	missense_variant	859	859	287	L/I	Ctc/Atc	rs43680989	MODERATE	-	1	-	ZMYND12	VGNC	-	protein_coding	-	-	-
3_104617606_T/C	3:104617606	C	ENSBTAG00000020745	ENSBTAT00000027644	Transcript	missense_variant	3328	2453	818	L/S	tTg/tCg	rs209515177	MODERATE	-	1	-	HIVEP3	VGNC	-	protein_coding	-	-	-
3_104618031_A/G	3:104618031	G	ENSBTAG00000020745	ENSBTAT00000027644	Transcript	missense_variant	3753	2878	960	T/A	Acc/Gcc	rs43364385	MODERATE	-	1	-	HIVEP3	VGNC	-	protein_coding	-	-	-
3_104619082_C/G	3:104619082	G	ENSBTAG00000020745	ENSBTAT00000027644	Transcript	missense_variant	4804	3929	1310	S/C	tCt/tGt	rs43364384	MODERATE	-	1	-	HIVEP3	VGNC	-	protein_coding	-	-	-
3_104619726_A/G	3:104619726	G	ENSBTAG00000020745	ENSBTAT00000027644	Transcript	missense_variant	5448	4573	1525	T/A	Acc/Gcc	rs209301057	MODERATE	-	1	-	HIVEP3	VGNC	-	protein_coding	-	-	-
3_104619867_T/C	3:104619867	C	ENSBTAG00000020745	ENSBTAT00000027644	Transcript	missense_variant	5589	4714	1572	S/P	Tct/Cct	rs207983591	MODERATE	-	1	-	HIVEP3	VGNC	-	protein_coding	-	-	-
3_104667230_G/A	3:104667230	A	ENSBTAG00000020745	ENSBTAT00000027644	Transcript	missense_variant	6564	5689	1897	V/I	Gtt/Att	rs208440699	MODERATE	-	1	-	HIVEP3	VGNC	-	protein_coding	-	-	-
3_104667384_T/G	3:104667384	G	ENSBTAG00000020745	ENSBTAT00000027644	Transcript	missense_variant	6718	5843	1948	V/G	gTc/gGc	rs43363228	MODERATE	-	1	-	HIVEP3	VGNC	-	protein_coding	-	-	-
3_104670071_C/G	3:104670071	G	ENSBTAG00000020745	ENSBTAT00000027644	Transcript	missense_variant	7870	6995	2332	T/S	aCc/aGc	rs211328640	MODERATE	-	1	-	HIVEP3	VGNC	-	protein_coding	-	-	-
3_105589499_T/C	3:105589499	C	ENSBTAG00000034332	ENSBTAT00000048631	Transcript	missense_variant	426	244	82	S/P	Tcg/Ccg	rs42307331	MODERATE	-	1	-	-	-	-	protein_coding	-	-	-
3_105589515_T/C	3:105589515	C	ENSBTAG00000034332	ENSBTAT00000048631	Transcript	missense_variant	442	260	87	M/T	aTg/aCg	rs42306330	MODERATE	-	1	-	-	-	-	protein_coding	-	-	-
3_105659076_G/C	3:105659076	C	ENSBTAG00000039287	ENSBTAT00000052349	Transcript	missense_variant	737	737	246	P/R	cCt/cGt	rs384134418	MODERATE	-	-1	-	ZFP69	VGNC	-	protein_coding	-	-	-
3_106027784_C/T	3:106027784	T	ENSBTAG00000013367	ENSBTAT00000017780	Transcript	missense_variant,splice_region_variant	765	625	209	R/C	Cgc/Tgc	rs42791314	MODERATE	-	1	-	PPT1	VGNC	-	protein_coding	-	-	-
3_106242015_A/G	3:106242015	G	ENSBTAG00000013832	ENSBTAT00000018380	Transcript	missense_variant,splice_region_variant	814	814	272	S/G	Agc/Ggc	rs109555916	MODERATE	-	1	-	TRIT1	VGNC	-	protein_coding	-	-	-
3_106278233_C/G	3:106278233	G	ENSBTAG00000031600	ENSBTAT00000044792	Transcript	missense_variant	185	185	62	A/G	gCt/gGt	rs209055429	MODERATE	-	1	-	-	-	-	protein_coding	-	-	-
3_106336302_T/C	3:106336302	C	ENSBTAG00000047314	ENSBTAT00000063035	Transcript	missense_variant	405	394	132	T/A	Act/Gct	rs43742975	MODERATE	-	-1	-	PPIE	VGNC	-	protein_coding	-	-	-
3_106544155_C/G	3:106544155	G	ENSBTAG00000050691	ENSBTAT00000023781	Transcript	missense_variant	1123	1123	375	V/L	Gtg/Ctg	-	MODERATE	-	-1	-	BMP8A	EntrezGene	-	protein_coding	-	-	-
3_106548688_T/C	3:106548688	C	ENSBTAG00000050691	ENSBTAT00000023781	Transcript	missense_variant,splice_region_variant	880	880	294	N/D	Aac/Gac	rs383865854	MODERATE	-	-1	-	BMP8A	EntrezGene	-	protein_coding	-	-	-
3_107109350_G/A	3:107109350	A	ENSBTAG00000030338	ENSBTAT00000042836	Transcript	missense_variant	203	203	68	R/Q	cGg/cAg	rs385319406	MODERATE	-	1	-	GJA9	VGNC	-	protein_coding	-	-	-
3_107109529_G/A	3:107109529	A	ENSBTAG00000030338	ENSBTAT00000042836	Transcript	missense_variant	382	382	128	D/N	Gat/Aat	rs800426221	MODERATE	-	1	-	GJA9	VGNC	-	protein_coding	-	-	-
3_107110031_G/C	3:107110031	C	ENSBTAG00000030338	ENSBTAT00000042836	Transcript	missense_variant	884	884	295	G/A	gGg/gCg	rs109638989	MODERATE	-	1	-	GJA9	VGNC	-	protein_coding	-	-	-
3_107110256_C/T	3:107110256	T	ENSBTAG00000030338	ENSBTAT00000042836	Transcript	missense_variant	1109	1109	370	T/I	aCt/aTt	rs43363362	MODERATE	-	1	-	GJA9	VGNC	-	protein_coding	-	-	-
3_107110317_T/G	3:107110317	G	ENSBTAG00000030338	ENSBTAT00000042836	Transcript	missense_variant	1170	1170	390	D/E	gaT/gaG	rs801374040	MODERATE	-	1	-	GJA9	VGNC	-	protein_coding	-	-	-
3_108185606_G/A	3:108185606	A	ENSBTAG00000020510	ENSBTAT00000033263	Transcript	missense_variant	1799	1799	600	R/Q	cGg/cAg	rs134283698	MODERATE	-	1	-	EPHA10	VGNC	-	protein_coding	-	-	-
3_108188010_T/C	3:108188010	C	ENSBTAG00000020510	ENSBTAT00000033263	Transcript	missense_variant	2168	2168	723	I/T	aTc/aCc	rs110411268	MODERATE	-	1	-	EPHA10	VGNC	-	protein_coding	-	-	-
3_108189243_G/A	3:108189243	A	ENSBTAG00000020510	ENSBTAT00000033263	Transcript	missense_variant	2692	2692	898	G/S	Ggc/Agc	rs135711723	MODERATE	-	1	-	EPHA10	VGNC	-	protein_coding	-	-	-
3_108199417_C/T	3:108199417	T	ENSBTAG00000014326	ENSBTAT00000019049	Transcript	missense_variant	923	820	274	G/S	Ggc/Agc	rs110295747	MODERATE	-	-1	-	CDCA8	VGNC	-	protein_coding	-	-	-
3_108202740_C/T	3:108202740	T	ENSBTAG00000014326	ENSBTAT00000019049	Transcript	missense_variant	605	502	168	A/T	Gcc/Acc	rs135811251	MODERATE	-	-1	-	CDCA8	VGNC	-	protein_coding	-	-	-
3_108206311_C/T	3:108206311	T	ENSBTAG00000014326	ENSBTAT00000019049	Transcript	missense_variant	504	401	134	S/N	aGt/aAt	rs132791348	MODERATE	-	-1	-	CDCA8	VGNC	-	protein_coding	-	-	-
3_108287266_C/G	3:108287266	G	ENSBTAG00000003837	ENSBTAT00000078037	Transcript	missense_variant	1169	775	259	L/V	Ctg/Gtg	rs134777682	MODERATE	-	1	-	RSPO1	VGNC	-	protein_coding	-	-	-
3_108317327_G/A	3:108317327	A	ENSBTAG00000003849	ENSBTAT00000005018	Transcript	missense_variant	823	688	230	V/M	Gtg/Atg	rs132688029	MODERATE	-	1	-	GNL2	VGNC	-	protein_coding	-	-	-
3_108323418_A/G	3:108323418	G	ENSBTAG00000003849	ENSBTAT00000005018	Transcript	missense_variant	1450	1315	439	N/D	Aac/Gac	rs109212508	MODERATE	-	1	-	GNL2	VGNC	-	protein_coding	-	-	-
3_108329239_A/G	3:108329239	G	ENSBTAG00000003849	ENSBTAT00000005018	Transcript	missense_variant	2224	2089	697	I/V	Ata/Gta	rs109453109	MODERATE	-	1	-	GNL2	VGNC	-	protein_coding	-	-	-
3_108411276_T/C	3:108411276	C	ENSBTAG00000011316	ENSBTAT00000015041	Transcript	missense_variant	401	172	58	I/V	Atc/Gtc	rs137421234	MODERATE	-	-1	-	ZC3H12A	VGNC	-	protein_coding	-	-	-
3_109024337_G/A	3:109024337	A	ENSBTAG00000009269	ENSBTAT00000073656	Transcript	missense_variant	1597	1258	420	A/T	Gcc/Acc	rs135689222	MODERATE	-	1	-	GRIK3	VGNC	-	protein_coding	-	-	-
3_109538140_A/G	3:109538140	G	ENSBTAG00000038617	ENSBTAT00000052178	Transcript	missense_variant	1838	1772	591	F/S	tTc/tCc	rs110131023	MODERATE	-	-1	-	SH3D21	VGNC	-	protein_coding	-	-	-
3_109538633_C/A	3:109538633	A	ENSBTAG00000038617	ENSBTAT00000052178	Transcript	missense_variant	1345	1279	427	A/S	Gcc/Tcc	rs109190236	MODERATE	-	-1	-	SH3D21	VGNC	-	protein_coding	-	-	-
3_109549626_C/T	3:109549626	T	ENSBTAG00000038617	ENSBTAT00000052178	Transcript	missense_variant	647	581	194	R/H	cGt/cAt	rs207767029	MODERATE	-	-1	-	SH3D21	VGNC	-	protein_coding	-	-	-
3_109716210_C/A	3:109716210	A	ENSBTAG00000010175	ENSBTAT00000083731	Transcript	missense_variant	1069	74	25	P/Q	cCg/cAg	rs43367085	MODERATE	-	1	-	COL8A2	VGNC	-	protein_coding	-	-	-
3_109965932_G/A	3:109965932	A	ENSBTAG00000015220	ENSBTAT00000020250	Transcript	missense_variant,splice_region_variant	488	488	163	S/L	tCg/tTg	rs445556322	MODERATE	-	-1	-	AGO4	VGNC	-	protein_coding	-	-	-
3_110692126_G/C	3:110692126	C	ENSBTAG00000021948	ENSBTAT00000070872	Transcript	missense_variant	3267	2834	945	C/S	tGc/tCc	rs136841245	MODERATE	-	1	-	ZMYM6	VGNC	-	protein_coding	-	-	-
3_110806642_G/C	3:110806642	C	ENSBTAG00000013867	ENSBTAT00000006420	Transcript	missense_variant	2379	1744	582	A/P	Gcg/Ccg	rs443442497	MODERATE	-	1	-	DLGAP3	VGNC	-	protein_coding	-	-	-
3_110927372_G/C	3:110927372	C	ENSBTAG00000005719	ENSBTAT00000007518	Transcript	missense_variant	789	680	227	P/R	cCg/cGg	rs42955832	MODERATE	-	-1	-	GJB4	VGNC	-	protein_coding	-	-	-
3_110927387_C/T	3:110927387	T	ENSBTAG00000005719	ENSBTAT00000007518	Transcript	missense_variant	774	665	222	R/Q	cGg/cAg	rs42955831	MODERATE	-	-1	-	GJB4	VGNC	-	protein_coding	-	-	-
3_110931558_C/T	3:110931558	T	ENSBTAG00000005717	ENSBTAT00000007517	Transcript	missense_variant	741	595	199	V/I	Gtc/Atc	rs110940261	MODERATE	-	-1	-	GJB5	VGNC	-	protein_coding	-	-	-
3_111558653_A/G	3:111558653	G	ENSBTAG00000020798	ENSBTAT00000027715	Transcript	missense_variant	880	880	294	S/P	Tct/Cct	rs43366358	MODERATE	-	-1	-	C3H1orf94	VGNC	-	protein_coding	-	-	-
3_111567800_T/C	3:111567800	C	ENSBTAG00000020798	ENSBTAT00000027715	Transcript	missense_variant	397	397	133	K/E	Aag/Gag	rs43366348	MODERATE	-	-1	-	C3H1orf94	VGNC	-	protein_coding	-	-	-
3_111927336_C/T	3:111927336	T	ENSBTAG00000000335	ENSBTAT00000000438	Transcript	missense_variant	392	274	92	A/T	Gca/Aca	rs482173561	MODERATE	-	-1	-	HMGB4	VGNC	-	protein_coding	-	-	-
3_112096301_G/A	3:112096301	A	ENSBTAG00000005784	ENSBTAT00000007609	Transcript	missense_variant	3732	3611	1204	R/H	cGt/cAt	rs450197896	MODERATE	-	1	-	CSMD2	VGNC	-	protein_coding	-	-	-
3_112176164_G/A	3:112176164	A	ENSBTAG00000005784	ENSBTAT00000007609	Transcript	missense_variant	5858	5737	1913	V/M	Gtg/Atg	rs135824784	MODERATE	-	1	-	CSMD2	VGNC	-	protein_coding	-	-	-
3_112261505_G/A	3:112261505	A	ENSBTAG00000005784	ENSBTAT00000007609	Transcript	missense_variant	8874	8753	2918	R/H	cGt/cAt	rs450789739	MODERATE	-	1	-	CSMD2	VGNC	-	protein_coding	-	-	-
3_112267143_T/C	3:112267143	C	ENSBTAG00000005784	ENSBTAT00000007609	Transcript	missense_variant	9123	9002	3001	L/S	tTg/tCg	rs110298223	MODERATE	-	1	-	CSMD2	VGNC	-	protein_coding	-	-	-
3_112332871_T/C	3:112332871	C	ENSBTAG00000019555	ENSBTAT00000078171	Transcript	missense_variant	291	158	53	H/R	cAc/cGc	rs110282595	MODERATE	-	-1	-	ZSCAN20	VGNC	-	protein_coding	-	-	-
3_112557551_G/A	3:112557551	A	ENSBTAG00000014079	ENSBTAT00000018720	Transcript	missense_variant	2641	2414	805	R/Q	cGa/cAa	rs109242899	MODERATE	-	1	-	GIGYF2	VGNC	-	protein_coding	-	-	-
3_112657287_G/T	3:112657287	T	ENSBTAG00000008942	ENSBTAT00000011773	Transcript	missense_variant	210	86	29	A/E	gCg/gAg	-	MODERATE	-	-1	-	NGEF	VGNC	-	protein_coding	-	-	-
3_113518636_G/A	3:113518636	A	ENSBTAG00000024726	ENSBTAT00000042677	Transcript	missense_variant	1651	1622	541	S/L	tCg/tTg	rs381877917	MODERATE	-	-1	-	HJURP	VGNC	-	protein_coding	-	-	-
3_113523503_T/C	3:113523503	C	ENSBTAG00000024726	ENSBTAT00000042677	Transcript	missense_variant	376	347	116	Q/R	cAg/cGg	-	MODERATE	-	-1	-	HJURP	VGNC	-	protein_coding	-	-	-
3_113656037_G/A	3:113656037	A	ENSBTAG00000014652	ENSBTAT00000019509	Transcript	missense_variant	3092	3092	1031	C/Y	tGc/tAc	rs458326112	MODERATE	-	1	-	TRPM8	VGNC	-	protein_coding	-	-	-
3_114620212_A/C	3:114620212	C	ENSBTAG00000013869	ENSBTAT00000018420	Transcript	missense_variant	2440	2440	814	N/H	Aac/Cac	rs382050218	MODERATE	-	1	-	SH3BP4	VGNC	-	protein_coding	-	-	-
3_115643325_T/C	3:115643325	C	ENSBTAG00000008898	ENSBTAT00000011716	Transcript	missense_variant	676	676	226	S/G	Agc/Ggc	rs43372231	MODERATE	-	-1	-	GBX2	VGNC	-	protein_coding	-	-	-
3_116036906_A/G	3:116036906	G	ENSBTAG00000018424	ENSBTAT00000024512	Transcript	missense_variant	1153	1043	348	H/R	cAc/cGc	rs41879865	MODERATE	-	1	-	ACKR3	VGNC	-	protein_coding	-	-	-
3_116809540_A/C	3:116809540	C	ENSBTAG00000030190	ENSBTAT00000018479	Transcript	missense_variant	6860	6860	2287	F/C	tTt/tGt	rs209012300	MODERATE	-	-1	-	COL6A3	VGNC	-	protein_coding	-	-	-
3_116813809_T/C	3:116813809	C	ENSBTAG00000030190	ENSBTAT00000018479	Transcript	missense_variant	6622	6622	2208	T/A	Act/Gct	rs209660492	MODERATE	-	-1	-	COL6A3	VGNC	-	protein_coding	-	-	-
3_116833262_T/C	3:116833262	C	ENSBTAG00000030190	ENSBTAT00000018479	Transcript	missense_variant	3685	3685	1229	S/G	Agc/Ggc	rs209761439	MODERATE	-	-1	-	COL6A3	VGNC	-	protein_coding	-	-	-
3_116836192_T/C	3:116836192	C	ENSBTAG00000030190	ENSBTAT00000018479	Transcript	missense_variant	3280	3280	1094	I/V	Atc/Gtc	rs799500562	MODERATE	-	-1	-	COL6A3	VGNC	-	protein_coding	-	-	-
3_116879913_G/A	3:116879913	A	ENSBTAG00000001538	ENSBTAT00000002015	Transcript	missense_variant	44	44	15	R/H	cGt/cAt	rs43371943	MODERATE	-	1	-	-	-	-	protein_coding	-	-	-
3_116880120_A/G	3:116880120	G	ENSBTAG00000001538	ENSBTAT00000002015	Transcript	missense_variant	251	251	84	H/R	cAc/cGc	rs209024586	MODERATE	-	1	-	-	-	-	protein_coding	-	-	-
3_117014192_T/C	3:117014192	C	ENSBTAG00000017615	ENSBTAT00000023421	Transcript	missense_variant	179	179	60	L/P	cTg/cCg	rs210561652	MODERATE	-	1	-	PRLH	VGNC	-	protein_coding	-	-	-
3_118881083_C/T	3:118881083	T	ENSBTAG00000052181	ENSBTAT00000085343	Transcript	missense_variant	153	35	12	A/V	gCg/gTg	rs379592452	MODERATE	-	1	-	-	-	-	protein_coding	-	-	-
3_118881169_C/G	3:118881169	G	ENSBTAG00000052181	ENSBTAT00000085343	Transcript	missense_variant	239	121	41	P/A	Cct/Gct	-	MODERATE	-	1	-	-	-	-	protein_coding	-	-	-
3_118881199_A/G	3:118881199	G	ENSBTAG00000052181	ENSBTAT00000085343	Transcript	missense_variant	269	151	51	R/G	Agg/Ggg	-	MODERATE	-	1	-	-	-	-	protein_coding	-	-	-
3_118881205_C/T	3:118881205	T	ENSBTAG00000052181	ENSBTAT00000085343	Transcript	missense_variant	275	157	53	R/C	Cgc/Tgc	-	MODERATE	-	1	-	-	-	-	protein_coding	-	-	-
3_118881278_C/G	3:118881278	G	ENSBTAG00000052181	ENSBTAT00000085343	Transcript	missense_variant	348	230	77	A/G	gCc/gGc	-	MODERATE	-	1	-	-	-	-	protein_coding	-	-	-
3_118881280_G/A	3:118881280	A	ENSBTAG00000052181	ENSBTAT00000085343	Transcript	missense_variant	350	232	78	V/I	Gtc/Atc	-	MODERATE	-	1	-	-	-	-	protein_coding	-	-	-
3_118928709_T/C	3:118928709	C	ENSBTAG00000040084	ENSBTAT00000055615	Transcript	missense_variant	788	788	263	Q/R	cAg/cGg	rs445520725	MODERATE	-	-1	-	OR6B2	VGNC	-	protein_coding	-	-	-
3_118928824_C/T	3:118928824	T	ENSBTAG00000040084	ENSBTAT00000055615	Transcript	missense_variant	673	673	225	V/I	Gtc/Atc	rs380548785	MODERATE	-	-1	-	OR6B2	VGNC	-	protein_coding	-	-	-
3_118995027_C/T	3:118995027	T	ENSBTAG00000050702	ENSBTAT00000070701	Transcript	missense_variant	68	68	23	A/V	gCg/gTg	rs208079474	MODERATE	-	1	-	OR9S41	VGNC	-	protein_coding	-	-	-
3_118995048_C/G	3:118995048	G	ENSBTAG00000050702	ENSBTAT00000070701	Transcript	missense_variant	89	89	30	A/G	gCc/gGc	rs467986575	MODERATE	-	1	-	OR9S41	VGNC	-	protein_coding	-	-	-
3_118995659_A/C	3:118995659	C	ENSBTAG00000050702	ENSBTAT00000070701	Transcript	missense_variant	700	700	234	S/R	Agc/Cgc	rs41610575	MODERATE	-	1	-	OR9S41	VGNC	-	protein_coding	-	-	-
3_119006161_G/A	3:119006161	A	ENSBTAG00000051922	ENSBTAT00000083181	Transcript	missense_variant	637	637	213	V/M	Gtg/Atg	rs42659401	MODERATE	-	1	-	OR9S3	VGNC	-	protein_coding	-	-	-
3_119044783_T/G	3:119044783	G	ENSBTAG00000055173	ENSBTAT00000073511	Transcript	missense_variant	285	285	95	F/L	ttT/ttG	rs476594655	MODERATE	-	1	-	OR9S33	VGNC	-	protein_coding	-	-	-
3_119089753_T/C	3:119089753	C	ENSBTAG00000052156	ENSBTAT00000082633	Transcript	missense_variant	125	125	42	V/A	gTc/gCc	rs384117656	MODERATE	-	1	-	OR9S32	VGNC	-	protein_coding	-	-	-
3_119090034_A/C	3:119090034	C	ENSBTAG00000052156	ENSBTAT00000082633	Transcript	missense_variant	406	406	136	T/P	Acc/Ccc	rs43097621	MODERATE	-	1	-	OR9S32	VGNC	-	protein_coding	-	-	-
3_119090064_C/T	3:119090064	T	ENSBTAG00000052156	ENSBTAT00000082633	Transcript	missense_variant	436	436	146	R/C	Cgc/Tgc	rs208600701	MODERATE	-	1	-	OR9S32	VGNC	-	protein_coding	-	-	-
3_119090419_C/A	3:119090419	A	ENSBTAG00000052156	ENSBTAT00000082633	Transcript	missense_variant	791	791	264	P/Q	cCa/cAa	-	MODERATE	-	1	-	OR9S32	VGNC	-	protein_coding	-	-	-
3_119090545_G/C	3:119090545	C	ENSBTAG00000052156	ENSBTAT00000082633	Transcript	missense_variant	917	917	306	R/T	aGa/aCa	-	MODERATE	-	1	-	OR9S32	VGNC	-	protein_coding	-	-	-
3_119099840_G/A	3:119099840	A	ENSBTAG00000047496	ENSBTAT00000063411	Transcript	missense_variant	248	248	83	S/L	tCg/tTg	rs460744704	MODERATE	-	-1	-	-	-	-	protein_coding	-	-	-
3_119100177_T/C	3:119100177	C	ENSBTAG00000047496	ENSBTAT00000063411	Transcript	missense_variant	7	7	3	N/D	Aac/Gac	rs43098254	MODERATE	-	-1	-	-	-	-	protein_coding	-	-	-
3_119124439_A/G	3:119124439	G	ENSBTAG00000049938	ENSBTAT00000086774	Transcript	missense_variant	944	944	315	V/A	gTg/gCg	-	MODERATE	-	-1	-	-	-	-	protein_coding	-	-	-
3_119152512_A/G	3:119152512	G	ENSBTAG00000054269	ENSBTAT00000067778	Transcript	missense_variant	164	164	55	M/T	aTg/aCg	rs42832256	MODERATE	-	-1	-	OR9S43	VGNC	-	protein_coding	-	-	-
3_119197255_C/T	3:119197255	T	ENSBTAG00000040217	ENSBTAT00000056882	Transcript	missense_variant	753	753	251	M/I	atG/atA	-	MODERATE	-	-1	-	OR9S35P	VGNC	-	protein_coding	-	-	-
3_119197461_A/T	3:119197461	T	ENSBTAG00000040217	ENSBTAT00000056882	Transcript	missense_variant	547	547	183	F/I	Ttt/Att	-	MODERATE	-	-1	-	OR9S35P	VGNC	-	protein_coding	-	-	-
3_119197604_A/G	3:119197604	G	ENSBTAG00000040217	ENSBTAT00000056882	Transcript	missense_variant	404	404	135	L/P	cTc/cCc	-	MODERATE	-	-1	-	OR9S35P	VGNC	-	protein_coding	-	-	-
3_119197614_T/C	3:119197614	C	ENSBTAG00000040217	ENSBTAT00000056882	Transcript	missense_variant	394	394	132	I/V	Atc/Gtc	-	MODERATE	-	-1	-	OR9S35P	VGNC	-	protein_coding	-	-	-
3_119197620_C/T	3:119197620	T	ENSBTAG00000040217	ENSBTAT00000056882	Transcript	missense_variant	388	388	130	V/M	Gtg/Atg	-	MODERATE	-	-1	-	OR9S35P	VGNC	-	protein_coding	-	-	-
3_119229716_T/C	3:119229716	C	ENSBTAG00000052894	ENSBTAT00000074318	Transcript	missense_variant	923	923	308	D/G	gAt/gGt	-	MODERATE	-	-1	-	-	-	-	protein_coding	-	-	-
3_119229786_T/C	3:119229786	C	ENSBTAG00000052894	ENSBTAT00000074318	Transcript	missense_variant	853	853	285	I/V	Atc/Gtc	-	MODERATE	-	-1	-	-	-	-	protein_coding	-	-	-
3_119258436_A/T	3:119258436	T	ENSBTAG00000051636	ENSBTAT00000081483	Transcript	missense_variant	818	818	273	M/K	aTg/aAg	-	MODERATE	-	-1	-	OR9S42	VGNC	-	protein_coding	-	-	-
3_119258503_C/T	3:119258503	T	ENSBTAG00000051636	ENSBTAT00000081483	Transcript	missense_variant	751	751	251	V/I	Gtc/Atc	-	MODERATE	-	-1	-	OR9S42	VGNC	-	protein_coding	-	-	-
3_119258605_T/C	3:119258605	C	ENSBTAG00000051636	ENSBTAT00000081483	Transcript	missense_variant	649	649	217	I/V	Atc/Gtc	rs383635721	MODERATE	-	-1	-	OR9S42	VGNC	-	protein_coding	-	-	-
3_119258614_T/C	3:119258614	C	ENSBTAG00000051636	ENSBTAT00000081483	Transcript	missense_variant	640	640	214	M/V	Atg/Gtg	rs210425822	MODERATE	-	-1	-	OR9S42	VGNC	-	protein_coding	-	-	-
3_119258793_C/A	3:119258793	A	ENSBTAG00000051636	ENSBTAT00000081483	Transcript	missense_variant	461	461	154	C/F	tGt/tTt	rs386110592	MODERATE	-	-1	-	OR9S42	VGNC	-	protein_coding	-	-	-
3_119258887_A/G	3:119258887	G	ENSBTAG00000051636	ENSBTAT00000081483	Transcript	missense_variant	367	367	123	C/R	Tgc/Cgc	-	MODERATE	-	-1	-	OR9S42	VGNC	-	protein_coding	-	-	-
3_119259090_T/C	3:119259090	C	ENSBTAG00000051636	ENSBTAT00000081483	Transcript	missense_variant	164	164	55	H/R	cAt/cGt	-	MODERATE	-	-1	-	OR9S42	VGNC	-	protein_coding	-	-	-
3_119259091_G/T	3:119259091	T	ENSBTAG00000051636	ENSBTAT00000081483	Transcript	missense_variant	163	163	55	H/N	Cat/Aat	-	MODERATE	-	-1	-	OR9S42	VGNC	-	protein_coding	-	-	-
3_119259145_C/T	3:119259145	T	ENSBTAG00000051636	ENSBTAT00000081483	Transcript	missense_variant	109	109	37	V/M	Gtg/Atg	-	MODERATE	-	-1	-	OR9S42	VGNC	-	protein_coding	-	-	-
3_119282039_AGA/-	3:119282039-119282041	-	ENSBTAG00000054805	ENSBTAT00000067167	Transcript	inframe_deletion	326-328	326-328	109-110	FS/S	tTCTcc/tcc	-	MODERATE	-	-1	-	OR9S23B	VGNC	-	protein_coding	-	-	-
3_119309021_G/A	3:119309021	A	ENSBTAG00000049732	ENSBTAT00000081703	Transcript	missense_variant	449	449	150	R/H	cGc/cAc	rs42825300	MODERATE	-	1	-	OR9S39	VGNC	-	protein_coding	-	-	-
3_119309239_A/G	3:119309239	G	ENSBTAG00000049732	ENSBTAT00000081703	Transcript	missense_variant	667	667	223	T/A	Acc/Gcc	-	MODERATE	-	1	-	OR9S39	VGNC	-	protein_coding	-	-	-
3_119309240_C/T	3:119309240	T	ENSBTAG00000049732	ENSBTAT00000081703	Transcript	missense_variant	668	668	223	T/I	aCc/aTc	-	MODERATE	-	1	-	OR9S39	VGNC	-	protein_coding	-	-	-
3_119331532_A/G	3:119331532	G	ENSBTAG00000050120	ENSBTAT00000064072	Transcript	missense_variant	58	58	20	T/A	Act/Gct	-	MODERATE	-	1	-	OR9S44P	VGNC	-	protein_coding	-	-	-
3_119331707_C/T	3:119331707	T	ENSBTAG00000050120	ENSBTAT00000064072	Transcript	missense_variant	233	233	78	S/L	tCa/tTa	-	MODERATE	-	1	-	OR9S44P	VGNC	-	protein_coding	-	-	-
3_119331920_A/C	3:119331920	C	ENSBTAG00000050120	ENSBTAT00000064072	Transcript	missense_variant	415	415	139	M/L	Atg/Ctg	-	MODERATE	-	1	-	OR9S44P	VGNC	-	protein_coding	-	-	-
3_119332133_C/T	3:119332133	T	ENSBTAG00000050120	ENSBTAT00000064072	Transcript	missense_variant	628	628	210	R/C	Cgc/Tgc	rs135362820	MODERATE	-	1	-	OR9S44P	VGNC	-	protein_coding	-	-	-
3_119332194_T/C	3:119332194	C	ENSBTAG00000050120	ENSBTAT00000064072	Transcript	missense_variant	689	689	230	F/S	tTc/tCc	-	MODERATE	-	1	-	OR9S44P	VGNC	-	protein_coding	-	-	-
3_119332352_T/A	3:119332352	A	ENSBTAG00000050120	ENSBTAT00000064072	Transcript	missense_variant	847	847	283	W/R	Tgg/Agg	rs210161075	MODERATE	-	1	-	OR9S44P	VGNC	-	protein_coding	-	-	-
3_119457366_A/G	3:119457366	G	ENSBTAG00000053696	ENSBTAT00000084862	Transcript	missense_variant	871	190	64	N/D	Aac/Gac	rs43747803	MODERATE	-	1	-	-	-	-	protein_coding	-	-	-
3_119459228_G/C	3:119459228	C	ENSBTAG00000053696	ENSBTAT00000084862	Transcript	missense_variant	989	308	103	W/S	tGg/tCg	rs208801492	MODERATE	-	1	-	-	-	-	protein_coding	-	-	-
3_119463019_G/C	3:119463019	C	ENSBTAG00000053696	ENSBTAT00000084862	Transcript	missense_variant	1354	673	225	V/L	Gtc/Ctc	rs448739187	MODERATE	-	1	-	-	-	-	protein_coding	-	-	-
3_119492985_G/A	3:119492985	A	ENSBTAG00000049808	ENSBTAT00000085850	Transcript	missense_variant	1023	662	221	S/N	aGc/aAc	-	MODERATE	-	1	-	IL3RA	VGNC	-	protein_coding	-	-	-
3_119633457_C/T	3:119633457	T	ENSBTAG00000054249	ENSBTAT00000067919	Transcript	missense_variant	295	295	99	L/F	Ctt/Ttt	rs211501399	MODERATE	-	1	-	OR9S40	VGNC	-	protein_coding	-	-	-
3_119633799_G/A	3:119633799	A	ENSBTAG00000054249	ENSBTAT00000067919	Transcript	missense_variant	637	637	213	V/M	Gtg/Atg	rs207505503	MODERATE	-	1	-	OR9S40	VGNC	-	protein_coding	-	-	-
3_119633823_G/A	3:119633823	A	ENSBTAG00000054249	ENSBTAT00000067919	Transcript	missense_variant	661	661	221	V/I	Gtc/Atc	rs442591708	MODERATE	-	1	-	OR9S40	VGNC	-	protein_coding	-	-	-
3_119633824_T/C	3:119633824	C	ENSBTAG00000054249	ENSBTAT00000067919	Transcript	missense_variant	662	662	221	V/A	gTc/gCc	rs440541004	MODERATE	-	1	-	OR9S40	VGNC	-	protein_coding	-	-	-
3_119649049_G/A	3:119649049	A	ENSBTAG00000053267	ENSBTAT00000075572	Transcript	missense_variant	190	190	64	V/M	Gtg/Atg	rs210012347	MODERATE	-	1	-	OR9S15	VGNC	-	protein_coding	-	-	-
3_119649239_G/A	3:119649239	A	ENSBTAG00000053267	ENSBTAT00000075572	Transcript	missense_variant	380	380	127	R/H	cGc/cAc	rs210747038	MODERATE	-	1	-	OR9S15	VGNC	-	protein_coding	-	-	-
3_119953014_C/T	3:119953014	T	ENSBTAG00000049766	ENSBTAT00000072929	Transcript	missense_variant	157	157	53	R/C	Cgc/Tgc	-	MODERATE	-	1	-	DUSP28	VGNC	-	protein_coding	-	-	-
3_120013790_C/T	3:120013790	T	ENSBTAG00000030193	ENSBTAT00000021281	Transcript	missense_variant	1766	1229	410	A/V	gCc/gTc	rs43372702	MODERATE	-	1	-	GPR35	VGNC	-	protein_coding	-	-	-
3_120174726_T/C	3:120174726	C	ENSBTAG00000012374	ENSBTAT00000016419	Transcript	missense_variant	146	85	29	T/A	Acg/Gcg	rs110325283	MODERATE	-	-1	-	MAB21L4	VGNC	-	protein_coding	-	-	-
3_120207143_C/G	3:120207143	G	ENSBTAG00000005168	ENSBTAT00000071344	Transcript	missense_variant	1849	1157	386	T/S	aCc/aGc	rs110063818	MODERATE	-	1	-	CROCC2	VGNC	-	protein_coding	-	-	-
3_120208356_G/C	3:120208356	C	ENSBTAG00000005168	ENSBTAT00000071344	Transcript	missense_variant	2224	1532	511	G/A	gGc/gCc	rs135358765	MODERATE	-	1	-	CROCC2	VGNC	-	protein_coding	-	-	-
3_120231885_A/G	3:120231885	G	ENSBTAG00000005168	ENSBTAT00000071344	Transcript	missense_variant	4177	3485	1162	H/R	cAc/cGc	rs379091347	MODERATE	-	1	-	CROCC2	VGNC	-	protein_coding	-	-	-
3_120231948_G/C	3:120231948	C	ENSBTAG00000005168	ENSBTAT00000071344	Transcript	missense_variant	4240	3548	1183	S/T	aGc/aCc	rs109492170	MODERATE	-	1	-	CROCC2	VGNC	-	protein_coding	-	-	-
3_120233177_C/T	3:120233177	T	ENSBTAG00000005168	ENSBTAT00000071344	Transcript	missense_variant	4437	3745	1249	P/S	Ccc/Tcc	rs208869016	MODERATE	-	1	-	CROCC2	VGNC	-	protein_coding	-	-	-
3_120233214_T/G	3:120233214	G	ENSBTAG00000005168	ENSBTAT00000071344	Transcript	missense_variant	4474	3782	1261	L/R	cTa/cGa	rs382177435	MODERATE	-	1	-	CROCC2	VGNC	-	protein_coding	-	-	-
3_120307004_G/A	3:120307004	A	ENSBTAG00000014132	ENSBTAT00000018790	Transcript	missense_variant	2617	2617	873	V/I	Gtc/Atc	-	MODERATE	-	1	-	SNED1	VGNC	-	protein_coding	-	-	-
3_120323201_A/G	3:120323201	G	ENSBTAG00000014132	ENSBTAT00000018790	Transcript	missense_variant	4033	4033	1345	T/A	Acc/Gcc	rs109906932	MODERATE	-	1	-	SNED1	VGNC	-	protein_coding	-	-	-
3_120353899_C/A	3:120353899	A	ENSBTAG00000000785	ENSBTAT00000001044	Transcript	missense_variant	1433	1372	458	A/S	Gcc/Tcc	rs132844249	MODERATE	-	-1	-	PASK	VGNC	-	protein_coding	-	-	-
3_120439093_T/C	3:120439093	C	ENSBTAG00000004315	ENSBTAT00000070810	Transcript	missense_variant,splice_region_variant	1148	875	292	K/R	aAa/aGa	rs110390049	MODERATE	-	-1	-	HDLBP	VGNC	-	protein_coding	-	-	-
3_120723903_C/A	3:120723903	A	ENSBTAG00000015401	ENSBTAT00000020474	Transcript	missense_variant	1080	1011	337	S/R	agC/agA	rs135865706	MODERATE	-	1	-	ATG4B	VGNC	-	protein_coding	-	-	-
3_120767895_A/G	3:120767895	G	ENSBTAG00000002847	ENSBTAT00000081426	Transcript	missense_variant	870	233	78	Q/R	cAg/cGg	rs211533906	MODERATE	-	1	-	D2HGDH	VGNC	-	protein_coding	-	-	-
3_120780141_G/T	3:120780141	T	ENSBTAG00000002847	ENSBTAT00000081426	Transcript	missense_variant	1829	1192	398	D/Y	Gac/Tac	rs433873421	MODERATE	-	1	-	D2HGDH	VGNC	-	protein_coding	-	-	-
3_120817791_A/G	3:120817791	G	ENSBTAG00000009093	ENSBTAT00000011986	Transcript	missense_variant	209	209	70	H/R	cAc/cGc	rs136407403	MODERATE	-	1	-	GAL3ST2	VGNC	-	protein_coding	-	-	-
3_120818866_C/G	3:120818866	G	ENSBTAG00000009093	ENSBTAT00000011986	Transcript	missense_variant	598	598	200	H/D	Cac/Gac	rs41717193	MODERATE	-	1	-	GAL3ST2	VGNC	-	protein_coding	-	-	-
3_120861902_GCCCGCCCGGCGGGGCCGAGTGCCGCGTCA/-	3:120861902-120861931	-	ENSBTAG00000040598	ENSBTAT00000057411	Transcript	inframe_deletion	335-364	284-313	95-105	CPPGGAECRVS/C	tGCCCGCCCGGCGGGGCCGAGTGCCGCGTCAgc/tgc	-	MODERATE	-	1	-	RTP5	VGNC	-	protein_coding	-	-	-
3_120862012_G/A	3:120862012	A	ENSBTAG00000040598	ENSBTAT00000057411	Transcript	missense_variant	445	394	132	D/N	Gac/Aac	rs42787020	MODERATE	-	1	-	RTP5	VGNC	-	protein_coding	-	-	-
3_120863090_G/A	3:120863090	A	ENSBTAG00000040598	ENSBTAT00000057411	Transcript	missense_variant	1523	1472	491	R/H	cGt/cAt	rs209662998	MODERATE	-	1	-	RTP5	VGNC	-	protein_coding	-	-	-
3_120967206_C/G	3:120967206	G	ENSBTAG00000030892	ENSBTAT00000043704	Transcript	missense_variant	1230	1230	410	D/E	gaC/gaG	rs211455984	MODERATE	-	1	-	-	-	-	protein_coding	-	-	-
3_120967252_A/G	3:120967252	G	ENSBTAG00000030892	ENSBTAT00000043704	Transcript	missense_variant	1276	1276	426	S/G	Agc/Ggc	rs449415680	MODERATE	-	1	-	-	-	-	protein_coding	-	-	-
4_5457583_C/A	4:5457583	A	ENSBTAG00000001500	ENSBTAT00000001962	Transcript	missense_variant	985	765	255	D/E	gaC/gaA	rs136543861	MODERATE	-	1	-	FIGNL1	VGNC	-	protein_coding	-	-	-
4_5806451_C/T	4:5806451	T	ENSBTAG00000043955	ENSBTAT00000061416	Transcript	missense_variant	247	247	83	V/I	Gtt/Att	rs109537075	MODERATE	-	-1	-	SPATA48	VGNC	-	protein_coding	-	-	-
4_7619790_C/A	4:7619790	A	ENSBTAG00000008428	ENSBTAT00000011088	Transcript	missense_variant	1457	1428	476	E/D	gaG/gaT	rs42592250	MODERATE	-	-1	-	UPP1	VGNC	-	protein_coding	-	-	-
4_7632416_G/A	4:7632416	A	ENSBTAG00000008428	ENSBTAT00000011088	Transcript	missense_variant	625	596	199	T/M	aCg/aTg	rs109354452	MODERATE	-	-1	-	UPP1	VGNC	-	protein_coding	-	-	-
4_7704911_A/G	4:7704911	G	ENSBTAG00000008155	ENSBTAT00000010721	Transcript	missense_variant	256	112	38	N/D	Aac/Gac	rs135851616	MODERATE	-	1	-	SUN3	VGNC	-	protein_coding	-	-	-
4_9820541_G/A	4:9820541	A	ENSBTAG00000024431	ENSBTAT00000033872	Transcript	missense_variant	2683	2683	895	R/W	Cgg/Tgg	rs43372164	MODERATE	-	-1	-	PEX1	VGNC	-	protein_coding	-	-	-
4_9827652_T/C	4:9827652	C	ENSBTAG00000024431	ENSBTAT00000033872	Transcript	missense_variant	2044	2044	682	I/V	Att/Gtt	rs109560402	MODERATE	-	-1	-	PEX1	VGNC	-	protein_coding	-	-	-
4_9848060_G/T	4:9848060	T	ENSBTAG00000024431	ENSBTAT00000033872	Transcript	missense_variant	1139	1139	380	A/D	gCc/gAc	rs43376118	MODERATE	-	-1	-	PEX1	VGNC	-	protein_coding	-	-	-
4_10206455_T/G	4:10206455	G	ENSBTAG00000051416	ENSBTAT00000079652	Transcript	missense_variant	165	165	55	N/K	aaT/aaG	rs42524769	MODERATE	-	1	-	-	-	-	protein_coding	-	-	-
4_10784111_C/A	4:10784111	A	ENSBTAG00000017458	ENSBTAT00000087257	Transcript	missense_variant	1506	1327	443	A/S	Gcg/Tcg	rs133165810	MODERATE	-	-1	-	CALCR	VGNC	-	protein_coding	-	-	-
4_11242842_C/G	4:11242842	G	ENSBTAG00000000820	ENSBTAT00000001086	Transcript	missense_variant	310	85	29	Q/E	Cag/Gag	rs1116021015	MODERATE	-	1	-	GNG11	VGNC	-	protein_coding	-	-	-
4_12852992_A/G	4:12852992	G	ENSBTAG00000047555	ENSBTAT00000065396	Transcript	missense_variant	79	79	27	S/G	Agc/Ggc	rs136584855	MODERATE	-	1	-	-	-	-	protein_coding	-	-	-
4_13707157_G/A	4:13707157	A	ENSBTAG00000035660	ENSBTAT00000050149	Transcript	missense_variant	23	23	8	R/H	cGc/cAc	rs383027321	MODERATE	-	1	-	-	-	-	protein_coding	-	-	-
4_13707160_G/A	4:13707160	A	ENSBTAG00000035660	ENSBTAT00000050149	Transcript	missense_variant	26	26	9	R/Q	cGg/cAg	rs135847409	MODERATE	-	1	-	-	-	-	protein_coding	-	-	-
4_13707199_A/C	4:13707199	C	ENSBTAG00000035660	ENSBTAT00000050149	Transcript	missense_variant	65	65	22	N/T	aAt/aCt	rs448517375	MODERATE	-	1	-	-	-	-	protein_coding	-	-	-
4_14466474_A/T	4:14466474	T	ENSBTAG00000054132	ENSBTAT00000077054	Transcript	missense_variant	350	350	117	M/K	aTg/aAg	rs210744987	MODERATE	-	-1	-	-	-	-	protein_coding	-	-	-
4_14466501_G/A	4:14466501	A	ENSBTAG00000054132	ENSBTAT00000077054	Transcript	missense_variant	323	323	108	S/L	tCa/tTa	rs110520785	MODERATE	-	-1	-	-	-	-	protein_coding	-	-	-
4_15308789_C/G	4:15308789	G	ENSBTAG00000004995	ENSBTAT00000006572	Transcript	missense_variant	917	93	31	F/L	ttC/ttG	rs137170666	MODERATE	-	1	-	C1GALT1	VGNC	-	protein_coding	-	-	-
4_20678141_A/G	4:20678141	G	ENSBTAG00000009786	ENSBTAT00000012910	Transcript	missense_variant	1163	1102	368	I/V	Ata/Gta	rs43372439	MODERATE	-	1	-	SCIN	VGNC	-	protein_coding	-	-	-
4_20756764_C/T	4:20756764	T	ENSBTAG00000053466	ENSBTAT00000078487	Transcript	missense_variant	46	46	16	R/C	Cgc/Tgc	rs43375434	MODERATE	-	1	-	-	-	-	protein_coding	-	-	-
4_20756795_G/A	4:20756795	A	ENSBTAG00000053466	ENSBTAT00000078487	Transcript	missense_variant	77	77	26	R/Q	cGg/cAg	rs43375433	MODERATE	-	1	-	-	-	-	protein_coding	-	-	-
4_22134776_T/C	4:22134776	C	ENSBTAG00000015981	ENSBTAT00000075156	Transcript	missense_variant	1610	716	239	N/S	aAc/aGc	rs384601443	MODERATE	-	-1	-	ETV1	VGNC	-	protein_coding	-	-	-
4_25855393_G/A	4:25855393	A	ENSBTAG00000007746	ENSBTAT00000010187	Transcript	missense_variant	2503	2456	819	R/H	cGt/cAt	rs110687778	MODERATE	-	1	-	AHR	EntrezGene	-	protein_coding	-	-	-
4_28410337_G/A	4:28410337	A	ENSBTAG00000006721	ENSBTAT00000047621	Transcript	missense_variant	143	92	31	A/V	gCg/gTg	rs43710292	MODERATE	-	-1	-	POLR1F	VGNC	-	protein_coding	-	-	-
4_29493801_C/G	4:29493801	G	ENSBTAG00000002604	ENSBTAT00000003368	Transcript	missense_variant	665	665	222	G/A	gGg/gCg	rs381067045	MODERATE	-	-1	-	SP8	VGNC	-	protein_coding	-	-	-
4_30029472_C/G	4:30029472	G	ENSBTAG00000045673	ENSBTAT00000063347	Transcript	missense_variant	50	50	17	P/R	cCg/cGg	rs207891692	MODERATE	-	1	-	-	-	-	protein_coding	-	-	-
4_30029476_G/T	4:30029476	T	ENSBTAG00000045673	ENSBTAT00000063347	Transcript	missense_variant	54	54	18	R/S	agG/agT	rs384083070	MODERATE	-	1	-	-	-	-	protein_coding	-	-	-
4_30029762_T/C	4:30029762	C	ENSBTAG00000045673	ENSBTAT00000063347	Transcript	missense_variant	340	340	114	C/R	Tgt/Cgt	rs133568304	MODERATE	-	1	-	-	-	-	protein_coding	-	-	-
4_30227410_C/G	4:30227410	G	ENSBTAG00000014389	ENSBTAT00000078710	Transcript	missense_variant	831	632	211	A/G	gCt/gGt	rs43062765	MODERATE	-	1	-	SP4	VGNC	-	protein_coding	-	-	-
4_30227850_G/A	4:30227850	A	ENSBTAG00000014389	ENSBTAT00000078710	Transcript	missense_variant	1271	1072	358	V/I	Gtt/Att	rs43062764	MODERATE	-	1	-	SP4	VGNC	-	protein_coding	-	-	-
4_31834186_C/T	4:31834186	T	ENSBTAG00000016014	ENSBTAT00000021317	Transcript	missense_variant	476	410	137	P/L	cCg/cTg	rs717427782	MODERATE	-	1	-	NUP42	VGNC	-	protein_coding	-	-	-
4_31839815_C/T	4:31839815	T	ENSBTAG00000016014	ENSBTAT00000021317	Transcript	missense_variant	656	590	197	A/V	gCa/gTa	rs133973817	MODERATE	-	1	-	NUP42	VGNC	-	protein_coding	-	-	-
4_31843290_G/T	4:31843290	T	ENSBTAG00000016014	ENSBTAT00000021317	Transcript	missense_variant	886	820	274	A/S	Gcc/Tcc	rs43385475	MODERATE	-	1	-	NUP42	VGNC	-	protein_coding	-	-	-
4_31843485_G/A	4:31843485	A	ENSBTAG00000016014	ENSBTAT00000021317	Transcript	missense_variant	1081	1015	339	V/I	Gta/Ata	rs43385474	MODERATE	-	1	-	NUP42	VGNC	-	protein_coding	-	-	-
4_32404224_G/A	4:32404224	A	ENSBTAG00000052947	ENSBTAT00000067378	Transcript	missense_variant	529	523	175	R/W	Cgg/Tgg	rs110991159	MODERATE	-	-1	-	-	-	-	protein_coding	-	-	-
4_32438057_C/T	4:32438057	T	ENSBTAG00000015666	ENSBTAT00000066889	Transcript	missense_variant	3653	3653	1218	R/H	cGc/cAc	rs208239142	MODERATE	-	-1	-	-	-	-	protein_coding	-	-	-
4_32448635_C/T	4:32448635	T	ENSBTAG00000015666	ENSBTAT00000066889	Transcript	missense_variant	3365	3365	1122	C/Y	tGt/tAt	rs43381133	MODERATE	-	-1	-	-	-	-	protein_coding	-	-	-
4_32480204_C/G	4:32480204	G	ENSBTAG00000015666	ENSBTAT00000066889	Transcript	missense_variant	1781	1781	594	G/A	gGa/gCa	-	MODERATE	-	-1	-	-	-	-	protein_coding	-	-	-
4_32504860_C/T	4:32504860	T	ENSBTAG00000015666	ENSBTAT00000066889	Transcript	missense_variant	728	728	243	R/H	cGc/cAc	rs383199076	MODERATE	-	-1	-	-	-	-	protein_coding	-	-	-
4_33038973_C/A	4:33038973	A	ENSBTAG00000005653	ENSBTAT00000070307	Transcript	missense_variant	2289	1507	503	Q/K	Cag/Aag	rs207536514	MODERATE	-	1	-	ABCB4	VGNC	-	protein_coding	-	-	-
4_33212468_A/G	4:33212468	G	ENSBTAG00000035379	ENSBTAT00000054559	Transcript	missense_variant	80	80	27	K/R	aAa/aGa	rs43386192	MODERATE	-	1	-	-	-	-	protein_coding	-	-	-
4_33652107_C/T	4:33652107	T	ENSBTAG00000018989	ENSBTAT00000025275	Transcript	missense_variant	2405	2101	701	V/M	Gtg/Atg	rs210574019	MODERATE	-	-1	-	GRM3	VGNC	-	protein_coding	-	-	-
4_37207223_T/G	4:37207223	G	ENSBTAG00000014920	ENSBTAT00000019866	Transcript	missense_variant	2207	1627	543	S/A	Tcc/Gcc	rs379454901	MODERATE	-	1	-	SEMA3E	VGNC	-	protein_coding	-	-	-
4_43476821_A/T	4:43476821	T	ENSBTAG00000015753	ENSBTAT00000020914	Transcript	missense_variant	1469	1469	490	L/Q	cTa/cAa	rs110854092	MODERATE	-	-1	-	RSBN1L	VGNC	-	protein_coding	-	-	-
4_43490175_C/T	4:43490175	T	ENSBTAG00000052433	ENSBTAT00000078079	Transcript	missense_variant	1394	1394	465	T/I	aCc/aTc	rs135110957	MODERATE	-	1	-	-	-	-	protein_coding	-	-	-
4_43490585_A/C	4:43490585	C	ENSBTAG00000052433	ENSBTAT00000078079	Transcript	missense_variant	1804	1804	602	S/R	Agt/Cgt	rs380426903	MODERATE	-	1	-	-	-	-	protein_coding	-	-	-
4_43852440_G/C	4:43852440	C	ENSBTAG00000054348	ENSBTAT00000076055	Transcript	missense_variant	1258	1258	420	L/V	Ctc/Gtc	-	MODERATE	-	-1	-	-	-	-	protein_coding	-	-	-
4_43852632_T/C	4:43852632	C	ENSBTAG00000054348	ENSBTAT00000076055	Transcript	missense_variant	1066	1066	356	S/G	Agt/Ggt	-	MODERATE	-	-1	-	-	-	-	protein_coding	-	-	-
4_44004056_G/T	4:44004056	T	ENSBTAG00000009717	ENSBTAT00000012815	Transcript	missense_variant	1385	702	234	E/D	gaG/gaT	rs110820346	MODERATE	-	1	-	FGL2	VGNC	-	protein_coding	-	-	-
4_44732378_G/A	4:44732378	A	ENSBTAG00000003658	ENSBTAT00000004768	Transcript	missense_variant	6238	6238	2080	H/Y	Cat/Tat	rs43389699	MODERATE	-	-1	-	RELN	VGNC	-	protein_coding	-	-	-
4_44738409_C/T	4:44738409	T	ENSBTAG00000003658	ENSBTAT00000004768	Transcript	missense_variant	5580	5580	1860	M/I	atG/atA	rs382066665	MODERATE	-	-1	-	RELN	VGNC	-	protein_coding	-	-	-
4_44787982_G/A	4:44787982	A	ENSBTAG00000003658	ENSBTAT00000004768	Transcript	missense_variant	3133	3133	1045	R/C	Cgc/Tgc	rs438335945	MODERATE	-	-1	-	RELN	VGNC	-	protein_coding	-	-	-
4_44864546_T/C	4:44864546	C	ENSBTAG00000003658	ENSBTAT00000004768	Transcript	missense_variant	1300	1300	434	M/V	Atg/Gtg	rs133818125	MODERATE	-	-1	-	RELN	VGNC	-	protein_coding	-	-	-
4_45413955_T/A	4:45413955	A	ENSBTAG00000040058	ENSBTAT00000048911	Transcript	missense_variant	179	107	36	Y/F	tAt/tTt	rs471505099	MODERATE	-	-1	-	ORC5	VGNC	-	protein_coding	-	-	-
4_45765228_G/A	4:45765228	A	ENSBTAG00000048818	ENSBTAT00000076772	Transcript	missense_variant	212	212	71	S/L	tCg/tTg	rs209915712	MODERATE	-	-1	-	-	-	-	protein_coding	-	-	-
4_45937650_G/A	4:45937650	A	ENSBTAG00000048818	ENSBTAT00000076772	Transcript	missense_variant	11	11	4	T/I	aCc/aTc	rs211180392	MODERATE	-	-1	-	-	-	-	protein_coding	-	-	-
4_46242800_C/A	4:46242800	A	ENSBTAG00000009207	ENSBTAT00000012129	Transcript	missense_variant	233	233	78	P/H	cCt/cAt	-	MODERATE	-	1	-	KMT2E	VGNC	-	protein_coding	-	-	-
4_46280869_G/T	4:46280869	T	ENSBTAG00000009207	ENSBTAT00000012129	Transcript	missense_variant	1906	1906	636	A/S	Gct/Tct	rs43388477	MODERATE	-	1	-	KMT2E	VGNC	-	protein_coding	-	-	-
4_46291904_A/C	4:46291904	C	ENSBTAG00000009207	ENSBTAT00000012129	Transcript	missense_variant	4849	4849	1617	T/P	Act/Cct	rs461837046	MODERATE	-	1	-	KMT2E	VGNC	-	protein_coding	-	-	-
4_46647743_A/C	4:46647743	C	ENSBTAG00000008302	ENSBTAT00000077919	Transcript	missense_variant,splice_region_variant	378	88	30	S/R	Agt/Cgt	rs210613983	MODERATE	-	1	-	RINT1	VGNC	-	protein_coding	-	-	-
4_46663998_A/G	4:46663998	G	ENSBTAG00000008302	ENSBTAT00000077919	Transcript	missense_variant	1932	1642	548	T/A	Aca/Gca	rs43392471	MODERATE	-	1	-	RINT1	VGNC	-	protein_coding	-	-	-
4_46670442_G/T	4:46670442	T	ENSBTAG00000008302	ENSBTAT00000077919	Transcript	missense_variant	2568	2278	760	A/S	Gcc/Tcc	rs134768995	MODERATE	-	1	-	RINT1	VGNC	-	protein_coding	-	-	-
4_46671853_G/T	4:46671853	T	ENSBTAG00000053355	ENSBTAT00000067337	Transcript	missense_variant	471	345	115	D/E	gaC/gaA	rs43392488	MODERATE	-	-1	-	EFCAB10	VGNC	-	protein_coding	-	-	-
4_46729410_T/C	4:46729410	C	ENSBTAG00000002037	ENSBTAT00000002637	Transcript	missense_variant	675	467	156	N/S	aAc/aGc	rs43391443	MODERATE	-	-1	-	ATXN7L1	VGNC	-	protein_coding	-	-	-
4_48226325_C/A	4:48226325	A	ENSBTAG00000014958	ENSBTAT00000019916	Transcript	missense_variant	635	406	136	P/T	Ccc/Acc	-	MODERATE	-	1	-	PRKAR2B	VGNC	-	protein_coding	-	-	-
4_48703072_C/T	4:48703072	T	ENSBTAG00000010062	ENSBTAT00000033783	Transcript	missense_variant	1157	1154	385	S/F	tCc/tTc	rs43393107	MODERATE	-	1	-	SLC26A4	VGNC	-	protein_coding	-	-	-
4_48804055_C/T	4:48804055	T	ENSBTAG00000015547	ENSBTAT00000033777	Transcript	missense_variant	646	466	156	A/T	Gct/Act	rs136584061	MODERATE	-	-1	-	SLC26A3	VGNC	-	protein_coding	-	-	-
4_49169001_T/A	4:49169001	A	ENSBTAG00000033169	ENSBTAT00000047110	Transcript	missense_variant	1460	1460	487	Y/F	tAc/tTc	rs43384418	MODERATE	-	-1	-	-	-	-	protein_coding	-	-	-
4_49194096_T/C	4:49194096	C	ENSBTAG00000033169	ENSBTAT00000047110	Transcript	missense_variant	100	100	34	S/G	Agc/Ggc	rs384810574	MODERATE	-	-1	-	-	-	-	protein_coding	-	-	-
4_49715771_G/C	4:49715771	C	ENSBTAG00000015353	ENSBTAT00000047146	Transcript	missense_variant	1112	1010	337	G/A	gGc/gCc	rs469426483	MODERATE	-	1	-	NME8	VGNC	-	protein_coding	-	-	-
4_49746581_T/A	4:49746581	A	ENSBTAG00000052470	ENSBTAT00000072171	Transcript	missense_variant	1081	1081	361	R/W	Agg/Tgg	-	MODERATE	-	-1	-	-	-	-	protein_coding	-	-	-
4_49746677_T/G	4:49746677	G	ENSBTAG00000052470	ENSBTAT00000072171	Transcript	missense_variant	985	985	329	M/L	Atg/Ctg	-	MODERATE	-	-1	-	-	-	-	protein_coding	-	-	-
4_49746764_T/C	4:49746764	C	ENSBTAG00000052470	ENSBTAT00000072171	Transcript	missense_variant	898	898	300	R/G	Aga/Gga	-	MODERATE	-	-1	-	-	-	-	protein_coding	-	-	-
4_49785845_T/C	4:49785845	C	ENSBTAG00000033197	ENSBTAT00000047158	Transcript	missense_variant	908	650	217	I/T	aTc/aCc	-	MODERATE	-	1	-	EPDR1	VGNC	-	protein_coding	-	-	-
4_50872387_T/C	4:50872387	C	ENSBTAG00000006589	ENSBTAT00000053450	Transcript	missense_variant	1304	1253	418	N/S	aAt/aGt	rs110766926	MODERATE	-	-1	-	CFTR	VGNC	-	protein_coding	-	-	-
4_55616922_G/A	4:55616922	A	ENSBTAG00000021967	ENSBTAT00000029286	Transcript	missense_variant	2538	2083	695	V/I	Gtc/Atc	rs800551499	MODERATE	-	1	-	TMEM168	VGNC	-	protein_coding	-	-	-
4_56119324_T/C	4:56119324	C	ENSBTAG00000013050	ENSBTAT00000017348	Transcript	missense_variant	324	158	53	N/S	aAt/aGt	rs43395215	MODERATE	-	-1	-	ZNF277	VGNC	-	protein_coding	-	-	-
4_59643047_T/C	4:59643047	C	ENSBTAG00000002154	ENSBTAT00000002789	Transcript	missense_variant	260	260	87	K/R	aAg/aGg	rs136839108	MODERATE	-	-1	-	GPR141	VGNC	-	protein_coding	-	-	-
4_60523858_T/C	4:60523858	C	ENSBTAG00000054914	ENSBTAT00000082341	Transcript	missense_variant	407	407	136	N/S	aAt/aGt	rs211509425	MODERATE	-	-1	-	-	-	-	protein_coding	-	-	-
4_60524037_A/C	4:60524037	C	ENSBTAG00000054914	ENSBTAT00000082341	Transcript	missense_variant	228	228	76	H/Q	caT/caG	rs43397093	MODERATE	-	-1	-	-	-	-	protein_coding	-	-	-
4_60524066_G/A	4:60524066	A	ENSBTAG00000054914	ENSBTAT00000082341	Transcript	missense_variant	199	199	67	R/W	Cgg/Tgg	rs135927678	MODERATE	-	-1	-	-	-	-	protein_coding	-	-	-
4_60524069_T/C	4:60524069	C	ENSBTAG00000054914	ENSBTAT00000082341	Transcript	missense_variant	196	196	66	I/V	Att/Gtt	rs43397094	MODERATE	-	-1	-	-	-	-	protein_coding	-	-	-
4_60524249_T/C	4:60524249	C	ENSBTAG00000054914	ENSBTAT00000082341	Transcript	missense_variant	16	16	6	M/V	Atg/Gtg	rs43397096	MODERATE	-	-1	-	-	-	-	protein_coding	-	-	-
4_60793092_T/A	4:60793092	A	ENSBTAG00000009218	ENSBTAT00000046371	Transcript	missense_variant	2749	2749	917	T/S	Aca/Tca	rs211242861	MODERATE	-	-1	-	ANLN	VGNC	-	protein_coding	-	-	-
4_60811508_T/C	4:60811508	C	ENSBTAG00000009218	ENSBTAT00000046371	Transcript	missense_variant	1328	1328	443	N/S	aAt/aGt	rs43393769	MODERATE	-	-1	-	ANLN	VGNC	-	protein_coding	-	-	-
4_60814154_G/A	4:60814154	A	ENSBTAG00000009218	ENSBTAT00000046371	Transcript	missense_variant	1009	1009	337	R/C	Cgt/Tgt	rs43393758	MODERATE	-	-1	-	ANLN	VGNC	-	protein_coding	-	-	-
4_60819784_G/T	4:60819784	T	ENSBTAG00000009218	ENSBTAT00000046371	Transcript	missense_variant	262	262	88	P/T	Cca/Aca	rs43393736	MODERATE	-	-1	-	ANLN	VGNC	-	protein_coding	-	-	-
4_60819792_G/A	4:60819792	A	ENSBTAG00000009218	ENSBTAT00000046371	Transcript	missense_variant	254	254	85	P/L	cCt/cTt	rs43393735	MODERATE	-	-1	-	ANLN	VGNC	-	protein_coding	-	-	-
4_63320930_A/G	4:63320930	G	ENSBTAG00000006528	ENSBTAT00000008587	Transcript	missense_variant	2443	2443	815	F/L	Ttt/Ctt	rs42312267	MODERATE	-	-1	-	BBS9	EntrezGene	-	protein_coding	-	-	-
4_64824666_C/T	4:64824666	T	ENSBTAG00000009254	ENSBTAT00000065499	Transcript	missense_variant	1913	1903	635	E/K	Gag/Aag	rs379441673	MODERATE	-	-1	-	ITPRID1	VGNC	-	protein_coding	-	-	-
4_64906237_C/T	4:64906237	T	ENSBTAG00000009254	ENSBTAT00000065499	Transcript	missense_variant	116	106	36	E/K	Gag/Aag	rs382750345	MODERATE	-	-1	-	ITPRID1	VGNC	-	protein_coding	-	-	-
4_65520019_T/C	4:65520019	C	ENSBTAG00000009390	ENSBTAT00000012360	Transcript	missense_variant	1489	1453	485	T/A	Act/Gct	rs381401896	MODERATE	-	-1	-	MINDY4	VGNC	-	protein_coding	-	-	-
4_65524490_C/T	4:65524490	T	ENSBTAG00000009390	ENSBTAT00000012360	Transcript	missense_variant	1199	1163	388	G/E	gGa/gAa	rs43407562	MODERATE	-	-1	-	MINDY4	VGNC	-	protein_coding	-	-	-
4_66213623_-/GCCCGCCGC	4:66213622-66213623	GCCCGCCGC	ENSBTAG00000052317	ENSBTAT00000081374	Transcript	inframe_insertion	828-829	437-438	146	A/ARRA	gcc/gcGCGGCGGGCc	-	MODERATE	-	-1	-	MTURN	EntrezGene	-	protein_coding	-	-	-
4_67002119_T/A	4:67002119	A	ENSBTAG00000054573	ENSBTAT00000074284	Transcript	missense_variant	287	186	62	F/L	ttT/ttA	-	MODERATE	-	1	-	-	-	-	protein_coding	-	-	-
4_67206211_G/C	4:67206211	C	ENSBTAG00000024340	ENSBTAT00000033672	Transcript	missense_variant	1552	1552	518	G/R	Ggg/Cgg	rs43403843	MODERATE	-	1	-	TRIL	VGNC	-	protein_coding	-	-	-
4_68868759_T/C	4:68868759	C	ENSBTAG00000048562	ENSBTAT00000073483	Transcript	missense_variant	287	287	96	V/A	gTg/gCg	-	MODERATE	-	1	-	-	-	-	protein_coding	-	-	-
4_68946269_A/C	4:68946269	C	ENSBTAG00000013263	ENSBTAT00000001367	Transcript	missense_variant	293	194	65	H/P	cAc/cCc	rs134922858	MODERATE	-	1	-	HOXA1	VGNC	-	protein_coding	-	-	-
4_68946272_A/C	4:68946272	C	ENSBTAG00000013263	ENSBTAT00000001367	Transcript	missense_variant	296	197	66	H/P	cAc/cCc	rs132963555	MODERATE	-	1	-	HOXA1	VGNC	-	protein_coding	-	-	-
4_69279331_A/G	4:69279331	G	ENSBTAG00000005650	ENSBTAT00000046037	Transcript	missense_variant	1036	886	296	N/D	Aat/Gat	rs110738602	MODERATE	-	1	-	SKAP2	VGNC	-	protein_coding	-	-	-
4_70667324_G/A	4:70667324	A	ENSBTAG00000019447	ENSBTAT00000025902	Transcript	missense_variant	85	85	29	E/K	Gaa/Aaa	rs208133054	MODERATE	-	1	-	NPVF	VGNC	-	protein_coding	-	-	-
4_70669159_G/A	4:70669159	A	ENSBTAG00000019447	ENSBTAT00000025902	Transcript	missense_variant	493	493	165	A/T	Gcc/Acc	rs208572022	MODERATE	-	1	-	NPVF	VGNC	-	protein_coding	-	-	-
4_70727008_G/T	4:70727008	T	ENSBTAG00000019445	ENSBTAT00000025898	Transcript	missense_variant	761	685	229	V/F	Gtc/Ttc	rs110514256	MODERATE	-	1	-	C4H7orf31	VGNC	-	protein_coding	-	-	-
4_71140744_C/G	4:71140744	G	ENSBTAG00000015326	ENSBTAT00000020371	Transcript	missense_variant	924	614	205	T/S	aCc/aGc	rs109914460	MODERATE	-	1	-	GSDME	VGNC	-	protein_coding	-	-	-
4_71151194_C/G	4:71151194	G	ENSBTAG00000015326	ENSBTAT00000020371	Transcript	missense_variant	1433	1123	375	Q/E	Cag/Gag	rs134545088	MODERATE	-	1	-	GSDME	VGNC	-	protein_coding	-	-	-
4_72382132_C/A	4:72382132	A	ENSBTAG00000002340	ENSBTAT00000030838	Transcript	missense_variant	778	567	189	M/I	atG/atT	rs133448500	MODERATE	-	-1	-	STEAP4	VGNC	-	protein_coding	-	-	-
4_73426838_G/A	4:73426838	A	ENSBTAG00000046430	ENSBTAT00000066045	Transcript	missense_variant	3652	3652	1218	V/I	Gtc/Atc	rs109651506	MODERATE	-	1	-	ZNF804B	VGNC	-	protein_coding	-	-	-
4_74559219_G/T	4:74559219	T	ENSBTAG00000032166	ENSBTAT00000045634	Transcript	missense_variant	983	909	303	L/F	ttG/ttT	rs378655355	MODERATE	-	1	-	GTPBP10	VGNC	-	protein_coding	-	-	-
4_76201978_T/C	4:76201978	C	ENSBTAG00000009520	ENSBTAT00000012528	Transcript	missense_variant	2476	2374	792	M/V	Atg/Gtg	rs135389204	MODERATE	-	-1	-	ADCY1	VGNC	-	protein_coding	-	-	-
4_76258919_T/C	4:76258919	C	ENSBTAG00000009520	ENSBTAT00000012528	Transcript	missense_variant	793	691	231	I/V	Atc/Gtc	rs135713413	MODERATE	-	-1	-	ADCY1	VGNC	-	protein_coding	-	-	-
4_76529879_C/T	4:76529879	T	ENSBTAG00000010504	ENSBTAT00000013895	Transcript	missense_variant	1435	1297	433	R/C	Cgc/Tgc	rs110634328	MODERATE	-	1	-	TBRG4	VGNC	-	protein_coding	-	-	-
4_76611429_G/C	4:76611429	C	ENSBTAG00000052466	ENSBTAT00000075254	Transcript	missense_variant	80	67	23	A/P	Gct/Cct	rs110379828	MODERATE	-	1	-	-	-	-	protein_coding	-	-	-
4_77514913_T/G	4:77514913	G	ENSBTAG00000008143	ENSBTAT00000010704	Transcript	missense_variant	340	161	54	H/P	cAc/cCc	rs43405053	MODERATE	-	-1	-	STK17A	VGNC	-	protein_coding	-	-	-
4_77550847_T/C	4:77550847	C	ENSBTAG00000021216	ENSBTAT00000028268	Transcript	missense_variant	4449	4399	1467	T/A	Act/Gct	rs380928355	MODERATE	-	-1	-	HECW1	VGNC	-	protein_coding	-	-	-
4_77662779_-/CGT	4:77662778-77662779	CGT	ENSBTAG00000021216	ENSBTAT00000028268	Transcript	inframe_insertion	1746-1747	1696-1697	566	G/DG	ggt/gACGgt	rs383790949	MODERATE	-	-1	-	HECW1	VGNC	-	protein_coding	-	-	-
4_77662796_G/A	4:77662796	A	ENSBTAG00000021216	ENSBTAT00000028268	Transcript	missense_variant	1729	1679	560	A/V	gCg/gTg	rs42664854	MODERATE	-	-1	-	HECW1	VGNC	-	protein_coding	-	-	-
4_77663118_T/G	4:77663118	G	ENSBTAG00000021216	ENSBTAT00000028268	Transcript	missense_variant	1407	1357	453	M/L	Atg/Ctg	rs42664859	MODERATE	-	-1	-	HECW1	VGNC	-	protein_coding	-	-	-
4_77663304_G/T	4:77663304	T	ENSBTAG00000021216	ENSBTAT00000028268	Transcript	missense_variant	1221	1171	391	L/I	Ctt/Att	rs42664861	MODERATE	-	-1	-	HECW1	VGNC	-	protein_coding	-	-	-
4_81176734_A/G	4:81176734	G	ENSBTAG00000054825	ENSBTAT00000082747	Transcript	missense_variant	328	328	110	C/R	Tgc/Cgc	rs42511001	MODERATE	-	-1	-	-	-	-	protein_coding	-	-	-
4_82706049_G/A	4:82706049	A	ENSBTAG00000055254	ENSBTAT00000013603	Transcript	missense_variant	464	464	155	R/H	cGt/cAt	rs207668589	MODERATE	-	1	-	-	-	-	protein_coding	-	-	-
4_82706053_G/T	4:82706053	T	ENSBTAG00000055254	ENSBTAT00000013603	Transcript	missense_variant	468	468	156	E/D	gaG/gaT	rs209322696	MODERATE	-	1	-	-	-	-	protein_coding	-	-	-
4_82706214_G/A	4:82706214	A	ENSBTAG00000055254	ENSBTAT00000013603	Transcript	missense_variant	629	629	210	G/E	gGa/gAa	rs211350223	MODERATE	-	1	-	-	-	-	protein_coding	-	-	-
4_83911467_G/C	4:83911467	C	ENSBTAG00000006152	ENSBTAT00000008092	Transcript	missense_variant	331	331	111	Q/E	Caa/Gaa	rs383939377	MODERATE	-	-1	-	-	-	-	protein_coding	-	-	-
4_85251219_T/C	4:85251219	C	ENSBTAG00000032077	ENSBTAT00000045500	Transcript	missense_variant	1790	1790	597	I/T	aTa/aCa	rs458559057	MODERATE	-	1	-	KCND2	VGNC	-	protein_coding	-	-	-
4_85306949_C/T	4:85306949	T	ENSBTAG00000015337	ENSBTAT00000080630	Transcript	missense_variant	1431	572	191	R/K	aGa/aAa	rs42179028	MODERATE	-	-1	-	TSPAN12	VGNC	-	protein_coding	-	-	-
4_85311160_A/T	4:85311160	T	ENSBTAG00000015337	ENSBTAT00000080630	Transcript	missense_variant	1272	413	138	F/Y	tTt/tAt	rs42179020	MODERATE	-	-1	-	TSPAN12	VGNC	-	protein_coding	-	-	-
4_86716244_G/A	4:86716244	A	ENSBTAG00000005103	ENSBTAT00000006726	Transcript	missense_variant	1309	1309	437	P/S	Cca/Tca	rs378753922	MODERATE	-	-1	-	FEZF1	VGNC	-	protein_coding	-	-	-
4_87408303_T/C	4:87408303	C	ENSBTAG00000032049	ENSBTAT00000045470	Transcript	missense_variant	14	14	5	Q/R	cAa/cGa	rs134391816	MODERATE	-	-1	-	TAS2R16	VGNC	-	protein_coding	-	-	-
4_87936981_C/T	4:87936981	T	ENSBTAG00000002151	ENSBTAT00000002787	Transcript	missense_variant,splice_region_variant	2039	1439	480	P/L	cCg/cTg	rs134969957	MODERATE	-	1	-	ASB15	VGNC	-	protein_coding	-	-	-
4_88161992_G/T	4:88161992	T	ENSBTAG00000054421	ENSBTAT00000066688	Transcript	missense_variant	104	104	35	T/K	aCa/aAa	rs723706457	MODERATE	-	-1	-	-	-	-	protein_coding	-	-	-
4_88222084_-/AGA	4:88222083-88222084	AGA	ENSBTAG00000004640	ENSBTAT00000006089	Transcript	inframe_insertion	1740-1741	1444-1445	482	Q/QK	cag/cAGAag	rs134643123	MODERATE	-	1	-	SPAM1	EntrezGene	-	protein_coding	-	-	-
4_88222141_T/C	4:88222141	C	ENSBTAG00000004640	ENSBTAT00000006089	Transcript	missense_variant	1798	1502	501	V/A	gTa/gCa	rs110665222	MODERATE	-	1	-	SPAM1	EntrezGene	-	protein_coding	-	-	-
4_88429827_T/C	4:88429827	C	ENSBTAG00000022880	ENSBTAT00000031093	Transcript	missense_variant	55	55	19	S/G	Agc/Ggc	rs136806173	MODERATE	-	-1	-	-	-	-	protein_coding	-	-	-
4_88451454_A/G	4:88451454	G	ENSBTAG00000049382	ENSBTAT00000073354	Transcript	missense_variant	572	572	191	L/P	cTc/cCc	rs137573629	MODERATE	-	-1	-	TMEM229A	VGNC	-	protein_coding	-	-	-
4_89103953_T/C	4:89103953	C	ENSBTAG00000013180	ENSBTAT00000017541	Transcript	missense_variant	1710	1465	489	I/V	Atc/Gtc	rs42871031	MODERATE	-	-1	-	POT1	VGNC	-	protein_coding	-	-	-
4_91813118_A/G	4:91813118	G	ENSBTAG00000003102	ENSBTAT00000004036	Transcript	missense_variant	1745	1091	364	V/A	gTg/gCg	rs110724195	MODERATE	-	-1	-	GCC1	VGNC	-	protein_coding	-	-	-
4_91824351_T/A	4:91824351	A	ENSBTAG00000009365	ENSBTAT00000030947	Transcript	missense_variant	218	98	33	F/Y	tTt/tAt	rs109446223	MODERATE	-	1	-	FSCN3	VGNC	-	protein_coding	-	-	-
4_91825771_C/T	4:91825771	T	ENSBTAG00000009365	ENSBTAT00000030947	Transcript	missense_variant	574	454	152	L/F	Ctc/Ttc	rs210389314	MODERATE	-	1	-	FSCN3	VGNC	-	protein_coding	-	-	-
4_91828025_T/G	4:91828025	G	ENSBTAG00000009365	ENSBTAT00000030947	Transcript	missense_variant	1205	1085	362	I/S	aTc/aGc	rs211283516	MODERATE	-	1	-	FSCN3	VGNC	-	protein_coding	-	-	-
4_91938675_G/A	4:91938675	A	ENSBTAG00000010692	ENSBTAT00000014154	Transcript	missense_variant	1434	1069	357	V/I	Gtc/Atc	rs385921332	MODERATE	-	1	-	SND1	VGNC	-	protein_coding	-	-	-
4_92231940_A/G	4:92231940	G	ENSBTAG00000010704	ENSBTAT00000063175	Transcript	missense_variant	1479	1283	428	V/A	gTg/gCg	rs434063689	MODERATE	-	-1	-	LRRC4	VGNC	-	protein_coding	-	-	-
4_92232705_A/G	4:92232705	G	ENSBTAG00000010704	ENSBTAT00000063175	Transcript	missense_variant	714	518	173	M/T	aTg/aCg	rs381712354	MODERATE	-	-1	-	LRRC4	VGNC	-	protein_coding	-	-	-
4_92449032_A/T	4:92449032	T	ENSBTAG00000014911	ENSBTAT00000019853	Transcript	missense_variant	67	20	7	Y/F	tAt/tTt	rs29004487	MODERATE	-	1	-	LEP	VGNC	-	protein_coding	-	-	-
4_92507468_G/A	4:92507468	A	ENSBTAG00000017001	ENSBTAT00000022610	Transcript	missense_variant	1790	1640	547	A/V	gCg/gTg	rs109513544	MODERATE	-	-1	-	RBM28	VGNC	-	protein_coding	-	-	-
4_93353453_C/T	4:93353453	T	ENSBTAG00000007206	ENSBTAT00000009480	Transcript	missense_variant	1079	1001	334	P/L	cCa/cTa	rs109319694	MODERATE	-	1	-	STRIP2	VGNC	-	protein_coding	-	-	-
4_93616026_T/C	4:93616026	C	ENSBTAG00000047845	ENSBTAT00000065988	Transcript	missense_variant	122	122	41	K/R	aAg/aGg	rs378416086	MODERATE	-	-1	-	-	-	-	protein_coding	-	-	-
4_93616096_T/C	4:93616096	C	ENSBTAG00000047845	ENSBTAT00000065988	Transcript	missense_variant	52	52	18	T/A	Acc/Gcc	rs384465731	MODERATE	-	-1	-	-	-	-	protein_coding	-	-	-
4_93964665_G/T	4:93964665	T	ENSBTAG00000055228	ENSBTAT00000069539	Transcript	missense_variant	200	200	67	G/V	gGa/gTa	rs381781101	MODERATE	-	1	-	-	-	-	protein_coding	-	-	-
4_93965044_C/G	4:93965044	G	ENSBTAG00000055228	ENSBTAT00000069539	Transcript	missense_variant	579	579	193	C/W	tgC/tgG	rs384408295	MODERATE	-	1	-	-	-	-	protein_coding	-	-	-
4_93965277_C/A	4:93965277	A	ENSBTAG00000055228	ENSBTAT00000069539	Transcript	missense_variant	812	812	271	A/E	gCg/gAg	rs453685128	MODERATE	-	1	-	-	-	-	protein_coding	-	-	-
4_93965307_T/C	4:93965307	C	ENSBTAG00000055228	ENSBTAT00000069539	Transcript	missense_variant	842	842	281	I/T	aTt/aCt	rs799682817	MODERATE	-	1	-	-	-	-	protein_coding	-	-	-
4_93965406_A/G	4:93965406	G	ENSBTAG00000055228	ENSBTAT00000069539	Transcript	missense_variant	941	941	314	N/S	aAt/aGt	rs384307084	MODERATE	-	1	-	-	-	-	protein_coding	-	-	-
4_93965766_G/A	4:93965766	A	ENSBTAG00000055228	ENSBTAT00000069539	Transcript	missense_variant	1301	1301	434	G/E	gGg/gAg	rs134168169	MODERATE	-	1	-	-	-	-	protein_coding	-	-	-
4_94054410_G/C	4:94054410	C	ENSBTAG00000046648	ENSBTAT00000066192	Transcript	missense_variant	398	398	133	R/P	cGt/cCt	-	MODERATE	-	1	-	CPA4	VGNC	-	protein_coding	-	-	-
4_94132652_A/G	4:94132652	G	ENSBTAG00000046169	ENSBTAT00000009745	Transcript	missense_variant	900	865	289	I/V	Atc/Gtc	rs43411528	MODERATE	-	1	-	CPA1	VGNC	-	protein_coding	-	-	-
4_94133313_C/A	4:94133313	A	ENSBTAG00000046169	ENSBTAT00000009745	Transcript	missense_variant	1048	1013	338	A/E	gCg/gAg	rs43411530	MODERATE	-	1	-	CPA1	VGNC	-	protein_coding	-	-	-
4_95252591_C/T	4:95252591	T	ENSBTAG00000010452	ENSBTAT00000013799	Transcript	missense_variant	1557	944	315	G/D	gGc/gAc	rs43412113	MODERATE	-	-1	-	PODXL	VGNC	-	protein_coding	-	-	-
4_95254463_G/A	4:95254463	A	ENSBTAG00000010452	ENSBTAT00000013799	Transcript	missense_variant	1080	467	156	T/I	aCc/aTc	rs43412095	MODERATE	-	-1	-	PODXL	VGNC	-	protein_coding	-	-	-
4_95254857_C/T	4:95254857	T	ENSBTAG00000010452	ENSBTAT00000013799	Transcript	missense_variant	686	73	25	E/K	Gag/Aag	rs133748478	MODERATE	-	-1	-	PODXL	VGNC	-	protein_coding	-	-	-
4_95809390_C/T	4:95809390	T	ENSBTAG00000014543	ENSBTAT00000019327	Transcript	missense_variant	3784	3784	1262	G/S	Ggc/Agc	rs43412875	MODERATE	-	-1	-	PLXNA4	VGNC	-	protein_coding	-	-	-
4_97789995_A/T	4:97789995	T	ENSBTAG00000015773	ENSBTAT00000020944	Transcript	missense_variant	59	59	20	K/M	aAg/aTg	rs209312870	MODERATE	-	1	-	LRGUK	VGNC	-	protein_coding	-	-	-
4_97822551_G/A	4:97822551	A	ENSBTAG00000015773	ENSBTAT00000020944	Transcript	missense_variant	1033	1033	345	V/I	Gtt/Att	rs133938090	MODERATE	-	1	-	LRGUK	VGNC	-	protein_coding	-	-	-
4_97824439_G/A	4:97824439	A	ENSBTAG00000015773	ENSBTAT00000020944	Transcript	missense_variant	1063	1063	355	V/I	Gtc/Atc	rs446536111	MODERATE	-	1	-	LRGUK	VGNC	-	protein_coding	-	-	-
4_98811476_T/C	4:98811476	C	ENSBTAG00000001576	ENSBTAT00000002060	Transcript	missense_variant	954	250	84	F/L	Ttc/Ctc	rs110448204	MODERATE	-	1	-	TMEM140	VGNC	-	protein_coding	-	-	-
4_98942378_G/A	4:98942378	A	ENSBTAG00000031548	ENSBTAT00000044723	Transcript	missense_variant	112	112	38	P/S	Ccc/Tcc	rs132791180	MODERATE	-	-1	-	-	-	-	protein_coding	-	-	-
4_98942416_C/T	4:98942416	T	ENSBTAG00000031548	ENSBTAT00000044723	Transcript	missense_variant	74	74	25	G/D	gGt/gAt	rs110009661	MODERATE	-	-1	-	-	-	-	protein_coding	-	-	-
4_98981284_G/A	4:98981284	A	ENSBTAG00000047605	ENSBTAT00000054744	Transcript	missense_variant	2228	1754	585	A/V	gCg/gTg	-	MODERATE	-	-1	-	-	-	-	protein_coding	-	-	-
4_98993047_G/C	4:98993047	C	ENSBTAG00000047605	ENSBTAT00000054744	Transcript	missense_variant	1428	954	318	F/L	ttC/ttG	-	MODERATE	-	-1	-	-	-	-	protein_coding	-	-	-
4_98994303_G/T	4:98994303	T	ENSBTAG00000047605	ENSBTAT00000054744	Transcript	missense_variant	1260	786	262	F/L	ttC/ttA	-	MODERATE	-	-1	-	-	-	-	protein_coding	-	-	-
4_98996097_T/C	4:98996097	C	ENSBTAG00000047605	ENSBTAT00000054744	Transcript	missense_variant	1114	640	214	N/D	Aat/Gat	-	MODERATE	-	-1	-	-	-	-	protein_coding	-	-	-
4_99012620_T/C	4:99012620	C	ENSBTAG00000052991	ENSBTAT00000073071	Transcript	missense_variant	22	22	8	C/R	Tgc/Cgc	-	MODERATE	-	1	-	-	-	-	protein_coding	-	-	-
4_99013707_A/T	4:99013707	T	ENSBTAG00000052991	ENSBTAT00000073071	Transcript	missense_variant	1109	1109	370	N/I	aAc/aTc	rs800902363	MODERATE	-	1	-	-	-	-	protein_coding	-	-	-
4_99091925_T/C	4:99091925	C	ENSBTAG00000047088	ENSBTAT00000063519	Transcript	missense_variant	1169	1169	390	H/R	cAc/cGc	rs383136323	MODERATE	-	-1	-	-	-	-	protein_coding	-	-	-
4_99096452_A/G	4:99096452	G	ENSBTAG00000047088	ENSBTAT00000063519	Transcript	missense_variant	992	992	331	L/P	cTg/cCg	rs211459243	MODERATE	-	-1	-	-	-	-	protein_coding	-	-	-
4_99133221_A/C	4:99133221	C	ENSBTAG00000047088	ENSBTAT00000063519	Transcript	missense_variant	46	46	16	C/G	Tgt/Ggt	rs384867308	MODERATE	-	-1	-	-	-	-	protein_coding	-	-	-
4_99532753_G/C	4:99532753	C	ENSBTAG00000017427	ENSBTAT00000023166	Transcript	missense_variant	687	339	113	S/R	agC/agG	rs109544201	MODERATE	-	-1	-	FAM180A	VGNC	-	protein_coding	-	-	-
4_101797777_A/G	4:101797777	G	ENSBTAG00000001658	ENSBTAT00000002172	Transcript	missense_variant	233	233	78	Q/R	cAg/cGg	rs384928911	MODERATE	-	1	-	AKR1D1	VGNC	-	protein_coding	-	-	-
4_102241236_A/G	4:102241236	G	ENSBTAG00000050451	ENSBTAT00000074044	Transcript	missense_variant	1076	1076	359	V/A	gTg/gCg	rs136116905	MODERATE	-	-1	-	-	-	-	protein_coding	-	-	-
4_102241243_A/G	4:102241243	G	ENSBTAG00000050451	ENSBTAT00000074044	Transcript	missense_variant	1069	1069	357	C/R	Tgt/Cgt	rs133536872	MODERATE	-	-1	-	-	-	-	protein_coding	-	-	-
4_102241782_C/T	4:102241782	T	ENSBTAG00000050451	ENSBTAT00000074044	Transcript	missense_variant	530	530	177	G/D	gGc/gAc	rs800797667	MODERATE	-	-1	-	-	-	-	protein_coding	-	-	-
4_102241803_T/A	4:102241803	A	ENSBTAG00000050451	ENSBTAT00000074044	Transcript	missense_variant	509	509	170	E/V	gAa/gTa	-	MODERATE	-	-1	-	-	-	-	protein_coding	-	-	-
4_102241929_G/T	4:102241929	T	ENSBTAG00000050451	ENSBTAT00000074044	Transcript	missense_variant	383	383	128	A/E	gCa/gAa	rs378683261	MODERATE	-	-1	-	-	-	-	protein_coding	-	-	-
4_102241930_C/T	4:102241930	T	ENSBTAG00000050451	ENSBTAT00000074044	Transcript	missense_variant	382	382	128	A/T	Gca/Aca	rs380036301	MODERATE	-	-1	-	-	-	-	protein_coding	-	-	-
4_102241957_G/C	4:102241957	C	ENSBTAG00000050451	ENSBTAT00000074044	Transcript	missense_variant	355	355	119	H/D	Cat/Gat	rs382753310	MODERATE	-	-1	-	-	-	-	protein_coding	-	-	-
4_102241998_A/G	4:102241998	G	ENSBTAG00000050451	ENSBTAT00000074044	Transcript	missense_variant	314	314	105	I/T	aTc/aCc	rs1118124054	MODERATE	-	-1	-	-	-	-	protein_coding	-	-	-
4_102242065_G/A	4:102242065	A	ENSBTAG00000050451	ENSBTAT00000074044	Transcript	missense_variant	247	247	83	R/C	Cgc/Tgc	rs378157955	MODERATE	-	-1	-	-	-	-	protein_coding	-	-	-
4_102242164_T/A	4:102242164	A	ENSBTAG00000050451	ENSBTAT00000074044	Transcript	missense_variant	148	148	50	M/L	Atg/Ttg	rs799243086	MODERATE	-	-1	-	-	-	-	protein_coding	-	-	-
4_102275103_T/C	4:102275103	C	ENSBTAG00000002431	ENSBTAT00000003151	Transcript	missense_variant	2453	2453	818	M/T	aTg/aCg	rs109199928	MODERATE	-	1	-	TRIM24	VGNC	-	protein_coding	-	-	-
4_102679178_C/A	4:102679178	A	ENSBTAG00000021617	ENSBTAT00000028806	Transcript	missense_variant	1893	1313	438	R/L	cGg/cTg	rs208609794	MODERATE	-	-1	-	ZC3HAV1	VGNC	-	protein_coding	-	-	-
4_102977754_C/G	4:102977754	G	ENSBTAG00000017793	ENSBTAT00000023659	Transcript	missense_variant	472	470	157	S/T	aGc/aCc	rs1114654761	MODERATE	-	-1	-	KLRG2	VGNC	-	protein_coding	-	-	-
4_102977904_-/GGGTCCGGAGACGGC	4:102977903-102977904	GGGTCCGGAGACGGC	ENSBTAG00000017793	ENSBTAT00000023659	Transcript	inframe_insertion	322-323	320-321	107	P/PPSPDP	ccc/ccGCCGTCTCCGGACCCc	rs714485254	MODERATE	-	-1	-	KLRG2	VGNC	-	protein_coding	-	-	-
4_102977980_A/C	4:102977980	C	ENSBTAG00000017793	ENSBTAT00000023659	Transcript	missense_variant	246	244	82	L/V	Ttg/Gtg	rs379899820	MODERATE	-	-1	-	KLRG2	VGNC	-	protein_coding	-	-	-
4_102977997_C/G	4:102977997	G	ENSBTAG00000017793	ENSBTAT00000023659	Transcript	missense_variant	229	227	76	R/P	cGc/cCc	rs384518444	MODERATE	-	-1	-	KLRG2	VGNC	-	protein_coding	-	-	-
4_102978115_G/C	4:102978115	C	ENSBTAG00000017793	ENSBTAT00000023659	Transcript	missense_variant	111	109	37	H/D	Cat/Gat	rs385672677	MODERATE	-	-1	-	KLRG2	VGNC	-	protein_coding	-	-	-
4_102978181_C/G	4:102978181	G	ENSBTAG00000017793	ENSBTAT00000023659	Transcript	missense_variant	45	43	15	G/R	Gga/Cga	rs109042275	MODERATE	-	-1	-	KLRG2	VGNC	-	protein_coding	-	-	-
4_103514067_C/T	4:103514067	T	ENSBTAG00000016546	ENSBTAT00000022006	Transcript	missense_variant	1183	373	125	V/M	Gtg/Atg	rs381492870	MODERATE	-	-1	-	PARP12	VGNC	-	protein_coding	-	-	-
4_103532922_G/A	4:103532922	A	ENSBTAG00000003495	ENSBTAT00000033494	Transcript	missense_variant	2490	2453	818	A/V	gCg/gTg	rs133760490	MODERATE	-	-1	-	KDM7A	VGNC	-	protein_coding	-	-	-
4_103536342_T/G	4:103536342	G	ENSBTAG00000003495	ENSBTAT00000033494	Transcript	missense_variant	2246	2209	737	T/P	Aca/Cca	rs110475969	MODERATE	-	-1	-	KDM7A	VGNC	-	protein_coding	-	-	-
4_103842724_GCCGCC/-	4:103842724-103842729	-	ENSBTAG00000008306	ENSBTAT00000010932	Transcript	inframe_deletion	196-201	196-201	66-67	GG/-	GGCGGC/-	-	MODERATE	-	-1	-	MKRN1	VGNC	-	protein_coding	-	-	-
4_104001089_G/A	4:104001089	A	ENSBTAG00000020484	ENSBTAT00000027295	Transcript	missense_variant	1748	1394	465	R/Q	cGg/cAg	rs134625387	MODERATE	-	1	-	ADCK2	VGNC	-	protein_coding	-	-	-
4_104448007_T/C	4:104448007	C	ENSBTAG00000051724	ENSBTAT00000082073	Transcript	missense_variant	418	418	140	Y/H	Tac/Cac	rs209128923	MODERATE	-	1	-	-	-	-	protein_coding	-	-	-
4_104448062_G/T	4:104448062	T	ENSBTAG00000051724	ENSBTAT00000082073	Transcript	missense_variant	473	473	158	R/L	cGc/cTc	-	MODERATE	-	1	-	-	-	-	protein_coding	-	-	-
4_104448068_A/T	4:104448068	T	ENSBTAG00000051724	ENSBTAT00000082073	Transcript	missense_variant	479	479	160	D/V	gAt/gTt	-	MODERATE	-	1	-	-	-	-	protein_coding	-	-	-
4_104972316_A/C	4:104972316	C	ENSBTAG00000004658	ENSBTAT00000050790	Transcript	missense_variant	42	42	14	L/F	ttA/ttC	rs522103903	MODERATE	-	1	-	WEE2	VGNC	-	protein_coding	-	-	-
4_104972584_G/A	4:104972584	A	ENSBTAG00000004658	ENSBTAT00000050790	Transcript	missense_variant	310	310	104	G/R	Ggg/Agg	rs110756628	MODERATE	-	1	-	WEE2	VGNC	-	protein_coding	-	-	-
4_104979306_A/G	4:104979306	G	ENSBTAG00000004658	ENSBTAT00000050790	Transcript	missense_variant	376	376	126	T/A	Aca/Gca	rs208765977	MODERATE	-	1	-	WEE2	VGNC	-	protein_coding	-	-	-
4_104993515_A/G	4:104993515	G	ENSBTAG00000004658	ENSBTAT00000050790	Transcript	missense_variant	1301	1301	434	E/G	gAg/gGg	rs109595172	MODERATE	-	1	-	WEE2	VGNC	-	protein_coding	-	-	-
4_105073110_A/G	4:105073110	G	ENSBTAG00000018442	ENSBTAT00000024541	Transcript	missense_variant	474	374	125	V/A	gTc/gCc	rs211096605	MODERATE	-	-1	-	PRSS37	VGNC	-	protein_coding	-	-	-
4_105142909_G/A	4:105142909	A	ENSBTAG00000054915	ENSBTAT00000020136	Transcript	missense_variant	701	701	234	R/H	cGc/cAc	rs109675399	MODERATE	-	1	-	OR9A4	VGNC	-	protein_coding	-	-	-
4_105184752_T/C	4:105184752	C	ENSBTAG00000049043	ENSBTAT00000084432	Transcript	missense_variant	104	104	35	L/S	tTg/tCg	rs464220231	MODERATE	-	1	-	OR9A17	VGNC	-	protein_coding	-	-	-
4_105184760_G/A	4:105184760	A	ENSBTAG00000049043	ENSBTAT00000084432	Transcript	missense_variant	112	112	38	V/M	Gtg/Atg	rs383761140	MODERATE	-	1	-	OR9A17	VGNC	-	protein_coding	-	-	-
4_105197279_T/C	4:105197279	C	ENSBTAG00000049592	ENSBTAT00000080573	Transcript	missense_variant	200	200	67	V/A	gTc/gCc	rs475864772	MODERATE	-	1	-	OR9A18	VGNC	-	protein_coding	-	-	-
4_105197545_C/G	4:105197545	G	ENSBTAG00000049592	ENSBTAT00000080573	Transcript	missense_variant	466	466	156	Q/E	Caa/Gaa	rs384252894	MODERATE	-	1	-	OR9A18	VGNC	-	protein_coding	-	-	-
4_105265344_G/A	4:105265344	A	ENSBTAG00000024065	ENSBTAT00000033179	Transcript	missense_variant	247	247	83	R/W	Cgg/Tgg	rs109797476	MODERATE	-	-1	-	TAS2R38	VGNC	-	protein_coding	-	-	-
4_105327667_G/A	4:105327667	A	ENSBTAG00000046152	ENSBTAT00000064122	Transcript	missense_variant	2297	2297	766	R/Q	cGa/cAa	rs209679314	MODERATE	-	1	-	MGAM	VGNC	-	protein_coding	-	-	-
4_105335581_A/G	4:105335581	G	ENSBTAG00000046152	ENSBTAT00000064122	Transcript	missense_variant	2761	2761	921	T/A	Aca/Gca	rs383547104	MODERATE	-	1	-	MGAM	VGNC	-	protein_coding	-	-	-
4_105340053_A/G	4:105340053	G	ENSBTAG00000046152	ENSBTAT00000064122	Transcript	missense_variant	3133	3133	1045	I/V	Att/Gtt	rs134820924	MODERATE	-	1	-	MGAM	VGNC	-	protein_coding	-	-	-
4_105356157_A/G	4:105356157	G	ENSBTAG00000046152	ENSBTAT00000064122	Transcript	missense_variant,splice_region_variant	4685	4685	1562	K/R	aAg/aGg	rs109804765	MODERATE	-	1	-	MGAM	VGNC	-	protein_coding	-	-	-
4_105433554_T/C	4:105433554	C	ENSBTAG00000046152	ENSBTAT00000064122	Transcript	missense_variant	5582	5582	1861	M/T	aTg/aCg	rs133785153	MODERATE	-	1	-	MGAM	VGNC	-	protein_coding	-	-	-
4_105433649_T/C	4:105433649	C	ENSBTAG00000046152	ENSBTAT00000064122	Transcript	missense_variant	5677	5677	1893	F/L	Ttt/Ctt	rs210204600	MODERATE	-	1	-	MGAM	VGNC	-	protein_coding	-	-	-
4_105485528_G/A	4:105485528	A	ENSBTAG00000003621	ENSBTAT00000004726	Transcript	missense_variant	83	83	28	P/L	cCg/cTg	rs384843207	MODERATE	-	-1	-	-	-	-	protein_coding	-	-	-
4_105572301_A/G	4:105572301	G	ENSBTAG00000031234	ENSBTAT00000054445	Transcript	missense_variant	182	137	46	H/R	cAt/cGt	rs208599143,rs211540239	MODERATE	-	1	-	-	-	-	protein_coding	-	-	-
4_105572312_G/A	4:105572312	A	ENSBTAG00000031234	ENSBTAT00000054445	Transcript	missense_variant	193	148	50	D/N	Gat/Aat	rs135140845,rs208845455	MODERATE	-	1	-	-	-	-	protein_coding	-	-	-
4_105572381_A/G	4:105572381	G	ENSBTAG00000031234	ENSBTAT00000054445	Transcript	missense_variant	262	217	73	K/E	Aaa/Gaa	rs135794924,rs470356628	MODERATE	-	1	-	-	-	-	protein_coding	-	-	-
4_105572387_A/G	4:105572387	G	ENSBTAG00000031234	ENSBTAT00000054445	Transcript	missense_variant	268	223	75	T/A	Act/Gct	rs136996456,rs207506758	MODERATE	-	1	-	-	-	-	protein_coding	-	-	-
4_105572400_G/A	4:105572400	A	ENSBTAG00000031234	ENSBTAT00000054445	Transcript	missense_variant	281	236	79	S/N	aGt/aAt	rs207960399	MODERATE	-	1	-	-	-	-	protein_coding	-	-	-
4_105572420_T/C	4:105572420	C	ENSBTAG00000031234	ENSBTAT00000054445	Transcript	missense_variant	301	256	86	S/P	Tct/Cct	rs135194076,rs471415092	MODERATE	-	1	-	-	-	-	protein_coding	-	-	-
4_105572486_A/G	4:105572486	G	ENSBTAG00000031234	ENSBTAT00000054445	Transcript	missense_variant	367	322	108	I/V	Atc/Gtc	rs134184784	MODERATE	-	1	-	-	-	-	protein_coding	-	-	-
4_105599214_G/A	4:105599214	A	ENSBTAG00000053682	ENSBTAT00000069725	Transcript	missense_variant	94	94	32	V/I	Gta/Ata	rs133614477	MODERATE	-	1	-	-	-	-	protein_coding	-	-	-
4_105599265_A/G	4:105599265	G	ENSBTAG00000053682	ENSBTAT00000069725	Transcript	missense_variant	145	145	49	N/D	Aat/Gat	rs136390821	MODERATE	-	1	-	-	-	-	protein_coding	-	-	-
4_105599293_T/C	4:105599293	C	ENSBTAG00000053682	ENSBTAT00000069725	Transcript	missense_variant	173	173	58	L/P	cTg/cCg	rs384826782,rs478334865	MODERATE	-	1	-	-	-	-	protein_coding	-	-	-
4_105599299_G/A	4:105599299	A	ENSBTAG00000053682	ENSBTAT00000069725	Transcript	missense_variant	179	179	60	R/H	cGc/cAc	rs455921403,rs477152003	MODERATE	-	1	-	-	-	-	protein_coding	-	-	-
4_105599364_G/A	4:105599364	A	ENSBTAG00000053682	ENSBTAT00000069725	Transcript	missense_variant	244	244	82	G/S	Ggc/Agc	rs381551663	MODERATE	-	1	-	-	-	-	protein_coding	-	-	-
4_105599425_C/G	4:105599425	G	ENSBTAG00000053682	ENSBTAT00000069725	Transcript	missense_variant	305	305	102	P/R	cCc/cGc	rs466946705,rs472856333	MODERATE	-	1	-	-	-	-	protein_coding	-	-	-
4_105599469_G/T	4:105599469	T	ENSBTAG00000053682	ENSBTAT00000069725	Transcript	missense_variant	349	349	117	A/S	Gcg/Tcg	rs135251145,rs383373240	MODERATE	-	1	-	-	-	-	protein_coding	-	-	-
4_105599470_C/T	4:105599470	T	ENSBTAG00000053682	ENSBTAT00000069725	Transcript	missense_variant	350	350	117	A/V	gCg/gTg	rs433194552	MODERATE	-	1	-	-	-	-	protein_coding	-	-	-
4_105603264_G/T	4:105603264	T	ENSBTAG00000051786	ENSBTAT00000056258	Transcript	missense_variant	321	222	74	R/S	agG/agT	rs385296232	MODERATE	-	1	-	-	-	-	protein_coding	-	-	-
4_105603296_G/C	4:105603296	C	ENSBTAG00000051786	ENSBTAT00000056258	Transcript	missense_variant	353	254	85	G/A	gGa/gCa	rs449184599,rs479588809	MODERATE	-	1	-	-	-	-	protein_coding	-	-	-
4_105603316_C/T	4:105603316	T	ENSBTAG00000051786	ENSBTAT00000056258	Transcript	missense_variant	373	274	92	R/C	Cgc/Tgc	rs446492949,rs470696686	MODERATE	-	1	-	-	-	-	protein_coding	-	-	-
4_105603342_G/C	4:105603342	C	ENSBTAG00000051786	ENSBTAT00000056258	Transcript	missense_variant	399	300	100	L/F	ttG/ttC	rs378619723,rs382550474	MODERATE	-	1	-	-	-	-	protein_coding	-	-	-
4_105603343_G/A	4:105603343	A	ENSBTAG00000051786	ENSBTAT00000056258	Transcript	missense_variant	400	301	101	E/K	Gag/Aag	rs385783143,rs444897403	MODERATE	-	1	-	-	-	-	protein_coding	-	-	-
4_105603361_A/G	4:105603361	G	ENSBTAG00000051786	ENSBTAT00000056258	Transcript	missense_variant	418	319	107	M/V	Atg/Gtg	rs383296235,rs480270514	MODERATE	-	1	-	-	-	-	protein_coding	-	-	-
4_105603416_T/G	4:105603416	G	ENSBTAG00000051786	ENSBTAT00000056258	Transcript	missense_variant	473	374	125	V/G	gTa/gGa	rs466203694	MODERATE	-	1	-	-	-	-	protein_coding	-	-	-
4_105603431_A/G	4:105603431	G	ENSBTAG00000051786	ENSBTAT00000056258	Transcript	missense_variant	488	389	130	Y/C	tAc/tGc	rs378554909,rs436423329	MODERATE	-	1	-	-	-	-	protein_coding	-	-	-
4_105603464_A/G	4:105603464	G	ENSBTAG00000051786	ENSBTAT00000056258	Transcript	missense_variant	521	422	141	N/S	aAt/aGt	rs457477947,rs464722339	MODERATE	-	1	-	-	-	-	protein_coding	-	-	-
4_105603479_G/A	4:105603479	A	ENSBTAG00000051786	ENSBTAT00000056258	Transcript	missense_variant	536	437	146	R/K	aGa/aAa	rs439086913,rs452740042	MODERATE	-	1	-	-	-	-	protein_coding	-	-	-
4_105619890_A/C	4:105619890	C	ENSBTAG00000052008	ENSBTAT00000064293	Transcript	missense_variant	164	107	36	Q/P	cAg/cCg	-	MODERATE	-	1	-	-	-	-	protein_coding	-	-	-
4_105619895_G/A	4:105619895	A	ENSBTAG00000052008	ENSBTAT00000064293	Transcript	missense_variant	169	112	38	G/R	Ggg/Agg	-	MODERATE	-	1	-	-	-	-	protein_coding	-	-	-
4_105619896_G/T	4:105619896	T	ENSBTAG00000052008	ENSBTAT00000064293	Transcript	missense_variant	170	113	38	G/V	gGg/gTg	-	MODERATE	-	1	-	-	-	-	protein_coding	-	-	-
4_105619931_C/T	4:105619931	T	ENSBTAG00000052008	ENSBTAT00000064293	Transcript	missense_variant	205	148	50	R/C	Cgc/Tgc	-	MODERATE	-	1	-	-	-	-	protein_coding	-	-	-
4_105619965_G/A	4:105619965	A	ENSBTAG00000052008	ENSBTAT00000064293	Transcript	missense_variant	239	182	61	G/E	gGg/gAg	rs211372210	MODERATE	-	1	-	-	-	-	protein_coding	-	-	-
4_105619974_C/T	4:105619974	T	ENSBTAG00000052008	ENSBTAT00000064293	Transcript	missense_variant	248	191	64	P/L	cCg/cTg	rs208128026	MODERATE	-	1	-	-	-	-	protein_coding	-	-	-
4_105620012_A/G	4:105620012	G	ENSBTAG00000052008	ENSBTAT00000064293	Transcript	missense_variant	286	229	77	R/G	Aga/Gga	rs43414951	MODERATE	-	1	-	-	-	-	protein_coding	-	-	-
4_105620088_A/G	4:105620088	G	ENSBTAG00000052008	ENSBTAT00000064293	Transcript	missense_variant	362	305	102	H/R	cAc/cGc	rs43414952	MODERATE	-	1	-	-	-	-	protein_coding	-	-	-
4_105623330_T/G	4:105623330	G	ENSBTAG00000052008	ENSBTAT00000064293	Transcript	missense_variant	473	416	139	V/G	gTa/gGa	-	MODERATE	-	1	-	-	-	-	protein_coding	-	-	-
4_105629579_G/T	4:105629579	T	ENSBTAG00000050773	ENSBTAT00000050415	Transcript	missense_variant	199	9	3	Q/H	caG/caT	rs435258910,rs474411004	MODERATE	-	1	-	-	-	-	protein_coding	-	-	-
4_105629620_C/T	4:105629620	T	ENSBTAG00000050773	ENSBTAT00000050415	Transcript	missense_variant	240	50	17	S/F	tCc/tTc	rs133843113,rs478850705	MODERATE	-	1	-	-	-	-	protein_coding	-	-	-
4_105629625_C/T	4:105629625	T	ENSBTAG00000050773	ENSBTAT00000050415	Transcript	missense_variant	245	55	19	P/S	Cca/Tca	rs468822978	MODERATE	-	1	-	-	-	-	protein_coding	-	-	-
4_105629665_A/T	4:105629665	T	ENSBTAG00000050773	ENSBTAT00000050415	Transcript	missense_variant	285	95	32	K/I	aAa/aTa	rs441105811	MODERATE	-	1	-	-	-	-	protein_coding	-	-	-
4_105629728_G/C	4:105629728	C	ENSBTAG00000050773	ENSBTAT00000050415	Transcript	missense_variant	348	158	53	R/T	aGa/aCa	rs441071383,rs472249259	MODERATE	-	1	-	-	-	-	protein_coding	-	-	-
4_105629730_T/C	4:105629730	C	ENSBTAG00000050773	ENSBTAT00000050415	Transcript	missense_variant	350	160	54	S/P	Tct/Cct	rs448560999,rs455522346	MODERATE	-	1	-	-	-	-	protein_coding	-	-	-
4_105629793_G/A	4:105629793	A	ENSBTAG00000050773	ENSBTAT00000050415	Transcript	missense_variant	413	223	75	G/R	Ggg/Agg	rs207985170,rs210404666	MODERATE	-	1	-	-	-	-	protein_coding	-	-	-
4_105629807_G/T	4:105629807	T	ENSBTAG00000050773	ENSBTAT00000050415	Transcript	missense_variant	427	237	79	E/D	gaG/gaT	rs433460930,rs449724892	MODERATE	-	1	-	-	-	-	protein_coding	-	-	-
4_105629890_C/A	4:105629890	A	ENSBTAG00000050773	ENSBTAT00000050415	Transcript	missense_variant	510	320	107	T/K	aCg/aAg	rs132929166,rs466038540	MODERATE	-	1	-	-	-	-	protein_coding	-	-	-
4_105643236_C/G	4:105643236	G	ENSBTAG00000049810	ENSBTAT00000067809	Transcript	missense_variant	28	28	10	P/A	Ccg/Gcg	-	MODERATE	-	1	-	-	-	-	protein_coding	-	-	-
4_105643295_C/G	4:105643295	G	ENSBTAG00000049810	ENSBTAT00000067809	Transcript	missense_variant	87	87	29	N/K	aaC/aaG	-	MODERATE	-	1	-	-	-	-	protein_coding	-	-	-
4_105643296_A/G	4:105643296	G	ENSBTAG00000049810	ENSBTAT00000067809	Transcript	missense_variant	88	88	30	T/A	Acg/Gcg	-	MODERATE	-	1	-	-	-	-	protein_coding	-	-	-
4_105643360_G/A	4:105643360	A	ENSBTAG00000049810	ENSBTAT00000067809	Transcript	missense_variant	152	152	51	G/E	gGa/gAa	-	MODERATE	-	1	-	-	-	-	protein_coding	-	-	-
4_105643542_A/G	4:105643542	G	ENSBTAG00000049810	ENSBTAT00000067809	Transcript	missense_variant	334	334	112	S/G	Agc/Ggc	-	MODERATE	-	1	-	-	-	-	protein_coding	-	-	-
4_105643557_A/G	4:105643557	G	ENSBTAG00000049810	ENSBTAT00000067809	Transcript	missense_variant	349	349	117	M/V	Atg/Gtg	-	MODERATE	-	1	-	-	-	-	protein_coding	-	-	-
4_105643563_A/C	4:105643563	C	ENSBTAG00000049810	ENSBTAT00000067809	Transcript	missense_variant	355	355	119	K/Q	Aaa/Caa	-	MODERATE	-	1	-	-	-	-	protein_coding	-	-	-
4_105653196_A/G	4:105653196	G	ENSBTAG00000050745	ENSBTAT00000052682	Transcript	missense_variant	145	46	16	T/A	Aca/Gca	-	MODERATE	-	1	-	-	-	-	protein_coding	-	-	-
4_105653298_G/C	4:105653298	C	ENSBTAG00000050745	ENSBTAT00000052682	Transcript	missense_variant	160	61	21	A/P	Gct/Cct	rs433609073	MODERATE	-	1	-	-	-	-	protein_coding	-	-	-
4_105653331_G/A	4:105653331	A	ENSBTAG00000050745	ENSBTAT00000052682	Transcript	missense_variant	193	94	32	V/M	Gtg/Atg	rs210165714	MODERATE	-	1	-	-	-	-	protein_coding	-	-	-
4_105653338_G/C	4:105653338	C	ENSBTAG00000050745	ENSBTAT00000052682	Transcript	missense_variant	200	101	34	R/T	aGa/aCa	rs800962458	MODERATE	-	1	-	-	-	-	protein_coding	-	-	-
4_105653340_G/A	4:105653340	A	ENSBTAG00000050745	ENSBTAT00000052682	Transcript	missense_variant	202	103	35	G/R	Gga/Aga	-	MODERATE	-	1	-	-	-	-	protein_coding	-	-	-
4_105653347_G/A	4:105653347	A	ENSBTAG00000050745	ENSBTAT00000052682	Transcript	missense_variant	209	110	37	S/N	aGc/aAc	rs42995529	MODERATE	-	1	-	-	-	-	protein_coding	-	-	-
4_105653348_C/G	4:105653348	G	ENSBTAG00000050745	ENSBTAT00000052682	Transcript	missense_variant	210	111	37	S/R	agC/agG	-	MODERATE	-	1	-	-	-	-	protein_coding	-	-	-
4_105653350_C/T	4:105653350	T	ENSBTAG00000050745	ENSBTAT00000052682	Transcript	missense_variant	212	113	38	A/V	gCg/gTg	-	MODERATE	-	1	-	-	-	-	protein_coding	-	-	-
4_105653365_C/G	4:105653365	G	ENSBTAG00000050745	ENSBTAT00000052682	Transcript	missense_variant	227	128	43	T/S	aCt/aGt	-	MODERATE	-	1	-	-	-	-	protein_coding	-	-	-
4_105653385_C/T	4:105653385	T	ENSBTAG00000050745	ENSBTAT00000052682	Transcript	missense_variant	247	148	50	R/C	Cgc/Tgc	-	MODERATE	-	1	-	-	-	-	protein_coding	-	-	-
4_105653433_T/C	4:105653433	C	ENSBTAG00000050745	ENSBTAT00000052682	Transcript	missense_variant	295	196	66	Y/H	Tat/Cat	rs480115036	MODERATE	-	1	-	-	-	-	protein_coding	-	-	-
4_105653452_G/A	4:105653452	A	ENSBTAG00000050745	ENSBTAT00000052682	Transcript	missense_variant	314	215	72	R/H	cGc/cAc	-	MODERATE	-	1	-	-	-	-	protein_coding	-	-	-
4_105653454_T/A	4:105653454	A	ENSBTAG00000050745	ENSBTAT00000052682	Transcript	missense_variant	316	217	73	S/T	Tct/Act	-	MODERATE	-	1	-	-	-	-	protein_coding	-	-	-
4_105653472_G/A	4:105653472	A	ENSBTAG00000050745	ENSBTAT00000052682	Transcript	missense_variant	334	235	79	V/M	Gtg/Atg	-	MODERATE	-	1	-	-	-	-	protein_coding	-	-	-
4_105683488_A/G	4:105683488	G	ENSBTAG00000040387	ENSBTAT00000054643	Transcript	missense_variant	181	181	61	S/G	Agc/Ggc	-	MODERATE	-	1	-	-	-	-	protein_coding	-	-	-
4_105683517_G/C	4:105683517	C	ENSBTAG00000040387	ENSBTAT00000054643	Transcript	missense_variant	210	210	70	R/S	agG/agC	-	MODERATE	-	1	-	-	-	-	protein_coding	-	-	-
4_105683671_T/G	4:105683671	G	ENSBTAG00000040387	ENSBTAT00000054643	Transcript	missense_variant	364	364	122	L/V	Ttg/Gtg	-	MODERATE	-	1	-	-	-	-	protein_coding	-	-	-
4_105692150_C/G	4:105692150	G	ENSBTAG00000048904	ENSBTAT00000067854	Transcript	missense_variant	91	91	31	L/V	Ctg/Gtg	rs43419620	MODERATE	-	1	-	-	-	-	protein_coding	-	-	-
4_105692223_A/G	4:105692223	G	ENSBTAG00000048904	ENSBTAT00000067854	Transcript	missense_variant	164	164	55	Q/R	cAa/cGa	rs461669112	MODERATE	-	1	-	-	-	-	protein_coding	-	-	-
4_105692429_A/G	4:105692429	G	ENSBTAG00000048904	ENSBTAT00000067854	Transcript	missense_variant	370	370	124	M/V	Atg/Gtg	-	MODERATE	-	1	-	-	-	-	protein_coding	-	-	-
4_105692435_A/C	4:105692435	C	ENSBTAG00000048904	ENSBTAT00000067854	Transcript	missense_variant	376	376	126	K/Q	Aaa/Caa	-	MODERATE	-	1	-	-	-	-	protein_coding	-	-	-
4_105692439_A/G	4:105692439	G	ENSBTAG00000048904	ENSBTAT00000067854	Transcript	missense_variant	380	380	127	N/S	aAc/aGc	-	MODERATE	-	1	-	-	-	-	protein_coding	-	-	-
4_105703627_C/G	4:105703627	G	ENSBTAG00000053109	ENSBTAT00000068419	Transcript	missense_variant	74	74	25	T/R	aCg/aGg	rs134457886	MODERATE	-	1	-	-	-	-	protein_coding	-	-	-
4_105703779_G/A	4:105703779	A	ENSBTAG00000053109	ENSBTAT00000068419	Transcript	missense_variant	226	226	76	V/I	Gtc/Atc	rs209907681	MODERATE	-	1	-	-	-	-	protein_coding	-	-	-
4_105713223_T/C	4:105713223	C	ENSBTAG00000049231	ENSBTAT00000075210	Transcript	missense_variant	10	10	4	Y/H	Tac/Cac	rs383304540	MODERATE	-	1	-	-	-	-	protein_coding	-	-	-
4_105714590_A/G	4:105714590	G	ENSBTAG00000049231	ENSBTAT00000075210	Transcript	missense_variant	212	212	71	H/R	cAc/cGc	rs132749649	MODERATE	-	1	-	-	-	-	protein_coding	-	-	-
4_105714602_T/C	4:105714602	C	ENSBTAG00000049231	ENSBTAT00000075210	Transcript	missense_variant	224	224	75	L/P	cTa/cCa	rs110268403	MODERATE	-	1	-	-	-	-	protein_coding	-	-	-
4_105714655_C/G	4:105714655	G	ENSBTAG00000049231	ENSBTAT00000075210	Transcript	missense_variant	277	277	93	P/A	Cct/Gct	rs137630055	MODERATE	-	1	-	-	-	-	protein_coding	-	-	-
4_105714731_G/A	4:105714731	A	ENSBTAG00000049231	ENSBTAT00000075210	Transcript	missense_variant	353	353	118	R/H	cGt/cAt	rs136077928	MODERATE	-	1	-	-	-	-	protein_coding	-	-	-
4_105716781_C/T	4:105716781	T	ENSBTAG00000050211	ENSBTAT00000083848	Transcript	missense_variant	131	131	44	T/I	aCt/aTt	rs132843465	MODERATE	-	1	-	-	-	-	protein_coding	-	-	-
4_105716861_A/G	4:105716861	G	ENSBTAG00000050211	ENSBTAT00000083848	Transcript	missense_variant	211	211	71	I/V	Att/Gtt	rs136108515	MODERATE	-	1	-	-	-	-	protein_coding	-	-	-
4_105716865_T/A	4:105716865	A	ENSBTAG00000050211	ENSBTAT00000083848	Transcript	missense_variant	215	215	72	L/Q	cTg/cAg	rs136840913	MODERATE	-	1	-	-	-	-	protein_coding	-	-	-
4_105716871_A/T	4:105716871	T	ENSBTAG00000050211	ENSBTAT00000083848	Transcript	missense_variant	221	221	74	Y/F	tAt/tTt	rs109729196	MODERATE	-	1	-	-	-	-	protein_coding	-	-	-
4_105716930_G/A	4:105716930	A	ENSBTAG00000050211	ENSBTAT00000083848	Transcript	missense_variant	280	280	94	G/S	Ggt/Agt	rs134851448	MODERATE	-	1	-	-	-	-	protein_coding	-	-	-
4_105716939_C/A	4:105716939	A	ENSBTAG00000050211	ENSBTAT00000083848	Transcript	missense_variant	289	289	97	R/S	Cgc/Agc	rs136117939	MODERATE	-	1	-	-	-	-	protein_coding	-	-	-
4_105716999_G/A	4:105716999	A	ENSBTAG00000050211	ENSBTAT00000083848	Transcript	missense_variant	349	349	117	G/S	Ggt/Agt	rs208102155	MODERATE	-	1	-	-	-	-	protein_coding	-	-	-
4_105738804_G/C	4:105738804	C	ENSBTAG00000053458	ENSBTAT00000081491	Transcript	missense_variant	452	192	64	L/F	ttG/ttC	rs109012915	MODERATE	-	1	-	-	-	-	protein_coding	-	-	-
4_105738917_A/T	4:105738917	T	ENSBTAG00000053458	ENSBTAT00000081491	Transcript	missense_variant	565	305	102	Q/L	cAa/cTa	rs110601174	MODERATE	-	1	-	-	-	-	protein_coding	-	-	-
4_105783094_C/T	4:105783094	T	ENSBTAG00000052851	ENSBTAT00000085379	Transcript	missense_variant	766	110	37	A/V	gCg/gTg	rs134472771	MODERATE	-	1	-	-	-	-	protein_coding	-	-	-
4_105783354_C/G	4:105783354	G	ENSBTAG00000052851	ENSBTAT00000085379	Transcript	missense_variant	1026	370	124	L/V	Ctc/Gtc	rs136101070	MODERATE	-	1	-	-	-	-	protein_coding	-	-	-
4_105785525_A/G	4:105785525	G	ENSBTAG00000051371	ENSBTAT00000086100	Transcript	missense_variant	23	23	8	Y/C	tAc/tGc	rs134084765	MODERATE	-	1	-	-	-	-	protein_coding	-	-	-
4_105785756_T/C	4:105785756	C	ENSBTAG00000051371	ENSBTAT00000086100	Transcript	missense_variant	254	254	85	M/T	aTg/aCg	rs109572266	MODERATE	-	1	-	-	-	-	protein_coding	-	-	-
4_105785911_G/A	4:105785911	A	ENSBTAG00000051371	ENSBTAT00000086100	Transcript	missense_variant	409	409	137	V/M	Gtg/Atg	rs136008352	MODERATE	-	1	-	-	-	-	protein_coding	-	-	-
4_105788022_A/C	4:105788022	C	ENSBTAG00000048775	ENSBTAT00000076534	Transcript	missense_variant	212	212	71	K/T	aAa/aCa	rs136180936	MODERATE	-	1	-	TRBV15	HGNC	HGNC:12190	protein_coding	-	-	-
4_105788201_T/C	4:105788201	C	ENSBTAG00000048775	ENSBTAT00000076534	Transcript	missense_variant	391	391	131	F/L	Ttc/Ctc	rs109151950	MODERATE	-	1	-	TRBV15	HGNC	HGNC:12190	protein_coding	-	-	-
4_105788202_T/C	4:105788202	C	ENSBTAG00000048775	ENSBTAT00000076534	Transcript	missense_variant	392	392	131	F/S	tTc/tCc	rs110475418	MODERATE	-	1	-	TRBV15	HGNC	HGNC:12190	protein_coding	-	-	-
4_105838870_A/G	4:105838870	G	ENSBTAG00000026068	ENSBTAT00000036972	Transcript	missense_variant	277	277	93	M/V	Atg/Gtg	rs209129682	MODERATE	-	1	-	-	-	-	protein_coding	-	-	-
4_105987085_G/T	4:105987085	T	ENSBTAG00000050190	ENSBTAT00000049021	Transcript	missense_variant	206	206	69	W/L	tGg/tTg	-	MODERATE	-	1	-	-	-	-	protein_coding	-	-	-
4_105987162_A/G	4:105987162	G	ENSBTAG00000050190	ENSBTAT00000049021	Transcript	missense_variant	283	283	95	S/G	Agc/Ggc	-	MODERATE	-	1	-	-	-	-	protein_coding	-	-	-
4_105987240_G/A	4:105987240	A	ENSBTAG00000050190	ENSBTAT00000049021	Transcript	missense_variant	361	361	121	V/I	Gtc/Atc	-	MODERATE	-	1	-	-	-	-	protein_coding	-	-	-
4_105987286_A/G	4:105987286	G	ENSBTAG00000050190	ENSBTAT00000049021	Transcript	missense_variant	407	407	136	K/R	aAa/aGa	-	MODERATE	-	1	-	-	-	-	protein_coding	-	-	-
4_105987298_T/C	4:105987298	C	ENSBTAG00000050190	ENSBTAT00000049021	Transcript	missense_variant	419	419	140	L/S	tTg/tCg	-	MODERATE	-	1	-	-	-	-	protein_coding	-	-	-
4_106030569_G/C	4:106030569	C	ENSBTAG00000053701	ENSBTAT00000082035	Transcript	missense_variant	5	5	2	S/T	aGt/aCt	rs110973804	MODERATE	-	1	-	-	-	-	protein_coding	-	-	-
4_106030694_T/C	4:106030694	C	ENSBTAG00000053701	ENSBTAT00000082035	Transcript	missense_variant	130	130	44	C/R	Tgc/Cgc	rs132780143	MODERATE	-	1	-	-	-	-	protein_coding	-	-	-
4_106030711_A/T	4:106030711	T	ENSBTAG00000053701	ENSBTAT00000082035	Transcript	missense_variant	147	147	49	K/N	aaA/aaT	rs109253452	MODERATE	-	1	-	-	-	-	protein_coding	-	-	-
4_106032683_A/G	4:106032683	G	ENSBTAG00000053785	ENSBTAT00000073387	Transcript	missense_variant	472	215	72	D/G	gAc/gGc	rs109644154	MODERATE	-	1	-	-	-	-	protein_coding	-	-	-
4_106039788_C/A	4:106039788	A	ENSBTAG00000053701	ENSBTAT00000082035	Transcript	missense_variant	302	302	101	T/K	aCg/aAg	rs133351437	MODERATE	-	1	-	-	-	-	protein_coding	-	-	-
4_106051632_C/A	4:106051632	A	ENSBTAG00000051147	ENSBTAT00000039006	Transcript	missense_variant	194	194	65	P/H	cCc/cAc	rs134851652	MODERATE	-	1	-	-	-	-	protein_coding	-	-	-
4_106054373_C/T	4:106054373	T	ENSBTAG00000051147	ENSBTAT00000039006	Transcript	missense_variant	271	271	91	R/C	Cgt/Tgt	rs137341689	MODERATE	-	1	-	-	-	-	protein_coding	-	-	-
4_106054391_A/G	4:106054391	G	ENSBTAG00000051147	ENSBTAT00000039006	Transcript	missense_variant	289	289	97	M/V	Atg/Gtg	rs135787985	MODERATE	-	1	-	-	-	-	protein_coding	-	-	-
4_106054442_C/T	4:106054442	T	ENSBTAG00000051147	ENSBTAT00000039006	Transcript	missense_variant	340	340	114	R/C	Cgt/Tgt	rs136781698	MODERATE	-	1	-	-	-	-	protein_coding	-	-	-
4_106054541_G/A	4:106054541	A	ENSBTAG00000051147	ENSBTAT00000039006	Transcript	missense_variant	439	439	147	D/N	Gac/Aac	rs134687786	MODERATE	-	1	-	-	-	-	protein_coding	-	-	-
4_106054542_A/G	4:106054542	G	ENSBTAG00000051147	ENSBTAT00000039006	Transcript	missense_variant	440	440	147	D/G	gAc/gGc	rs137743287	MODERATE	-	1	-	-	-	-	protein_coding	-	-	-
4_106054554_T/A	4:106054554	A	ENSBTAG00000051147	ENSBTAT00000039006	Transcript	missense_variant	452	452	151	L/Q	cTg/cAg	rs471844293	MODERATE	-	1	-	-	-	-	protein_coding	-	-	-
4_106054557_A/C	4:106054557	C	ENSBTAG00000051147	ENSBTAT00000039006	Transcript	missense_variant	455	455	152	E/A	gAg/gCg	rs443740713	MODERATE	-	1	-	-	-	-	protein_coding	-	-	-
4_106054559_T/A	4:106054559	A	ENSBTAG00000051147	ENSBTAT00000039006	Transcript	missense_variant	457	457	153	F/I	Ttc/Atc	rs133632656	MODERATE	-	1	-	-	-	-	protein_coding	-	-	-
4_106054583_G/A	4:106054583	A	ENSBTAG00000051147	ENSBTAT00000039006	Transcript	missense_variant	481	481	161	A/T	Gcg/Acg	rs137506697	MODERATE	-	1	-	-	-	-	protein_coding	-	-	-
4_106054632_T/C	4:106054632	C	ENSBTAG00000051147	ENSBTAT00000039006	Transcript	missense_variant	530	530	177	V/A	gTg/gCg	rs134039252	MODERATE	-	1	-	-	-	-	protein_coding	-	-	-
4_106056503_T/G	4:106056503	G	ENSBTAG00000047919	ENSBTAT00000076253	Transcript	missense_variant	35	35	12	V/G	gTc/gGc	rs43423386	MODERATE	-	1	-	-	-	-	protein_coding	-	-	-
4_106056506_G/C	4:106056506	C	ENSBTAG00000047919	ENSBTAT00000076253	Transcript	missense_variant	38	38	13	C/S	tGt/tCt	rs381838985	MODERATE	-	1	-	-	-	-	protein_coding	-	-	-
4_106059306_G/A	4:106059306	A	ENSBTAG00000047919	ENSBTAT00000076253	Transcript	missense_variant	103	103	35	V/I	Gtc/Atc	rs381088138	MODERATE	-	1	-	-	-	-	protein_coding	-	-	-
4_106059387_A/G	4:106059387	G	ENSBTAG00000047919	ENSBTAT00000076253	Transcript	missense_variant	184	184	62	T/A	Acc/Gcc	rs385360399	MODERATE	-	1	-	-	-	-	protein_coding	-	-	-
4_106059450_C/G	4:106059450	G	ENSBTAG00000047919	ENSBTAT00000076253	Transcript	missense_variant	247	247	83	Q/E	Cag/Gag	rs446461928	MODERATE	-	1	-	-	-	-	protein_coding	-	-	-
4_106059585_G/A	4:106059585	A	ENSBTAG00000047919	ENSBTAT00000076253	Transcript	missense_variant	382	382	128	G/R	Gga/Aga	rs134830695	MODERATE	-	1	-	-	-	-	protein_coding	-	-	-
4_106061770_G/A	4:106061770	A	ENSBTAG00000047919	ENSBTAT00000076253	Transcript	missense_variant	466	466	156	G/S	Ggt/Agt	rs133633796	MODERATE	-	1	-	-	-	-	protein_coding	-	-	-
4_106061841_A/T	4:106061841	T	ENSBTAG00000047919	ENSBTAT00000076253	Transcript	missense_variant	537	537	179	Q/H	caA/caT	rs43423331	MODERATE	-	1	-	-	-	-	protein_coding	-	-	-
4_106061930_A/G	4:106061930	G	ENSBTAG00000047919	ENSBTAT00000076253	Transcript	missense_variant	626	626	209	K/R	aAg/aGg	rs133717294	MODERATE	-	1	-	-	-	-	protein_coding	-	-	-
4_106062017_C/T	4:106062017	T	ENSBTAG00000047919	ENSBTAT00000076253	Transcript	missense_variant	713	713	238	A/V	gCg/gTg	rs135207312	MODERATE	-	1	-	-	-	-	protein_coding	-	-	-
4_106062065_T/C	4:106062065	C	ENSBTAG00000047919	ENSBTAT00000076253	Transcript	missense_variant	761	761	254	V/A	gTg/gCg	rs136613162	MODERATE	-	1	-	-	-	-	protein_coding	-	-	-
4_106062077_T/A	4:106062077	A	ENSBTAG00000047919	ENSBTAT00000076253	Transcript	missense_variant	773	773	258	V/D	gTt/gAt	rs134075365	MODERATE	-	1	-	-	-	-	protein_coding	-	-	-
4_106062117_A/C	4:106062117	C	ENSBTAG00000047919	ENSBTAT00000076253	Transcript	missense_variant	813	813	271	R/S	agA/agC	rs136379140	MODERATE	-	1	-	-	-	-	protein_coding	-	-	-
4_106062118_C/T	4:106062118	T	ENSBTAG00000047919	ENSBTAT00000076253	Transcript	missense_variant	814	814	272	P/S	Ccc/Tcc	rs133046308	MODERATE	-	1	-	-	-	-	protein_coding	-	-	-
4_106224368_C/A	4:106224368	A	ENSBTAG00000001912	ENSBTAT00000002485	Transcript	missense_variant	1419	1343	448	S/I	aGc/aTc	rs110642231	MODERATE	-	-1	-	TRPV5	VGNC	-	protein_coding	-	-	-
4_106254419_T/G	4:106254419	G	ENSBTAG00000014533	ENSBTAT00000019317	Transcript	missense_variant	2001	1775	592	D/A	gAc/gCc	rs134345898	MODERATE	-	-1	-	KEL	VGNC	-	protein_coding	-	-	-
4_106255226_T/C	4:106255226	C	ENSBTAG00000014533	ENSBTAT00000019317	Transcript	missense_variant	1727	1501	501	I/V	Atc/Gtc	rs109701840	MODERATE	-	-1	-	KEL	VGNC	-	protein_coding	-	-	-
4_106268991_A/G	4:106268991	G	ENSBTAG00000014533	ENSBTAT00000019317	Transcript	missense_variant	1193	967	323	C/R	Tgc/Cgc	rs109550979	MODERATE	-	-1	-	KEL	VGNC	-	protein_coding	-	-	-
4_106277916_A/C	4:106277916	C	ENSBTAG00000014533	ENSBTAT00000019317	Transcript	missense_variant	331	105	35	F/L	ttT/ttG	rs109414807	MODERATE	-	-1	-	KEL	VGNC	-	protein_coding	-	-	-
4_106366543_T/C	4:106366543	C	ENSBTAG00000049510	ENSBTAT00000017976	Transcript	missense_variant	664	664	222	I/V	Atc/Gtc	rs137713157	MODERATE	-	-1	-	OR9A2	VGNC	-	protein_coding	-	-	-
4_106385009_T/C	4:106385009	C	ENSBTAG00000048380	ENSBTAT00000075310	Transcript	missense_variant	23	23	8	M/T	aTg/aCg	rs379158964	MODERATE	-	1	-	OR9A16	VGNC	-	protein_coding	-	-	-
4_106385100_G/A	4:106385100	A	ENSBTAG00000048380	ENSBTAT00000075310	Transcript	missense_variant	114	114	38	M/I	atG/atA	rs385494756	MODERATE	-	1	-	OR9A16	VGNC	-	protein_coding	-	-	-
4_106385759_A/T	4:106385759	T	ENSBTAG00000048380	ENSBTAT00000075310	Transcript	missense_variant	773	773	258	Y/F	tAt/tTt	rs134729001	MODERATE	-	1	-	OR9A16	VGNC	-	protein_coding	-	-	-
4_106385905_T/G	4:106385905	G	ENSBTAG00000048380	ENSBTAT00000075310	Transcript	missense_variant	919	919	307	C/G	Tgc/Ggc	rs381526114	MODERATE	-	1	-	OR9A16	VGNC	-	protein_coding	-	-	-
4_106397916_T/G	4:106397916	G	ENSBTAG00000053286	ENSBTAT00000070232	Transcript	missense_variant	421	421	141	I/L	Atc/Ctc	rs801060338	MODERATE	-	-1	-	OR9A15	VGNC	-	protein_coding	-	-	-
4_106397982_C/T	4:106397982	T	ENSBTAG00000053286	ENSBTAT00000070232	Transcript	missense_variant	355	355	119	V/M	Gtg/Atg	rs378843585	MODERATE	-	-1	-	OR9A15	VGNC	-	protein_coding	-	-	-
4_106421963_-/TTCTAC	4:106421962-106421963	TTCTAC	ENSBTAG00000013130	ENSBTAT00000017451	Transcript	inframe_insertion	294-295	294-295	98-99	-/FY	-/TTCTAC	rs378155242	MODERATE	-	1	-	OR6V1	VGNC	-	protein_coding	-	-	-
4_106422540_A/G	4:106422540	G	ENSBTAG00000013130	ENSBTAT00000017451	Transcript	missense_variant	872	872	291	H/R	cAc/cGc	rs136647830	MODERATE	-	1	-	OR6V1	VGNC	-	protein_coding	-	-	-
4_106490857_G/A	4:106490857	A	ENSBTAG00000006655	ENSBTAT00000008743	Transcript	missense_variant	251	251	84	S/N	aGt/aAt	rs110278555	MODERATE	-	1	-	PIP	VGNC	-	protein_coding	-	-	-
4_106506685_C/T	4:106506685	T	ENSBTAG00000050494	ENSBTAT00000079328	Transcript	missense_variant	218	46	16	L/F	Ctc/Ttc	rs109847423	MODERATE	-	1	-	-	-	-	protein_coding	-	-	-
4_106631936_T/A	4:106631936	A	ENSBTAG00000040040	ENSBTAT00000055191	Transcript	missense_variant	265	265	89	S/T	Tcc/Acc	rs379730507	MODERATE	-	1	-	TAS2R40	VGNC	-	protein_coding	-	-	-
4_106701118_G/A	4:106701118	A	ENSBTAG00000009182	ENSBTAT00000012099	Transcript	missense_variant	153	86	29	R/H	cGc/cAc	rs211558497	MODERATE	-	1	-	CLCN1	VGNC	-	protein_coding	-	-	-
4_106731108_A/C	4:106731108	C	ENSBTAG00000009182	ENSBTAT00000012099	Transcript	missense_variant	2023	1956	652	E/D	gaA/gaC	rs210663649	MODERATE	-	1	-	CLCN1	VGNC	-	protein_coding	-	-	-
4_106731996_C/T	4:106731996	T	ENSBTAG00000009182	ENSBTAT00000012099	Transcript	missense_variant,splice_region_variant	2282	2215	739	P/S	Cca/Tca	rs209274241	MODERATE	-	1	-	CLCN1	VGNC	-	protein_coding	-	-	-
4_106781002_C/T	4:106781002	T	ENSBTAG00000017970	ENSBTAT00000077490	Transcript	missense_variant	1334	623	208	S/F	tCc/tTc	rs800129967	MODERATE	-	1	-	ZYX	VGNC	-	protein_coding	-	-	-
4_106850513_C/T	4:106850513	T	ENSBTAG00000050328	ENSBTAT00000071230	Transcript	missense_variant	763	763	255	L/F	Ctc/Ttc	rs41649325	MODERATE	-	1	-	TAS2R60	VGNC	-	protein_coding	-	-	-
4_106901088_C/T	4:106901088	T	ENSBTAG00000039614	ENSBTAT00000055798	Transcript	missense_variant	835	835	279	A/T	Gcg/Acg	rs211643881	MODERATE	-	-1	-	OR2R3	VGNC	-	protein_coding	-	-	-
4_106901090_T/C	4:106901090	C	ENSBTAG00000039614	ENSBTAT00000055798	Transcript	missense_variant	833	833	278	Y/C	tAc/tGc	rs208717822	MODERATE	-	-1	-	OR2R3	VGNC	-	protein_coding	-	-	-
4_106901250_T/C	4:106901250	C	ENSBTAG00000039614	ENSBTAT00000055798	Transcript	missense_variant	673	673	225	I/V	Atc/Gtc	rs135930773	MODERATE	-	-1	-	OR2R3	VGNC	-	protein_coding	-	-	-
4_106901394_T/C	4:106901394	C	ENSBTAG00000039614	ENSBTAT00000055798	Transcript	missense_variant	529	529	177	M/V	Atg/Gtg	rs133897431	MODERATE	-	-1	-	OR2R3	VGNC	-	protein_coding	-	-	-
4_106901823_T/C	4:106901823	C	ENSBTAG00000039614	ENSBTAT00000055798	Transcript	missense_variant	100	100	34	T/A	Acc/Gcc	rs137584306	MODERATE	-	-1	-	OR2R3	VGNC	-	protein_coding	-	-	-
4_106921382_C/G	4:106921382	G	ENSBTAG00000013248	ENSBTAT00000017620	Transcript	missense_variant	853	853	285	V/L	Gtg/Ctg	rs453951188	MODERATE	-	-1	-	OR10AC1	VGNC	-	protein_coding	-	-	-
4_106921404_G/C	4:106921404	C	ENSBTAG00000013248	ENSBTAT00000017620	Transcript	missense_variant	831	831	277	D/E	gaC/gaG	rs136289741	MODERATE	-	-1	-	OR10AC1	VGNC	-	protein_coding	-	-	-
[truncated: 12,925 more rows]
