# Supplementary material for: Simultaneous Occurrence of Hypospadias and Bilateral Cleft Lip and Jaw in a Crossbred Calf: Clinical, Computer Tomographic, and Genomic Characterization
Source: Animals (Basel). 2023 May 22;13(10):1709. doi: 10.3390/ani13101709 (PMC10215116; doi:10.3390/ani13101709)
Supplement: Supplementary file 1 [file animals-13-01709-s001.zip › Supplementary-S4-file.xlsx]

## Sheet: GO_high_moderate
ONTOLOGY	ID	Description	GeneRatio	BgRatio	pvalue	p.adjust	qvalue	geneID	Count
BP	GO:0050907	detection of chemical stimulus involved in sensory perception	170/3190	477/18723	2.99168e-23	1.61798e-19	1.61798e-19	TAS1R2/OR10J5/OR10J1/OR10J4/OR6N1/OR6K2/OR10Z1/OR10X1/OR6P1/OR6Y1/OR10T2/OR6B2/RTP5/TAS2R16/OR9A4/TAS2R38/OR9A2/OR6V1/PIP/TAS2R40/OR10AC1/OR2F2/OR2F1/OR2A25/OR8S1/OR10AD1/OR6C2/OR6C3/OR10H4/OR10H1/OR1I1/OR1M1/OR2Y1/OR2V1/OR2C3/OR6F1/OR11L1/OR2W3/OR2L3/OR2L2/OR2L13/OR2M4/OR2T11/OR13J1/OR13F1/OR4E1/OR10G3/OR5AU1/OR11H7/OR11G2/OR11H12/OR4Q3/OR4M1/OR4N4/OR4N2/OR4K3/OR4K5/OR4K15/OR4Q2/OR4K14/OR4L1/OR4…	170
BP	GO:0050911	detection of chemical stimulus involved in sensory perception of smell	158/3190	432/18723	5.27804e-23	1.61798e-19	1.61798e-19	OR10J5/OR10J1/OR10J4/OR6N1/OR6K2/OR10Z1/OR10X1/OR6P1/OR6Y1/OR10T2/OR6B2/OR9A4/OR9A2/OR6V1/OR10AC1/OR2F2/OR2F1/OR2A25/OR8S1/OR10AD1/OR6C2/OR6C3/OR10H4/OR10H1/OR1I1/OR1M1/OR2Y1/OR2V1/OR2C3/OR6F1/OR11L1/OR2W3/OR2L3/OR2L2/OR2L13/OR2M4/OR2T11/OR13J1/OR13F1/OR4E1/OR10G3/OR5AU1/OR11H7/OR11G2/OR11H12/OR4Q3/OR4M1/OR4N4/OR4N2/OR4K3/OR4K5/OR4K15/OR4Q2/OR4K14/OR4L1/OR4N5/OR4F15/OR1L8/OR1J2/OR1N2/OR1N1/OR1J4/…	158
BP	GO:0007608	sensory perception of smell	162/3190	456/18723	4.81941e-22	9.84927e-19	9.84927e-19	OR10J5/OR10J1/OR10J4/OR6N1/OR6K2/OR10Z1/OR10X1/OR6P1/OR6Y1/OR10T2/GJB4/OR6B2/OR9A4/OR9A2/OR6V1/OR10AC1/OR2F2/OR2F1/OR2A25/OR8S1/OR10AD1/OR6C2/OR6C3/OR10H4/OR10H1/OR1I1/BEST2/OR1M1/OR2Y1/OR2V1/OR2C3/OR6F1/OR11L1/OR2W3/OR2L3/OR2L2/OR2L13/OR2M4/OR2T11/OR13J1/OR13F1/OR4E1/OR10G3/OR5AU1/OR11H7/OR11G2/OR11H12/OR4Q3/OR4M1/OR4N4/OR4N2/OR4K3/OR4K5/OR4K15/OR4Q2/OR4K14/OR4L1/OR4N5/OR4F15/OR1L8/OR1J2/OR1N2/O…	162
MF	GO:0004984	olfactory receptor activity	158/3305	430/18368	8.7845e-21	1.03745e-17	1.00791e-17	OR10J5/OR10J1/OR10J4/OR6N1/OR6K2/OR10Z1/OR10X1/OR6P1/OR6Y1/OR10T2/OR6B2/OR9A4/OR9A2/OR6V1/OR10AC1/OR2F2/OR2F1/OR2A25/OR8S1/OR10AD1/OR6C2/OR6C3/OR10H4/OR10H1/OR1I1/OR1M1/OR2Y1/OR2V1/OR2C3/OR6F1/OR11L1/OR2W3/OR2L3/OR2L2/OR2L13/OR2M4/OR2T11/OR13J1/OR13F1/OR4E1/OR10G3/OR5AU1/OR11H7/OR11G2/OR11H12/OR4Q3/OR4M1/OR4N4/OR4N2/OR4K3/OR4K5/OR4K15/OR4Q2/OR4K14/OR4L1/OR4N5/OR4F15/OR1L8/OR1J2/OR1N2/OR1N1/OR1J4/…	158
MF	GO:0038024	cargo receptor activity	30/3305	77/18368	1.20195e-05	0.00709752	0.0068954	TFRC/TMPRSS2/LRP2/LRP1B/CD5L/ACKR3/ENDOU/STAB2/LRP6/CD163L1/SCARB2/LDLR/CD320/MEGF10/ABCA1/ENPP1/LOXL3/CUBN/SORL1/SCARF2/SCARF1/ASGR2/LGALS3BP/HHIPL1/STAB1/AGER/PGBD1/ITGAM/SSC4D/LOXL4	30

## Sheet: KEGG_high_moderate
ID	Description	GeneRatio	BgRatio	pvalue	p.adjust	qvalue	geneID	Count
hsa04740	Olfactory transduction	156/1393	439/8160	5.78608e-22	1.91519e-19	1.91519e-19	OR10J5/OR10J1/OR10J4/OR6N1/OR6K2/OR10Z1/OR10X1/OR6P1/OR6Y1/OR10T2/OR6B2/OR9A4/OR9A2/OR6V1/OR10AC1/OR2F2/OR2F1/OR2A25/OR8S1/OR10AD1/OR6C2/OR6C3/OR10H4/OR10H1/OR1I1/OR1M1/OR2Y1/OR2V1/OR2C3/OR6F1/OR11L1/OR2W3/OR2L3/OR2L2/OR2L13/OR2M4/OR2T11/OR13J1/OR13F1/CALML4/OR4E1/OR10G3/OR5AU1/OR11H7/OR11G2/OR11H12/OR4Q3/OR4M1/OR4N4/OR4N2/OR4K3/OR4K5/OR4K15/OR4Q2/OR4K14/OR4L1/OR4N5/OR4F15/OR1L8/OR1J2/OR1N2/OR1N1…	156
hsa00532	Glycosaminoglycan biosynthesis - chondroitin sulfate / dermatan sulfate	11/1393	20/8160	0.000128529	0.0212716	0.0212716	CHPF/CHPF2/CHSY3/DSE/UST/CHST14/XYLT2/XYLT1/CHST15/CHST3/CHST7	11

## Sheet: MeSH_high
ID	Description	GeneRatio	BgRatio	pvalue	p.adjust	qvalue	geneID	Count
D051185	gamma Catenin	9/295	108/26076	3.94894e-06	0.0288588	0.0247744	SPTA1/EGF/PTTG1/CTNND1/POU4F2/CDH1/SYMPK/DSG1/CASP7	9
D006037	Glyoxal	4/295	15/26076	1.98571e-05	0.0399399	0.0342871	TF/THEM4/EGF/ABCA1	4
D005782	NA	11/295	206/26076	2.48422e-05	0.0399399	0.0342871	TF/EGF/MMP14/CTNND1/F5/CDH1/P4HB/F13A1/MYOM2/CHAT/GSTP1	11
D012707	Sertoli Cell Tumor	4/295	16/26076	2.62406e-05	0.0399399	0.0342871	TF/PROM1/MCFD2/SHBG	4
D015842	Serine Proteinase Inhibitors	15/295	376/26076	2.83501e-05	0.0399399	0.0342871	TF/EGF/SPINK5/MMP14/WFDC3/F5/IRF6/PRAME/PSMB8/F13A1/DSG1/SERPINB10/CASP7/DEFB4A/CHAT	15
D051182	Desmogleins	5/295	33/26076	3.27914e-05	0.0399399	0.0342871	EGF/CTNND1/CDH1/SYMPK/DSG1	5
D005169	Factor VIII	10/295	181/26076	4.3492e-05	0.040222	0.0345293	TF/EGF/PROM1/MCFD2/F5/DBP/GP1BA/ASGR2/F13A1/GSTP1	10
D018072	Hair Cells, Auditory, Outer	5/295	35/26076	4.40306e-05	0.040222	0.0345293	SLC26A5/EGF/TECTA/CTNND1/CHAT	5
D048749	Cytokinesis	10/295	186/26076	5.47391e-05	0.0444482	0.0381573	SGO1/PROM1/CCNA1/CTNND1/ASPM/CDH1/CENPV/CASP7/INCENP/GSTP1	10
D006020	Glycopeptides	15/295	406/26076	6.77106e-05	0.0484813	0.0416196	TF/EGF/OLFM1/CTSA/PIGR/F5/GP1BA/ASGR2/SHBG/SEMA4B/VIPR1/CNTN3/F13A1/DEFB4A/ROBO4	15
D051187	Desmocollins	5/295	39/26076	7.52573e-05	0.0484813	0.0416196	SPINK5/CTNND1/CDH1/SYMPK/DSG1	5
D008171	Lung Diseases	12/295	276/26076	7.9608e-05	0.0484813	0.0416196	MUC4/TF/CD1A/CSF2RA/EGF/PROM1/MMP14/SHBG/NCF1/DEFB4A/CHAT/GSTP1	12

## Sheet: MeSH_high_moderate
ID	Description	GeneRatio	BgRatio	pvalue	p.adjust	qvalue	geneID	Count
D018034	Olfactory Receptor Neurons	159/3494	475/26076	1.11768e-29	1.12919e-25	8.99792e-26	PRKCI/MAP2/OR10J5/OR10J1/OR6N1/OR6K2/OR10Z1/OR10X1/OR6P1/OR6Y1/OR10T2/OR6B2/OR9A4/OR9A2/OR6V1/OR10AC1/OR2F2/OR2F1/EN2/OR10AD1/EGF/PROM1/OR10H4/OR10H1/OR1M1/OR2Y1/OR2C3/OR6F1/OR11L1/OR2W3/OR2L2/OR2M4/OR2T11/OR13J1/OR13F1/OR10G3/OR5AU1/OR11H7/OR11G2/OR4Q3/OR4M1/OR4N4/OR4N2/OR4K3/OR4K5/OR4K15/OR4Q2/OR4K14/OR4L1/OR4N5/OR4F15/SLC12A1/ARID4A/OR1L8/OR1J2/OR1N2/OR1N1/OR1J4/OR1B1/OR1L1/OR1L4/OR1L6/OR5M9/O…	159
D009812	Odorants	148/3494	434/26076	1.14352e-28	5.77649e-25	4.60297e-25	APOD/OR10J5/OR10J1/OR6N1/OR6K2/OR10Z1/OR10X1/OR6P1/OR6Y1/OR10T2/OR6B2/OR9A4/OR9A2/OR6V1/OR10AC1/OR2F2/OR2F1/OR10AD1/PROM1/OR10H4/OR10H1/OR1M1/OR2Y1/OR2C3/OR6F1/OR11L1/OR2W3/OR2L2/OR2M4/OR2T11/OR13J1/OR13F1/TAAR9/TAAR5/TAAR2/TAAR1/OR10G3/OR5AU1/OR11H7/OR11G2/OR4Q3/OR4M1/OR4N4/OR4N2/OR4K3/OR4K5/OR4K15/OR4Q2/OR4K14/OR4L1/OR4N5/OR4F15/OR1L8/OR1J2/OR1N2/OR1N1/OR1J4/OR1B1/OR1L1/OR1L4/OR1L6/OR5M9/OR10A6…	148
D043524	Peptide-N4-(N-acetyl-beta-glucosaminyl) Asparagine Amidase	109/3494	427/26076	1.06936e-11	3.60123e-08	2.86963e-08	JAM2/ALCAM/UPK1B/TFRC/APOD/FETUB/TF/MAN1C1/HSPG2/RHBG/ADAMTSL4/VCAM1/C8B/C8A/PPT1/COL6A3/FGL2/CFTR/PIP/HSP90B1/CD4/B4GALNT3/NAGA/ENPEP/EGF/SOD3/KIT/AFM/HGFAC/PGLYRP2/ANGPTL6/ICAM1/ICAM3/LDLR/F12/CSF1R/FAT2/MSH3/GCNT1/VCP/ENPP1/VNN1/VNN2/PLG/ADAMTS13/OLFM1/OLFM4/FREM2/PLXDC2/CST8/APMAP/ATRN/PLTP/SMPD1/F2/SERPING1/CNTN2/PIGR/F5/TNN/LAMC1/SUSD2/CDH5/LCAT/DPEP2/PVR/BCAM/ASGR2/SHBG/TP53/ACE/P4HB/GAA/L…	109
D000515	alpha 1-Antitrypsin	82/3494	313/26076	1.00062e-09	2.52732e-06	2.01388e-06	ALCAM/CFAP91/TF/DNAJC10/ABCB11/CXCR1/PAX3/IRS1/MAN1C1/HSPG2/PADI4/GBA/PPT1/CFTR/LEP/OS9/HSP90B1/CD4/EGF/AFM/SCARB2/PGLYRP2/CALR/DNASE2/LDLR/PRTN3/TXNDC15/VCP/TLR4/MAN1A1/IGF2R/PLG/F2RL1/DUOX1/SEL1L/MAN1B1/DPP7/FOXO1/APMAP/WFDC5/MMP1/MYOD1/RAG1/F2/ACP2/NR1H3/SERPING1/PIGR/LAMC1/NCF2/TLR2/APRT/MMP2/AMFR/BCAM/RCN3/CCL2/CPD/ASGR2/FKBP10/ACE/SGSH/GAA/LGALS3BP/TJP1/GZMB/CNPY3/PTK7/C4A/POU5F1/DSG2/DSG3/…	82
D006020	Glycopeptides	99/3494	406/26076	1.36711e-09	2.76238e-06	2.20119e-06	JAM2/ALCAM/TFRC/APOD/FETUB/TF/MAN1C1/HSPG2/NPR1/ADAMTSL4/TSHB/VCAM1/C8B/C8A/COL6A3/FGL2/KEL/NAGA/ENPEP/EGF/SOD3/KIT/AFM/HGFAC/PGLYRP2/ANGPTL6/ICAM1/ICAM3/LDLR/F12/CSF1R/FAT2/GCNT1/NEFM/TLR4/VNN1/VNN2/PLG/ADAM10/PREPL/ADAMTS13/OLFM1/FREM2/PLXDC2/APMAP/SIGLEC1/ATRN/CTSA/PLTP/SPON1/F2/SERPING1/CNTN2/PIGR/F5/TNN/LAMC1/SUSD2/TAF1C/CDH5/LCAT/DPEP2/PVR/BCAM/GP1BA/ASGR2/SHBG/ACE/GAA/LGALS3BP/ITGA1/NPR3/A…	99
D006834	NA	96/3494	406/26076	1.27425e-08	2.14563e-05	1.70973e-05	JAM2/ALCAM/ADCY5/TFRC/APOD/FETUB/TF/HSPG2/ADAMTSL4/VCAM1/C8B/C8A/MPL/COL6A3/FGL2/ADCY1/CD4/ENPEP/EGF/SOD3/KIT/AFM/HGFAC/PGLYRP2/ANGPTL6/ICAM1/ICAM3/LDLR/F12/CSF1R/FAT2/VNN1/VNN2/PRKN/PTGDR/REG3A/ADAMTS13/OLFM1/FREM2/PLXDC2/APMAP/ATRN/PLTP/F2/SERPING1/CNTN2/PIGR/F5/TNN/LAMC1/GSTT1/SUSD2/MT1A/CDH5/LCAT/DPEP2/CDH1/PVR/BCAM/CCL2/ASGR2/SHBG/ACE/GAA/LGALS3BP/ITGA1/ACAN/SEMA4B/TJP1/CSPG4/EGFR/CPNE9/CNTN…	96
D015842	Serine Proteinase Inhibitors	90/3494	376/26076	1.94444e-08	2.80638e-05	2.23625e-05	TF/TMPRSS2/CSTB/LRP2/NCL/C1QB/AHR/RELN/CFTR/BID/EGF/SOD3/HGFAC/COMP/LDLR/PRTN3/SPINK5/CDKN2B/TLR4/SLC22A2/PLG/F2RL1/DPP8/MMP14/ADAM10/DUOX1/FOS/PREPL/DPP7/TGM2/WFDC5/PI3/SDC4/WFDC11/WFDC3/TONSL/PRKDC/MMP1/PCSK7/RAG1/F2/ACP2/SERPING1/F5/MASP2/LAMC2/IRF6/TLR2/PRAME/MMP2/NFKBIB/SPIB/KLK5/KLK6/KLK7/KLK8/KLK14/CCL2/TP53/ACE/GZMB/DDX24/EGFR/TRH/PSMB8/MCM3/ATF6B/MDC1/NUP153/F13A1/SERPINB6/SERPINB8/DSG1/…	90
D009699	N-Glycosyl Hydrolases	47/3494	160/26076	9.35917e-08	0.000118195	9.41828e-05	TFRC/TF/HDLBP/CFTR/CPM/EGF/NEIL2/CDKN2B/CD72/TLR4/ENPP1/SOD2/MCC/PNP/ARID4A/REG3A/DCLRE1C/PRKDC/PGR/RAG1/RAG2/DDB2/GSTT1/APRT/TAT/LIG3/RPA1/TNK1/NGFR/NEIL1/EGFR/OXTR/PARP3/MBD4/DNPH1/HSPA1A/GTF2H4/DCC/MPG/ERCC4/DCLRE1A/MGMT/CASP3/ERCC6/CHAT/DCPS/GSTP1	47
D012871	Skin Diseases	84/3494	357/26076	1.26579e-07	0.000142092	0.000113226	APOD/BCL6/PTX3/ABCA12/PADI3/PADI2/PPOX/GJB4/IL3RA/PIP/STAB2/TST/A2ML1/FGF23/EGF/ICAM3/HBEGF/SPINK5/GCNT1/HR/CCL21/TNFSF8/TGM1/TEP1/CD207/PREPL/TSC1/FUT7/DCT/SRC/TGM2/PI3/APOA1/RAG1/RAG2/NR1H3/RO60/GSTT1/APRT/MC1R/NOD2/TAT/BCAM/KLK5/KLK6/KLK7/KLK8/KLK14/CCL2/TP53/FLII/NME1/NGFR/HOXB4/KRT17/ACE/ERCC8/TJP1/GZMB/TGM5/EGFR/CCR4/ABHD5/CCDC66/TRH/CDSN/GTF2H4/F13A1/DSG2/DSG3/DSG4/DSG1/SPN/LIPK/LIPM/GSTO1…	84
D051116	Receptors, Scavenger	56/3494	208/26076	1.59196e-07	0.000160835	0.000128161	ALCAM/ADIPOQ/PTX3/TMPRSS2/CD48/ACKR1/CD5L/HDLBP/STAB2/CD163L1/EGF/SCARB2/PROM1/CALR/LDLR/ABCA1/TLR4/ADAM10/ABCG5/CUBN/CD93/SIGLEC1/PLTP/APOA1/SORL1/RAG1/NR1H3/IKBKE/RNASEL/TLR2/SCARF2/BCO1/NOD2/LCAT/NFKBIB/ERF/ZNF444/ZNF71/CCL2/SCARF1/ELAC2/LGALS3BP/TJP1/EGFR/STAB1/MST1R/HSPA1A/CREBBP/AQP8/SSC4D/LOXL4/DUSP5/CASP3/STAR/AGT/GSTP1	56
D005128	Eye Diseases	48/3494	170/26076	2.57778e-07	0.000235583	0.000187723	MUC4/TFRC/BCL6/TF/FCRL3/COL11A1/PEX1/CFTR/LEP/BID/EGF/NOTCH3/ICAM1/MCOLN1/ADRB2/NR2E3/RPGRIP1/BFSP1/CHD7/MMP1/MFRP/F2/MYOC/LMOD1/TLR2/GSTT1/NOD2/LCAT/TAT/TULP2/CCL5/CCL2/SHBG/ACE/MARVELD2/EGFR/LAMB2/TRH/COL11A2/GUCA1B/SULT1A1/OAT/TLR3/NAT1/CHAT/GSTP1/BCOR/GPR143	48
D053903	DNA Breaks, Double-Stranded	43/3494	146/26076	2.98151e-07	0.000235583	0.000187723	BARD1/MSH4/RAD54L/XRCC2/MDM2/SYCE2/ANGPTL6/OAZ1/RAD50/PTTG1/BUB1B/TDP1/BUB1/CRB2/CCNA1/FLT3/DCLRE1C/PRKDC/RAG1/RAG2/DDB2/MDM4/EXO1/TFIP11/LIG1/PNKP/LIG3/RPA1/TP53/BLM/TP53BP1/XRCC3/EGFR/SETMAR/PHF1/MDC1/ERCC4/DCLRE1A/WRN/CHEK1/MUS81/PIDD1/HPRT1	43
D004777	Environment	93/3494	415/26076	3.03136e-07	0.000235583	0.000187723	BCL6/ADIPOQ/CBS/MAP2/IRS1/PADI4/CD48/NES/VCAM1/AHR/RELN/CFTR/LEP/ARHGEF5/LRRK2/TIMP3/FABP2/EGF/ICAM1/LDLR/AMH/EGR1/SPINK5/ADRB2/CDKN2B/EPHX2/HSD17B3/TNFSF8/TLR4/ENPP1/OPRM1/SOD2/IGF2R/PRKN/CRHBP/TRPM7/CYP1B1/CD40/CYP11B1/MMP3/MMP1/PGR/NR1H3/KISS1/RO60/ACBD3/F5/MYOC/MASP2/IRF6/TLR2/ALDH2/TFIP11/TCN2/GSTT1/GSTT2/MC1R/NOD2/MMP2/LCAT/NFKBIB/KLK7/CCL5/CCL2/SLC6A4/SHBG/TP53/PNMT/ACE/SLC6A3/EGFR/TRH/PLA…	93
D011973	Receptors, LDL	102/3494	470/26076	4.22702e-07	0.00030504	0.00024307	IFNAR1/TFRC/PTX3/TF/TMPRSS2/TXLNA/LRP2/LRP1B/MAP2/IRS1/PID1/HSPG2/PLA2G2A/CD1A/C8B/C8A/HDLBP/RELN/CFTR/LEP/TFCP2/STAB2/HSP90B1/LRP6/CLEC4A/NAGA/FABP2/EGF/FGF5/WDR1/PROM1/MED26/CALR/ICAM3/LDLR/EGR1/PCDHA4/CSF1R/ABCA1/TLR4/MYO6/PLG/THBS2/MMP14/SYNJ2BP/FOS/ABCG5/STON1/ITGB1BP1/ADAMTS13/IRS2/CUBN/IDI1/OSBPL2/TGM2/PLTP/CEBPB/DGAT1/MMP3/APOA5/APOA1/PCSK7/SORL1/RAG1/NR1H3/PIGR/ZBTB17/SOAT1/RXFP1/ALDH2/S…	102
D008806	Mice, Inbred AKR	32/3494	96/26076	4.64154e-07	0.000312623	0.000249112	ABCB11/PTMA/SLC4A3/PAX3/PLA2G2A/HDLBP/AHR/EGF/RAD50/EGR1/IL33/CD72/PLG/SOX11/CUBN/CD93/SIGLEC1/MYOD1/RAG1/CNTF/PIGR/MMP2/TAT/FOXN1/TNFSF12/GZMB/TP53BP1/MST1R/GBF1/CASP3/NID1/CHAT	32
D017698	Postmenopause	82/3494	357/26076	5.15929e-07	0.000325777	0.000259594	NRIP1/TFRC/APOD/OSTN/ADIPOQ/TFF2/TFF1/CBS/LCT/IRS1/ALPL/PLA2G2A/BGLAP/VCAM1/CALCR/LEP/PIP/TIMELESS/FABP2/ENPEP/EGF/KIT/ICAM1/ADRB2/TLR4/SOD2/PLG/AKAP5/CYP1B1/GREB1/FLT3/PLTP/CYP24A1/CRH/MMP3/MMP1/PGR/F2/KISS1/F5/PLOD1/TLR2/POU4F2/GSTT1/GSTT2/FOXC2/MMP2/CDH5/CDH1/KLK6/LIG3/CCL2/GP1BA/SHBG/TP53/NME1/ERBB2/ACE/MTRR/SLC6A3/TJP1/EGFR/VIPR1/TRH/MBD4/PLA2G7/TNXB/F13A1/SULT1A1/SERPINE1/SCD/GSTO1/EIF3A/CA…	82
D002403	Cathepsins	88/3494	392/26076	5.75789e-07	0.000342188	0.000272671	ADAMTS5/ADAMTS1/TFRC/APOD/TF/TFF1/CSTB/COL18A1/HSPG2/PADI4/BGLAP/VCAM1/PPT1/AHR/CFTR/CD4/FGF23/BID/NAGA/EGF/CASP6/FUT6/PRTN3/SPOCK1/EGR1/SPINK5/PLG/F2R/F2RL1/BHMT/CLN6/MMP14/PREPL/MCFD2/TCF7L1/DPP7/CCNA1/FLT3/DCT/ZHX3/SDC4/CTSA/CD40/ZHX1/ZHX2/APOA1/MYOD1/NUMA1/RAG2/F2/ACP2/F5/LAMC2/TLL1/RXFP1/MMP2/CDH5/ERF/FOXN1/SLC6A4/GP1BA/TNFSF12/TP53/NME1/CSF3/SOST/LIFR/BNC1/TJP1/GZMB/EGFR/MEP1A/SERPINB13/MMP…	88
D011297	Prenatal Exposure Delayed Effects	45/3494	160/26076	6.77904e-07	0.000380492	0.000303193	ADIPOQ/MAP2/AHR/RELN/LEP/EN2/EGF/NCAN/AMH/ADRB2/TLR4/BHMT/SLC12A1/CRH/PGR/NR1H3/CNTN2/RO60/F5/H6PD/IRF6/TLR2/GSTT1/TAT/SLC6A4/SHBG/PNMT/GRN/KCNH6/SLC6A3/EGFR/LTF/TRH/GSTA5/CYP2E1/CASP3/STAR/RET/CHAT/CHEK1/SCGB1A1/PC/GSTP1/HPRT1/MAOA	45
D051122	Scavenger Receptors, Class B	39/3494	131/26076	7.68893e-07	0.000408849	0.000325789	ALCAM/TMPRSS2/PLA2G2A/CD48/CD5L/HDLBP/STAB2/APOBEC1/CD163L1/EGF/SCARB2/LDLR/ABCA1/ABCG5/FOXO1/CUBN/CD93/PLTP/APOA1/SORL1/RAG2/NR1H3/LCAT/ERF/ZNF444/ZNF71/SCARF1/LGALS3BP/TJP1/STAB1/AGER/CREBBP/ITGAM/SSC4D/LOXL4/CASP3/STAR/AGT/GSTP1	39
D012038	Regeneration	102/3494	481/26076	1.30137e-06	0.000657386	0.000523835	UPK1B/TFRC/TF/TMPRSS2/TFF3/TFF2/TFF1/CBS/HOXD9/PAX3/LMX1A/NES/NOTCH2/TIE1/IL3RA/AHR/RELN/CFTR/GLI1/TIMP3/FOXRED2/NANOG/CCNA2/EGF/DMP1/PROM1/NOTCH3/ANGPTL6/NMUR2/HR/MYO6/TTK/VNN1/PLG/TGM1/MMP14/CCNB2/ARID4A/DYSF/EPCAM/REG3A/ANGPTL2/RGCC/FLT3/GDF5/SDC4/COL14A1/MMP1/APOA5/MYOD1/ABCC8/PDHX/PAMR1/RAG1/RAG2/NR1H3/CTNND1/CNTF/F5/ANGPTL1/LAMC1/LAMC2/PTPRC/RTN4R/CDH15/MMP2/FFAR1/CCL5/CCL2/FOXN1/TNFSF12/TP…	102
D051180	Desmoplakins	46/3494	169/26076	1.40379e-06	0.000675355	0.000538153	TFF3/TFF2/SPTA1/TACSTD2/AHR/CFTR/KRT1/BID/EGF/CASP6/CCL21/PTPRK/TCF7L1/HACD1/ZEB1/CDH4/SRC/PI3/EPPK1/RAG1/CTNND1/POU4F2/CDH15/CDH5/CDH3/CDH1/TAT/SYMPK/ERBB2/GRB7/PECAM1/EVPL/TJP1/EGFR/CDSN/DSG2/DSG3/DSG1/CDH2/DCC/PPL/COL17A1/CASP7/MKI67/MYOM2/CASP3	46
D003876	Dermatitis, Atopic	73/3494	315/26076	1.49604e-06	0.000687023	0.000547451	SATB1/PPIG/CXCR1/VCAM1/CSF2RA/IL3RA/CFTR/LEP/TIMELESS/TLR6/IL12RB1/ICAM1/ICAM3/ACER1/SPINK5/ADRB2/TIMD4/HAVCR2/IL12B/CCL21/TNFSF8/TLR4/DSE/ENPP3/F2RL1/PRMT5/PTGDR/IL18R1/NLRC4/PREPL/REL/FUT7/CA2/IL10RA/SMPD1/CNTF/MS4A2/TLR2/SART3/GSTT1/NOD2/TAT/KLK5/KLK6/KLK7/KLK8/NLRP12/CCL5/CCL2/SLC6A4/NGFR/IL31RA/ITGA1/TJP1/GZMB/CCR4/CCR8/ITPR1/PSMB8/DSG3/DSG1/HRH4/SOCS1/ERCC4/SPN/CCL24/CASP7/DEFB4A/CASP3/TLR3…	73
D051722	ADAM Proteins	94/3494	436/26076	1.59158e-06	0.000699118	0.000557089	ADAMTS5/ADAMTS1/ALCAM/ITGB5/MUC4/IGFBP5/PADI4/FCRL3/NOTCH2/TSPAN1/ITGA5/TIMP3/EGF/KIT/PROM1/COMP/COL5A3/ICAM1/ADAMTS10/SPPL2B/SLC22A4/ADAMTS19/HBEGF/SPINK5/CSF1R/ADAM19/SH3RF1/CDKN2B/NEFM/F2R/F2RL1/MMP14/ADAM10/DUOX1/ARID4A/ADAM21/ADAMTS13/CDC123/CD93/SIGLEC1/GFRA4/ATRN/GGT7/SRC/SDC4/CD40/SLC30A8/MMP3/MMP1/MMP8/PCSK7/SORL1/RAG1/NR1H3/CTNND1/MS4A2/F5/TLL1/TLR2/CHFR/CMKLR1/ADAMTS18/CDH15/NOD2/MMP2/…	94
D000637	Transaminases	39/3494	137/26076	2.63631e-06	0.00110978	0.000884319	COX17/TFRC/ACKR1/NOTCH2/KYAT3/PIGK/LGR5/HSD17B6/ETNPPL/AADAT/CDKN2B/GRM1/CYP1B1/SOX11/KYAT1/RPL7A/CDC123/GPT/SLC30A8/RO60/OAS2/DAO/APRT/CDH15/TAT/COX11/CCL2/SHBG/COX10/AGXT2/TRH/GSTA5/CREBBP/OAT/TLR3/CHAT/AGT/SLC22A12/PC	39
D018703	Founder Effect	89/3494	413/26076	3.03536e-06	0.00122665	0.00097745	KCNE1/KCNE2/PRKCI/CLRN1/CBS/CSTB/HLCS/BBS5/SCN9A/LCT/BARD1/ALPL/PPOX/TSHB/AGL/TACSTD2/SLC26A4/CFTR/TAS2R38/CLCN1/LRRK2/ATN1/MLC1/ETNPPL/TLR6/JAKMIP1/EVC/NOTCH3/CACNA1A/LDLR/ZNF358/MCOLN1/ALDH7A1/F12/IL12B/GFRA2/OGN/SPTLC1/TLR4/PRKN/NR2E3/TGM1/DYSF/CYP1B1/TOR1B/ADAMTS13/DCLRE1C/CUBN/ANXA13/PRKDC/CNGB3/APOA1/ABCC8/RAG1/F2/USH2A/F5/MYOC/TOR3A/RNASEL/ASPM/CRB1/NOD2/LCAT/CDH1/FKRP/FOXN1/TP53/GUCY2D/EL…	89
D002449	Cell Aggregation	87/3494	402/26076	3.25773e-06	0.00126588	0.00100871	IFNGR2/ALCAM/MAP2/PAX3/IRS1/CD48/VCAM1/AHR/RELN/HOXA1/PODXL/ZYX/ITGA5/CD4/EGF/KIT/CALR/ANGPTL6/ICAM1/ICAM3/SNCB/CDX1/FAT2/GCNT1/NEFM/CCL21/TNFSF8/MYO6/TPBG/PTPRK/PLG/PRKN/IL1R2/IL18R1/PREPL/ZEB1/CDH4/GDF5/SDC4/MMP1/DCHS1/MAP6/RAG1/RAG2/SERPING1/CTNND1/CNTF/KISS1/CNTN2/DPT/PTPRC/VPREB1/CDH15/MMP2/CDH5/CDH16/CDH1/TAT/WTIP/KLK8/CCL2/TP53/HOXB2/PECAM1/P4HB/LGALS3BP/TTYH2/CDH10/TJP1/EGFR/CCR4/COL11A2/…	87
D051187	Desmocollins	17/3494	39/26076	3.74227e-06	0.0014003	0.00111582	BID/SPINK5/CDX1/HACD1/CTNND1/CDH1/SYMPK/KLK5/KLK7/TP53/TJP1/EGFR/CDSN/DSG2/DSG3/DSG1/CDH2	17
D018123	Receptors, Interleukin	94/3494	445/26076	3.94684e-06	0.00142411	0.00113479	TMEM50B/IFNAR1/BCL6/IL20RB/TF/TFF3/TFF2/CSTB/SATB1/TXLNA/CXCR1/IRS1/YARS1/IL22RA1/CD48/ACKR1/FCRL3/IL12RB2/MPL/CSF2RA/IL3RA/SP4/CFTR/CSRP2/IL22/IL26/CSF2RB/CD4/EGF/TLR6/CXCL2/CXCL3/JAKMIP1/PROM1/IL12RB1/IL27RA/SLC22A5/SLC22A4/IL12B/CD72/TLR4/MYO6/PRDM1/F2RL1/BUB1/IL1R2/IL18R1/IL18RAP/IL36G/IL36B/IL36RN/TCF7L1/REG3A/ADAMTS13/FLT3/IRS2/SIGLEC1/CD40/IL10RA/RAG1/RAG2/CNTF/IKBKE/HLX/PRDM16/TLR2/CMKLR1…	94
D002236	Carbohydrate Conformation	52/3494	207/26076	4.10978e-06	0.00143176	0.00114089	TFRC/APOD/A4GNT/TF/MAN1C1/FUCA1/CD48/CD2/CFTR/CD4/NAGA/EGF/MANBA/GBA3/HS3ST1/COLGALT1/GCNT1/GBA2/TLR4/MAN1A1/PLG/MMP14/FUT7/MAN1B1/DPP7/DCT/SIGLEC1/CTSA/CD40/MMP8/SERPING1/F5/TNR/COLGALT2/TLR2/LCAT/LGALS4/NME1/GAA/ST6GALNAC1/MTRR/SLC6A3/MAN2C1/EGFR/LTF/TRH/ALG1/SPN/STAR/PLAT/NID1/CHST3	52
D002240	Carbohydrate Sequence	85/3494	395/26076	5.30312e-06	0.00177535	0.00141468	TFRC/APOD/FETUB/THPO/A4GNT/TF/NCL/MAN1C1/FUCA1/C1QB/CD48/CD2/CTBS/PIGK/GAL3ST2/CFTR/CD4/B4GALNT3/NAGA/ALG12/NDST3/ENPEP/EGF/MANBA/GBA3/HS3ST1/COLGALT1/PGLYRP2/ICAM3/FUT6/PRTN3/GCNT1/GBA2/TLR4/IMPG1/MAN1A1/NT5E/UST/PLG/CHST14/FUT7/MAN1B1/DCT/SIGLEC1/SDC4/CTSA/MMP8/CD3D/B3GNT6/F2/SERPING1/CNTN2/PIGR/TNR/COLGALT2/TLR2/LCAT/LGALS4/PGLYRP1/KLK8/CCL2/PECAM1/GAA/LGALS3BP/ST6GALNAC1/MAP3K1/NPR3/MTRR/ACAN…	85
D039503	Integrin alpha6	33/3494	111/26076	5.44747e-06	0.00177535	0.00141468	TFRC/TACSTD2/PODXL/ITGA5/ITGA7/CCNA2/EGF/KIT/PROM1/IL12RB1/HBEGF/TGM1/NID2/IL18R1/PI3/CD40/NUMA1/KISS1/CNTN2/LAMC1/CDH1/CCL2/TP53/ITGA1/TJP1/CSPG4/EGFR/LAMB2/DSG3/LAMA3/COL17A1/ADAM2/NID1	33
D018969	Insulin-Like Growth Factor Binding Proteins	58/3494	242/26076	5.78024e-06	0.00182493	0.00145419	SST/TF/CSTB/IGFBP5/IRS1/ACKR1/ADAMTSL4/SEMA3E/LEP/ITGA5/ENDOU/NELL2/TIMP3/SSTR3/EP300/EGF/FGF5/CDKN2B/CCL21/SOD2/IGF2R/PLG/FOXO1/IRS2/COL4A1/ZEB1/CCN5/WFDC5/CRH/SLC30A8/MMP3/MMP1/MYOD1/F2/CNTF/PAPPA2/HMCN1/RXFP1/FBXW8/MMP2/CDH1/KLK5/CCL5/CCL2/TMEM97/SHBG/TP53/HOXB2/ERBB2/SSTR2/XRCC3/EGFR/IGFALS/SERPINE1/CASP3/THRSP/GSTP1/CTSD	58
D007532	Isoleucine	76/3494	344/26076	6.07886e-06	0.00186105	0.00148297	CBS/ABCB11/SCN9A/SCN1A/IRS1/GBA/WARS2/HDLBP/CFTR/TRPV5/KEL/CLCN1/KRT1/ABCD2/KCNA1/CERK/EGF/KIT/SCARB2/HGFAC/CACNA1A/AMH/ADRB2/ABCA1/TLR4/SOD2/DPP8/GCH1/ARID4A/PREPL/PEX13/ITGB1BP1/DPP7/FLT3/SRC/CYP24A1/NUCB2/F2/MYOC/TLR2/POU4F2/MVK/GSTT1/MAP3K10/ERF/CCL5/CCL2/SLC6A4/TP53/NCOR1/ERBB2/ACE/KCNH6/SCN4A/MAP3K1/LIFR/MTRR/SLC6A3/AKAP6/EGFR/SCN10A/ITPR1/PRKAR2A/DAXX/GUCA1B/GSTA5/OAT/NPS/DEFB4A/NID1/RET/C…	76
D009195	Peroxidase	71/3494	316/26076	6.57222e-06	0.00195292	0.00155617	TF/TFF3/TFF2/TFF1/CBS/CXCR1/IRS1/PLA2G2A/PEAR1/VCAM1/AHR/CFTR/ITGA5/EGF/CASP6/CXCL2/PROM1/COMP/GADD45GIP1/CALR/ICAM1/EPOR/PRTN3/EGR1/ABCA1/TLR4/IPCEF1/SOD2/F2R/DUOX1/CYP1B1/REG3A/DCT/CD93/WFDC5/PI3/CEBPB/MMP1/APOA1/MYOD1/RAG2/NR1H3/CTNND1/CNTF/TLR2/GSTT1/NFKBIB/CCL2/PECAM1/MTRR/TJP1/MST1R/LTF/GSTA5/AGER/HSPA1A/HRH4/SPN/ITGAM/ITGAD/SCD/CYP2E1/DEFB4A/CASP3/NID1/CHAT/SAA2/PAG1/SCGB1A1/GSTP1/CTSD	71
D002402	NA	65/3494	283/26076	7.45088e-06	0.00211377	0.00168434	TF/TFF1/CSTB/PIKFYVE/PADI4/BGLAP/DAP3/PPT1/AHR/TFCP2/NELL2/CCDC91/CD4/BID/EGF/SCARB2/ICAM5/LDLR/EPOR/CCL21/HIVEP2/SOD2/IGF2R/CLN6/TGM1/ADAM10/TRPM7/PREPL/TP53I3/DPP7/DCT/COL4A1/SRC/TGM2/CCN5/WFDC5/CTSA/PGR/SMPD1/ACP2/MARK1/PLOD1/HIP1R/LCAT/KLK7/KLK8/SLC6A4/VPS53/RILP/TP53/NME1/PNMT/WDR45B/TJP1/GZMB/EGFR/COL11A2/VPS52/CDSN/GGA2/CLN3/GRK5/CASP3/AGT/CTSD	65
D018110	Receptors, Lipoprotein	42/3494	158/26076	7.53198e-06	0.00211377	0.00168434	ALCAM/SST/TMPRSS2/LRP2/LRP1B/CD48/CD5L/NOTCH2/HDLBP/RELN/STAB2/CD163L1/CD4/EGF/SCARB2/LDLR/PCDHA4/ABCG5/CUBN/CD93/PLTP/APOA1/SORL1/RAG2/NR1H3/LCAT/ERF/ZNF444/ZNF71/SCARF1/GP1BA/SHBG/TP53/LGALS3BP/STAB1/CREBBP/SSC4D/LOXL4/CASP3/PLAT/AGT/GSTP1	42
D001372	Aza Compounds	19/3494	49/26076	8.25561e-06	0.00225423	0.00179627	TF/AHR/CASP6/ADAM10/MAP4K4/PREPL/DPP7/TLR2/APRT/CCL2/SLC6A4/TP53/KCNH6/PECAM1/TJP1/COL11A2/DEFB4A/CASP3/CHEK1	19
D004720	Endonucleases	67/3494	296/26076	9.10789e-06	0.0024215	0.00192956	SST/TFF2/TFF1/SETDB1/TSHB/MSH4/RAD54L/XRCC2/CEP290/MDM2/EGF/N4BP2/DNASE2/LDLR/RAD50/F12/TDP1/ABCG5/GKN2/DCLRE1C/PRKDC/POP1/DSCC1/RAG1/RAG2/F2/DDB2/EXO1/DFFB/TSEN15/POLE/GSTT1/APRT/SYMPK/LIG1/MZF1/RPA1/TP53/ERBB2/HAP1/GAA/TSEN54/ERCC8/BLM/NEIL1/GZMB/XRCC3/EGFR/GTF2H4/CHTF18/ERCC4/SULT1A1/SERPINE1/CASP7/DCLRE1A/MGMT/CYP2E1/CASP3/WRN/RBP3/ERCC6/TYR/CHEK1/MUS81/GSTP1/GATA1/FANCB	67
D051544	Cytochrome P-450 CYP3A	47/3494	186/26076	9.84762e-06	0.00255104	0.00203278	ABCB11/CYP4A11/AHR/MCHR1/EGF/CYP4F2/LDLR/MSH3/ABCA1/OPRM1/CYP1B1/EPCAM/FLT3/COL4A1/WFDC5/CEBPB/CYP24A1/PGR/APOA5/SLCO2B1/NR1H3/RNASEL/KCNH1/GSTT1/FOXC2/CES2/CYP2B6/SHBG/ELAC2/ALDH3A1/KCNH6/FOXI1/EGFR/MST1R/GSTA5/NQO2/SULT1A1/TRIM4/OR2AE1/ZSCAN25/FAM200A/ZKSCAN5/CYP2C18/CYP2E1/FNTA/ABCB10/GSTP1	47
D017527	Receptor, IGF Type 2	53/3494	219/26076	1.06407e-05	0.00262356	0.00209057	TF/MAP2/IRS1/MAN1C1/CREG1/PPT1/GCC1/TFCP2/OS9/HSP90B1/BID/NAGA/EGF/SCARB2/LDLR/MSH3/CDKN2B/ENPP1/IGF2R/PLG/SEL1L/BUB1/ADD2/RABEPK/IRS2/CUBN/SIGLEC1/PGR/SMPD1/ACP2/PIGR/GALNS/VPS35/PEG3/VPS53/RILP/TP53/NME1/ERBB2/WDR45B/GAA/LIFR/MKRN3/GZMB/EGFR/VPS52/GGA2/RABEP2/CLN3/AGA/CASP3/CHAT/CTSD	53
D008579	Meningioma	72/3494	326/26076	1.06469e-05	0.00262356	0.00209057	APOD/SST/TF/TFF1/CBS/CSTB/IGFBP5/ALPL/PLA2G2A/NOTCH2/MSH4/RAD54L/PIP/XRCC2/MDM2/NOP2/EGF/CDKN2B/TLR4/IGF2R/TEP1/TDP1/REV1/CYP1B1/FANCL/ADAMTS13/DCLRE1C/GDF5/TGM2/PGR/CNTF/EXO1/LAMC1/TLR2/MN1/GAS2L1/RASL10A/TCN2/GSTT1/MMP2/CDH1/TMEM97/TP53/NME1/NGFR/ERBB2/CSF3/SSTR2/ERCC8/LIFR/MTRR/BLM/XRCC3/EGFR/DSG2/EPB41L3/DCC/MPG/CREBBP/ERCC4/SULT1A1/SPN/EIF3A/MKI67/MGMT/CYP2E1/CASP3/WRN/MTR/ERCC6/CHEK1/GSTP1	72
D016360	Clostridioides difficile	3494-11-01	20/26076	1.28406e-05	0.00308878	0.00246128	SI/TFF2/HSP90B1/BID/EGF/SLC22A5/SLC22A4/TRMO/TLR4/NOD2/TJP1	11
D042965	Methylenetetrahydrofolate Reductase (NADPH2)	49/3494	199/26076	1.3723e-05	0.00322428	0.00256925	CBS/PAX3/DPYD/RELN/TIMP3/NOTCH3/CACNA1A/ICAM1/ADRB2/TLR4/SOD2/BHMT/CYP1B1/ADAMTS13/CUBN/CRH/MMP3/MMP1/APOA1/F2/MS4A2/EXO1/F5/ALDH2/TCN2/GSTT1/CDH1/CCL2/SLC46A1/SLC6A4/GP1BA/TP53/ERBB2/ACE/ERN1/MTRR/XRCC3/F13A1/ERCC4/SULT1A1/SERPINE1/GSTO1/ZNF511/MGMT/PLAT/NAT1/MTR/AGT/GSTP1	49
D013256	Steroids	94/3494	459/26076	1.47417e-05	0.00335347	0.0026722	APOD/ADIPOQ/TF/TMPRSS2/TFF1/BARD1/IRS1/PAQR7/HDLBP/AHR/CFTR/POT1/PODXL/AKR1D1/TRIM24/INSIG1/GLI1/RDH16/EP300/EGF/TIMM44/AMH/SLC22A5/SLC22A4/EGR1/HBEGF/MSH3/EPHX2/ENPP1/PAQR5/CYP1B1/ADAMTS13/IRS2/SIGLEC1/SLCO4A1/SRC/TGM2/WFDC5/CEBPB/CYP11B1/CRH/PGR/NUCB2/SLCO2B1/NR1H3/KISS1/IKBKE/ACBD3/MYOC/H6PD/TEDDM1/GSTT1/TAT/FKRP/SPIB/KLK14/CCL5/SLC6A4/MYBBP1A/SHBG/TP53/PMP22/STARD3/PNMT/ACE/FDXR/GABRP/LIFR/KL…	94
D015228	Hypertriglyceridemia	32/3494	111/26076	1.51282e-05	0.00335347	0.0026722	ADIPOQ/IRS1/VCAM1/HDLBP/PPP1R3A/APOF/FABP2/ICAM1/LDLR/SLC22A5/ADRB2/ABCA1/FOXO1/LPIN3/PLTP/RP1/APOA5/APOA1/SORL1/NR1H3/ACACB/FOXC2/CCL2/GP1BA/SHBG/EGFR/ITGAM/TBL2/SERPINE1/SCD/ACSL5/AGT	32
D007610	Kallikreins	41/3494	157/26076	1.52687e-05	0.00335347	0.0026722	TMPRSS2/PODXL/A2ML1/EGF/HGFAC/F12/SPINK5/PLG/F2R/F2RL1/TGM1/PREPL/CD93/F2/SERPING1/CTNND1/CDH1/PVR/KLK5/KLK6/KLK7/KLK8/KLK9/KLK14/CCL2/ACE/LGALS3BP/MEP1A/CDSN/SERPINB6/DSG2/DSG3/DSG1/CLN3/SERPINE1/CASP3/STAR/PLAT/NID1/AGT/CTSD	41
D011503	Transglutaminases	70/3494	318/26076	1.57373e-05	0.00338285	0.0026956	CSTB/ABCA12/PADI4/AHR/CFTR/ADCY1/ITGA5/KRT1/CD4/BID/EGF/CASP6/DMP1/CYP4F2/CALR/SPINK5/MSH3/CNR1/ENPP1/PLG/TGM1/EPB42/DUOX1/ARID4A/PREPL/IRS2/SRC/TGM2/WFDC5/PI3/SDC4/DDI1/MMP3/PGR/NEU3/F2/NR1H3/POLE/GSTT1/CES2/NFKBIB/CYP2B6/KLK5/FOXN1/TP53/NGFR/RHBDF2/EVPL/ITGA1/GZMB/TGM5/EGFR/CCR4/ABHD5/CDSN/F13A1/DSG3/DSG1/CREBBP/PPL/ERCC4/CYP2E1/CASP3/PLAT/NID1/CHAT/CHEK1/SCGB1A1/GSTP1/HDAC6	70
D006025	Glycosaminoglycans	81/3494	383/26076	1.69694e-05	0.00352982	0.00281272	ADAMTS5/TF/COL6A1/MAP2/IGFBP5/CXCR1/CHPF/NCL/HSPG2/PLA2G2A/PADI2/CD48/BGLAP/ZBTB7B/ACKR3/CFTR/CHPF2/STAB2/TIMP3/CD4/FGF23/NAGA/EGF/MEPE/DMP1/PROM1/NCAN/COMP/ICAM1/TMPRSS9/SNCB/SPOCK1/CCL21/ROR2/ENPP1/UST/PLG/F2R/NAGK/COL4A1/CD93/SIGLEC1/GDF5/SDC4/CTSA/NEU3/F2/SERPING1/ADAMTS18/GALNS/MMP2/KLK6/CCL5/CCL2/XYLT2/KCNH6/PECAM1/P4HB/ITGA1/ACAN/TJP1/GZMB/CCR8/MST1R/LTF/TNXB/LAMA3/IGFALS/XYLT1/ITGAM/SERPI…	81
D001812	Blood-Brain Barrier	74/3494	342/26076	1.71198e-05	0.00352982	0.00281272	CLDN8/ALCAM/TFRC/MELTF/ADIPOQ/TF/CSTB/MAP2/IRS1/CD48/VCAM1/AHR/LEP/SLCO1C1/CD4/EGF/PLVAP/ICAM1/LDLR/EPOR/SLC22A5/FTMT/MSH3/TLR4/CNR1/GRM1/CLDN20/PLG/F2R/F2RL1/SLC28A2/PREPL/SLC5A6/SIGLEC1/PLTP/CD40/CRH/APOA1/RAG1/NR1H3/CTNND1/CNTF/RO60/ANGPTL1/TLR2/CDH15/MMP2/PVR/BCAM/CCL16/CCL5/CCL2/TNFSF12/SHBG/PMP22/PNMT/ERBB2/PECAM1/OSMR/LIFR/CDH10/SLC6A3/TJP1/EGFR/TRH/HSPA1A/CLDN15/MGMT/CASP3/PLAT/LRIT1/AGT/…	74
D008862	Microsomes, Liver	67/3494	302/26076	1.81617e-05	0.00355895	0.00283593	TF/LSS/IRS1/MAN1C1/DDOST/DPYD/CYP4A11/MPL/HDLBP/CALCR/AHR/CFTR/LEP/RDH16/HSP90B1/TST/BID/CCNA2/EGF/CYP4F2/CALR/GCNT1/GBA2/EPHX2/SPTLC1/CYP1B1/PREPL/FLT3/CYP24A1/PCSK7/NR1H3/FMO2/H6PD/KCNH1/SEC14L4/GSTT1/APRT/CES2/LCAT/TAT/CYP2B6/SLC6A4/RPA1/TP53/PNMT/KCNH6/P4HB/FDXR/EGFR/MST1R/PSMB8/SLC22A7/GSTA5/CREBBP/ALG1/SULT1A1/SLC5A2/CYP2C18/SCD/CYP2E1/STAR/FNTA/NAT1/AGT/THRSP/CHEK1/CABP4	67
D006937	Hypercholesterolemia	53/3494	223/26076	1.83179e-05	0.00355895	0.00283593	ADIPOQ/LRP2/IRS1/VCAM1/HDLBP/CFTR/PODXL/INSIG1/APOF/FABP2/EGF/SOD3/PROM1/CYP4F2/ICAM1/LDLR/F12/ADRB2/ABCA1/TLR4/DYSF/ABCG5/IRS2/PLTP/CD40/SQLE/MMP3/APOA1/PCSK7/MYOD1/RAG1/F2/NR1H3/F5/TLR2/ACACB/LCAT/TAT/CCL5/CCL2/SLC6A4/GP1BA/SHBG/TP53/ACE/PECAM1/EGFR/PLA2G7/SERPINE1/CASP3/PLAT/AGT/LRP5	53
D010843	Pichia	53/3494	223/26076	1.83179e-05	0.00355895	0.00283593	APOD/ADIPOQ/TF/TFF3/TFF1/COL18A1/LSS/CHRNA1/CHRNG/MAN1C1/C1QB/GPA33/PEX1/PIP/CPM/BID/NAGA/EGF/GBA3/SOD3/EPOR/NMUR2/TLR4/MAN1A1/PLG/RNASET2/PEX13/REG3A/MAN1B1/CUBN/TGM2/CD40/MMP1/NUCB2/F2/SERPING1/MYOC/MMP2/KLK5/CCL2/SLC6A4/CPD/WFIKKN2/XYLT2/LIFR/GZMB/EGFR/SERPINB6/SERPINB8/PNLIPRP2/CASP3/PLAT/MAOA	53
D010518	Periodontitis	61/3494	268/26076	1.87267e-05	0.00356974	0.00284453	JAM2/TF/HSPG2/ALPL/PADI4/IL12RB2/CALCR/FGL2/TIMP3/CD4/EGF/TLR6/ICAM1/PRTN3/EGR1/CCL21/TLR4/F2RL1/IL1R2/CD207/PREPL/DPP7/COL4A1/SDC4/PLTP/MMP3/MMP1/MMP8/LAMC2/TLR2/ALDH2/GSTT1/NOD2/MMP2/HSF4/CDH1/CCL5/CCL2/SLC6A4/TNFSF12/ALOX15B/KRT23/ACE/ITGA1/GZMB/CCR4/LTF/AGER/C4A/MYOM1/ITGAM/SERPINE1/COL17A1/CASP7/CYP2E1/DEFB4A/CASP3/TLR3/PLAT/NAT1/CTSD	61
D002809	Chondroitin Sulfates	48/3494	196/26076	1.94522e-05	0.00363937	0.00290002	ADAMTS5/ADAMTS1/MAP2/CHPF/NCL/PLA2G2A/RELN/CFTR/PODXL/CHPF2/STAB2/TIMP3/CD4/NAGA/EGF/DMP1/NCAN/COMP/LDLR/CHSY3/EGR1/TLR4/UST/CNMD/SDC4/COL14A1/F2/CNTN2/TNR/LAMC1/GALNS/MMP2/TAT/NFKBIB/CCL5/XYLT2/ACAN/CSPG4/GZMB/EGFR/PODXL2/LAMA3/XYLT1/CHST15/CASP3/NID1/CHST3/CHAT	48
D012854	Sister Chromatid Exchange	38/3494	143/26076	2.01461e-05	0.00370066	0.00294885	SGO1/SGO2/RAD54L/XRCC2/ESPL1/DDX11/EGF/RAD50/PTTG1/ESCO2/TTK/BUB1/PRKDC/PGR/ALDH2/GSTT1/GSTT2/LCAT/PNKP/LIG3/RPA1/TP53/MTRR/BLM/TP53BP1/XRCC3/MPG/CHTF18/ERCC4/SULT1A1/MGMT/CYP2E1/WRN/CHEK1/INCENP/MUS81/GSTP1/FANCB	38
D015431	Weight Loss	57/3494	247/26076	2.2728e-05	0.0040533	0.00322985	ADIPOQ/PRKCI/TF/TFF2/IRS1/CPT2/AHR/CFTR/LEP/GPD1/MCHR1/FABP2/EGF/ICAM1/LDLR/ADRB2/TLR4/CNR1/FOS/ABCG5/IRS2/PLTP/DGAT1/FABP9/APOA5/ABCC8/RAG1/RAG2/NR1H3/APLNR/CNTF/RO60/TLR2/HIP1R/ACACB/TAT/NFKBIB/CCL5/CCL2/SLC6A4/SHBG/PNMT/ACE/SV2B/TJP1/SCAP/TRH/DSG3/HIP1/SERPINE1/SCD/CYP2E1/MYOM2/CASP3/CHAT/AGT/PNPLA2	57
D008268	Macular Degeneration	60/3494	264/26076	2.28683e-05	0.0040533	0.00322985	SST/TF/COL18A1/RFX5/C8B/C8A/COL8A2/AHR/BEST3/TIMP3/LRP6/FGF5/PROM1/CC2D1A/BEST2/ABCA1/TLR4/IMPG1/LCA5/SOD2/NR2E3/VSX1/CDH4/RP1/CNGB3/MMP3/MFRP/F2/SERPING1/CNTF/F5/MYOC/MASP2/LAMC1/LAMC2/HMCN1/ASPM/CRB1/PTPRC/GSTT1/NOD2/MMP2/CCL2/ACE/MARVELD2/MTRR/PRPH2/SKIV2L/F13A1/ITGAM/CYP2E1/TLR3/MTR/RET/ERCC6/AGT/FADS2/SCGB1A1/GSTP1/CTSD	60
D018826	CD13 Antigens	38/3494	144/26076	2.38719e-05	0.00415824	0.00331347	TFRC/SI/TFF1/CXCR1/MAN1C1/CD2/ACKR3/IL3RA/CFTR/CPM/ENPEP/EGF/CASP6/EGR1/MYO6/ENPP3/ENPP1/MMP14/SLC12A1/PREPL/DPP7/OLFM4/WFDC5/CES2/ZFHX3/ERF/CCL2/ACE/TJP1/EGFR/HRH4/CREBBP/SPN/CASP7/CASP3/CHAT/AGT/DPP3	38
D000838	Anions	59/3494	259/26076	2.47781e-05	0.00424294	0.00338096	ADIPOQ/TF/TFF1/SLC4A3/PLA2G2A/HAX1/TRPM8/SLC26A5/SLC26A4/SLC26A3/CFTR/CLCN1/BEST3/SLCO1C1/KCNJ4/EGF/SLC1A6/BEST2/SLC22A5/EGR1/MSH3/ABCA1/TLR4/SLC22A2/PLG/F2R/KCNK13/PREPL/DPP7/COL4A1/WFDC5/CA2/F2/SERPING1/SLC26A9/F5/APRT/SLC6A4/GP1BA/TP53/EVPL/TTYH2/SLC6A3/TJP1/GZMB/LTF/TRH/SLC22A7/GSTA5/PPL/CLDN15/SERPINE1/CYP2E1/CASP3/PLAT/NID1/CHEK1/SLC22A12/GSTP1	59
D002241	Carbohydrates	76/3494	358/26076	2.65274e-05	0.00445002	0.00354598	MUC4/TFRC/APOD/TF/TFF2/MAN1C1/C1QB/C8A/RELN/PIP/TPK1/HSP90B1/CD4/FGF23/NAGA/EGF/TLR6/ICAM1/LDLR/AMH/CDX1/GCNT1/OMD/TLR4/TPBG/VNN2/PLG/CD207/PEX13/ADAMTS13/FUT7/MAN1B1/DCT/CUBN/CD93/SIGLEC1/WFDC5/SDC4/CD40/COL14A1/MMP8/DDB2/NR1H3/SERPING1/PIGR/F5/TNR/PTPRC/TLR2/SLC5A4/LGALS4/KLK7/ASGR2/SHBG/NGFR/GAA/GALK1/SLC6A3/EGFR/TRH/NUP210/PAK1IP1/GCNT2/CDH2/CLN3/SPN/SLC5A2/SCD/CASP7/OAT/DEFB4A/CASP3/PLAT/NID…	76
D000643	Ammonium Chloride	32/3494	114/26076	2.73089e-05	0.00445002	0.00354598	SLC9C1/MUC4/TFRC/TF/MEF2D/STIL/SCIN/CFTR/SLC6A12/NAGA/EGF/NAAA/LDLR/SNCB/GM2A/NEFM/TLR4/IGF2R/SLC12A1/PRND/ACP2/CNTF/NGFR/GZMB/EGFR/SPN/ITGAM/CASP3/PLAT/NAT1/CHAT/CTSD	32
D001766	Blindness	32/3494	114/26076	2.73089e-05	0.00445002	0.00354598	SP4/EN2/CEP290/TIMP3/NOTCH3/RDH8/MPDZ/LCA5/RPGRIP1/CRB2/PHYH/CNGB3/USH2A/MYOC/PDC/CRB1/BCO1/CRX/AIPL1/GUCY2D/GAA/USH1G/LAMB2/TRH/GUCA1B/ANKS4B/CLN3/OAT/CDH23/TCIRG1/LRP5/CTSD	32
D005340	Fibrinogen	85/3494	412/26076	2.79035e-05	0.00447475	0.00356569	ADIPOQ/THPO/PTX3/TFF1/CBS/EPHA4/C1QB/PADI4/PADI2/PPOX/VCAM1/MPL/CALCR/FGL2/CFTR/LEP/PODXL/ZYX/ITGA5/TFCP2/CD4/EGF/AFM/NCAN/COMP/CALR/ICAM1/ICAM3/F12/EGR1/ABCA1/TLR4/IGF2R/PLG/F2R/MMP14/FOS/IL1R2/PREPL/ITGB1BP1/ADAMTS13/CD93/SRC/CCN5/WFDC5/CTSA/APOA1/IL10RA/F2/NR1H3/SERPING1/CNTF/F5/MASP2/LAMC1/TLR2/MMP2/CDH5/TAT/KLK5/KLK8/KLK14/CCL2/GP1BA/SHBG/ERBB2/CSF3/ACE/PECAM1/ITGA1/TJP1/MEP1A/GSTA5/NOTCH4/T…	85
D015227	Lipid Peroxidation	74/3494	348/26076	3.17068e-05	0.00498848	0.00397505	TFRC/APOD/ADIPOQ/TF/MAP2/IRS1/PINK1/PLA2G2A/AHR/CFTR/PODXL/FABP2/EGF/CASP6/SOD3/ICAM3/SLC22A5/SLC22A4/GRIN3B/UQCRQ/EGR1/NEFM/ABCA1/TLR4/SOD2/FOXO1/COL4A1/GPT/CYC1/CRH/MMP1/APOA5/APOA1/NR1H3/IKBKE/RO60/DFFB/ALDH2/GSTT1/LCAT/NFKBIB/GRIN2D/CCL2/RPA1/GP1BA/SHBG/TP53/ALOX15B/ALDH3A1/KCNH6/GRIN2C/TJP1/EGFR/ITPR1/UQCRC1/LTF/TRH/COL11A2/PLA2G7/GSTA5/HSPA1A/SULT1A1/ITGAD/SCD/CASP7/CYP2E1/CASP3/NAT1/CHAT/A…	74
D019597	Flax	3494-09-01	15/26076	3.20945e-05	0.00498848	0.00397505	EGF/LDLR/SLC39A2/CYP1B1/PREPL/PGR/EGFR/SCD/CASP3	9
D016718	Arachidonic Acid	86/3494	420/26076	3.34916e-05	0.00505024	0.00402426	APOD/PRKCI/TF/TFF2/PLA2G2A/VCAM1/CYP4A11/PRLH/AHR/CFTR/KCND2/LEP/CD4/BID/KCNJ4/EP300/CERK/FABP2/EGF/CYP4F2/SLC1A6/GRIN3B/NMUR2/TLR4/MAP3K5/SOD2/PLG/F2R/F2RL1/CHRM5/BUB1B/PTGDR/TRPM7/GPR65/KCNK10/KCNK13/BUB1/CYP1B1/PREPL/DCT/SRC/MYBL2/CTSA/F2/NR1H3/MS4A2/IKBKE/NCF2/KCNH1/TLR2/ALDH2/PLA2G3/LCAT/FFAR1/CYP2B6/GRIN2D/CCL2/SHBG/ALOX15B/ALDH3A1/NME1/ACE/KCNH6/GRIN2C/LIFR/SLC6A3/EGFR/TRH/PLA2G7/NOXO1/ITG…	86
D045162	Thiazolidinediones	86/3494	420/26076	3.34916e-05	0.00505024	0.00402426	ADAMTS5/NRIP1/UPK1B/ADIPOQ/PRKCI/TFF3/TFF2/ABCB11/ABCA12/SCG2/IRS1/E2F2/RFX5/CFTR/LEP/INSIG1/TXN2/BID/EP300/FABP2/EGF/SOD3/CXCL2/PROM1/ICAM1/LDLR/EGR1/PCSK1/CCL21/TLR4/ENPP1/MAP3K5/TGM1/SLC12A1/ARID4A/REG3A/ANGPTL2/TSC22D1/IRS2/CEBPB/DGAT1/MMP3/MMP1/APOA1/SLCO2B1/NR1H3/SERPING1/CTNND1/IKBKE/PRDM16/TLR2/GSTT1/FOXC2/CDH1/FFAR1/NFKBIB/CCL5/CCL2/SHBG/TP53/CDK5RAP3/ERBB2/FBXO4/TJP1/GZMB/EGFR/AGER/CREB…	86
D011248	Pregnancy Complications	59/3494	262/26076	3.5346e-05	0.00525148	0.00418462	ADIPOQ/TF/ABCB11/IRS1/CHRNG/ACKR1/VCAM1/CPT2/MPL/ABCB4/CFTR/LEP/EGF/ICAM1/LDLR/SLC22A5/TLR4/THBS2/F2R/MMP14/CYP1B1/ADAMTS13/CRH/APOA5/F2/SERPING1/IKBKE/RO60/F5/IRF6/TLR2/MMAA/MMP2/KIR2DS1/CCL2/SLC6A4/SHBG/ACE/LIFR/MTRR/SLC6A3/EGFR/CCR4/TRH/GSTA5/TNXB/DSG3/DSG1/HRH4/HMOX2/CYP2E1/CASP3/TLR3/NID1/RET/CHAT/AGT/SCGB1A1/GSTP1	59
D000782	Aneuploidy	69/3494	320/26076	3.63178e-05	0.00531766	0.00423735	APOD/TFF1/SGO1/BARD1/PAX3/MPL/CDCA8/CFTR/PIP/XRCC2/ESPL1/MDM2/NANOG/NOP2/CCNA2/EGF/PROM1/SAFB/PTTG1/CDKN2B/BRINP1/TTK/BUB1B/BUB1/REL/CENPA/CENPO/FOXO1/FLT3/CTSA/MMP1/PGR/ZW10/NUMA1/HMCN1/CHFR/GSTT1/APRT/CDH1/ERF/PEG3/SPAG5/TP53/PMP22/NME1/HOXB4/ERBB2/CENPH/ITGA1/LIFR/EGFR/CLASP2/PSMB8/UBD/TMEM200C/PHLPP1/ZWINT/MKI67/CYP2E1/CASP3/CENPU/NAT1/RET/CHAT/CHEK1/INCENP/GSTP1/GATA1/MAOA	69
D008985	Monensin	44/3494	179/26076	3.83733e-05	0.00550952	0.00439024	ADAMTS1/APOD/SI/TF/MAN1C1/HDLBP/STAB2/HSP90B1/NAGA/EGF/MANBA/GBA3/LDLR/FUT6/ADRB2/GBA2/ABCA1/MAN1A1/MMP14/MAN1B1/DCT/CD93/SRC/ARFGEF2/PCSK7/TLR2/SLC6A4/NGFR/GAA/SLC6A3/MAN2C1/EGFR/VIPR1/ITPR1/STAB1/TRH/F13A1/CLN3/SPN/GBF1/CASP3/NID1/TYR/PC	44
D051182	Desmogleins	14/3494	33/26076	3.90106e-05	0.00550952	0.00439024	EGF/HACD1/CTNND1/CDH1/SYMPK/TJP1/EGFR/CDSN/DSG2/DSG3/DSG4/DSG1/DCC/PPL	14
D001622	Betaine	15/3494	37/26076	3.95655e-05	0.00550952	0.00439024	ADIPOQ/CBS/ALDH9A1/RELN/CFTR/SLC6A12/ETNPPL/SLC22A5/SLC22A4/BHMT2/BHMT/SLC6A4/MTRR/CASP3/RET	15
D018829	Adhesins, Bacterial	32/3494	116/26076	3.98095e-05	0.00550952	0.00439024	UPK1B/TF/WIPF1/NCL/CD48/CFTR/ITGA5/CELSR1/ICAM1/ICAM3/TLR4/PLG/F2R/F2RL1/CD93/RAG1/ELF3/TLR2/NOD2/MMP2/CDH5/NFKBIB/CCL2/GP1BA/PECAM1/ITGA1/LTF/CDH2/SPN/ITGAM/MYOM2/NID1	32
D001055	Apolipoproteins B	49/3494	207/26076	4.14227e-05	0.00565531	0.00450641	APOD/ADIPOQ/TF/LRP2/IRS1/HDLBP/CALCR/CFTR/LEP/HSP90B1/APOBEC1/FABP2/EGF/CALR/LDLR/EGR1/CDX1/ABCA1/BHMT/ABCG5/FOXO1/WFDC5/PLTP/DGAT1/APOA5/APOA1/PCSK7/F2/NR1H3/F5/SOAT1/TLR2/AMFR/LCAT/CCL2/SHBG/ACE/P4HB/TRH/APOBEC2/HSPA1A/F13A1/CREBBP/ITGAM/SERPINE1/SCD/NAT1/AGT/COG2	49
D020239	Receptor Cross-Talk	90/3494	447/26076	4.30126e-05	0.0056836	0.00452895	IFNAR1/ITGB5/APOD/PRKCI/TFF1/CXCR1/IRS1/CD2/ACKR3/AHR/RELN/CFTR/LEP/INSIG1/ITGA5/IL22/CSF2RB/PIK3C2G/BID/EP300/CCNA2/EGF/CASP6/TLR6/KIT/ICAM1/EPOR/SLC22A5/SLC22A4/EGR1/ADRB2/CD72/GFRA2/CCL21/ABCA1/TLR4/CNR1/GRM1/F2R/MMP14/ARID4A/FOXO1/IRS2/CD93/GFRA4/SRC/CEBPB/PGR/MYOD1/RAG1/NR1H3/CNTF/PIK3C2B/IKBKE/RNASEL/TLR2/P2RX2/MC1R/NOD2/MMP2/FFAR3/MAP3K10/CCL5/FOXN1/TRAF4/SHBG/TP53/ALOX15B/ERBB2/LIFR/XRCC3…	90
D013941	Thymine	67/3494	310/26076	4.32859e-05	0.0056836	0.00452895	UPK1B/ADIPOQ/SATB1/PAX3/ALPL/PINK1/PPOX/FCRL3/NPR1/DPYD/RAD54L/CFTR/MDM2/CYP27B1/EGF/MCOLN1/ARID3A/MSH3/NEIL2/TLR4/GRIK2/ENPP1/TGM1/RPAP1/CNMD/CD40/CYP11B1/DPYS/MMP3/APOA5/MYOD1/ABCC8/F2/MS4A2/F5/MYOC/IRF6/TFIP11/GSTT1/NOD2/MMP2/CDH1/UPK1A/SLC6A4/TP53/PMP22/ABCC3/ACE/MTRR/SLC6A3/NEIL1/LARS2/MBD4/PRPH2/F13A1/ACSM1/COL17A1/MGMT/CASP3/MTR/ERCC6/CHEK1/GSTP1/CTSD/FRMD7/HPRT1/GATA1	67
D003596	NA	88/3494	435/26076	4.34588e-05	0.0056836	0.00452895	CGGBP1/UPK1B/ADIPOQ/TFF1/CBS/PAX3/ALPL/PINK1/PPOX/FCRL3/GBA/NPR1/DPYD/TACSTD2/RAD54L/HDLBP/AHR/RELN/CFTR/CYP27B1/EGF/IL12RB1/NOTCH3/EGR1/MSH3/NEIL2/NEFM/SPTLC1/TLR4/GRIK2/SOD2/SLC22A2/PRKN/ARID4A/FOS/REV1/NLRC4/CNMD/CD40/MMP3/APOA5/MYOD1/ABCC8/ALKBH3/F2/APLNR/MS4A2/F5/PTPRC/TLR2/TFIP11/TCN2/GSTT1/FOXC2/APRT/NOD2/MMP2/LCAT/CDH1/TAT/UPK1A/ERF/SLC6A4/TP53/PMP22/ABCC3/ACE/MTRR/SLC6A3/NEIL1/EGFR/LARS2…	88
D012164	Retinal Diseases	50/3494	213/26076	4.38801e-05	0.0056836	0.00452895	ADIPOQ/TF/COL18A1/BBS5/CFTR/NPVF/CEP290/TIMP3/EGF/ETNPPL/NCAN/RDH8/MCOLN1/TENT5A/PLG/NR2E3/RPGRIP1/DCT/VSX1/CNGB3/MFRP/SMPD1/CNTF/RO60/CRB1/POU4F2/CRX/CCL2/AIPL1/GUCY2D/MYH3/ACE/RGS9/MARVELD2/EGFR/TREX1/GUCA1B/PRPH2/NOTCH4/INO80C/CLN3/OAT/CASP3/COL13A1/CDH23/CHAT/TYR/LRP5/CTSD/GPR143	50
D008049	Lipase	48/3494	202/26076	4.4499e-05	0.0056908	0.00453469	MUC4/ADIPOQ/IRS1/MAN1C1/HDLBP/CFTR/HSP90B1/EGF/ICAM1/LDLR/MCOLN1/ABCA1/TLR4/PLG/ABHD4/PREPL/REG3A/CCN5/WFDC5/CTSA/PLTP/DGAT1/MMP3/APOA1/PCSK7/NR1H3/IKBKE/PLOD1/ALDH2/LCAT/NFKBIB/PVR/SHBG/ACE/TJP1/EGFR/ABHD5/LTF/TRH/PLA2G7/PPL/SERPINE1/PNLIPRP2/WRN/CHAT/AGT/PNPLA2/PNPLA4	48
D009930	Organic Chemicals	47/3494	197/26076	4.7759e-05	0.0059574	0.00474712	TFRC/PTX3/TF/MAP2/IRS1/ACKR1/BGLAP/VCAM1/AHR/CFTR/CD4/SLC6A12/EGF/ICAM1/ICAM3/SLC22A4/EGR1/SLC22A2/PRKN/TGM1/SLC12A1/FLT3/PLTP/NR1H3/KISS1/IKBKE/GSTT1/MC1R/ERF/SLC6A4/RPA1/TP53/ERBB2/GRN/TJP1/EGFR/ITPR1/UBD/SOCS1/SPN/SCD/DCLRE1A/CASP3/WRN/STAR/CHAT/GSTP1	47
D018736	DNA Adducts	45/3494	186/26076	4.7763e-05	0.0059574	0.00474712	SPTA1/AHR/CFTR/XRCC2/EGF/MSH3/SOD2/SLC22A2/ARID4A/TDP1/REV1/CYP1B1/PRKDC/ALKBH3/DDB2/EXO1/ALDH2/GSTT1/GSTT2/APRT/LIG3/RPA1/TP53/ALDH3A1/NEIL1/XRCC3/EGFR/TREX1/MBD4/GSTA5/GTF2H4/MPG/ERCC4/SULT1A1/CASP7/MGMT/CYP2E1/CASP3/WRN/NAT1/ERCC6/EI24/CHEK1/GSTP1/HPRT1	45
D020032	Tyrphostins	67/3494	312/26076	5.33082e-05	0.00650242	0.00518142	TFRC/MELTF/BCL6/PRKCI/TFF3/TFF2/SCG2/IRS1/CD2/IL3RA/CFTR/LEP/NFE2/MDM2/SLC6A12/KCNJ4/EP300/EGF/PROM1/NOTCH3/ICAM1/EPOR/EGR1/PCSK1/NEFM/CCL21/ABCA1/TLR4/F2RL1/GCH1/REG3A/VAV2/FOXO1/FLT3/IRS2/SRC/TGM2/PRKDC/NUMA1/F2/NR1H3/CNTF/IKBKE/CDH1/CCL5/CCL2/TP53/ERBB2/KCNH6/OSMR/SLC6A3/TJP1/EGFR/ITPR1/MST1R/TRH/MBD4/CREBBP/SOCS1/ITGAM/SERPINE1/GBF1/CASP3/STAR/CHAT/AGT/GATA1	67
D051128	Scavenger Receptors, Class F	3494-10-01	19/26076	5.34198e-05	0.00650242	0.00518142	PTX3/HSP90B1/CALR/CD93/SCARF2/ZNF444/ZNF71/SCARF1/AQP8/DUSP5	10
D008679	NA	55/3494	243/26076	5.51323e-05	0.00663098	0.00528386	MUC4/APOD/BCL6/SI/A4GNT/TF/TFF3/TFF2/TFF1/PTMA/CPS1/SLC4A3/RUNX3/PLA2G2A/GPA33/CD1A/TSPAN1/SLC26A4/PIP/LGR5/EP300/EGF/EGR1/CDX1/GCNT1/TLR4/TGM1/BUB1/EPCAM/GDF5/WFDC5/PRKDC/PGR/MARK1/KCNH1/TLR2/ALDH2/GSTT1/NOD2/CDH1/TP53/GAST/ST6GALNAC1/MARVELD2/AMACR/EGFR/OXTR/TDGF1/ACSL5/MGMT/CYP2E1/DEFB4A/CASP3/SCGB1A1/GSTP1	55
D004298	Dopamine	89/3494	444/26076	5.59344e-05	0.00664829	0.00529766	APOD/SST/PTX3/SIAH2/MAP2/IRS1/HTR1D/PINK1/HTR6/LMX1A/DNTTIP2/GRIK3/TRPM8/RELN/ADCY1/EN2/TFCP2/LRRK2/TXN2/SSTR3/MCHR1/EGF/CASP6/PROM1/NCAN/SNCB/GRIN3B/KLF16/EGR1/ADRB2/NEFM/TLR4/NT5E/MAP3K5/VTA1/OPRM1/SOD2/PLG/PRKN/GCH1/ARID4A/AKAP5/ADD2/PREPL/KYAT1/DCT/IRS2/GDF5/TGM2/CRH/MMP3/NR1H3/CNTF/GLRX2/LAMC1/KCNH1/POU4F2/ALDH2/GSTT1/ERF/GRIN2D/SLC6A4/SHBG/ALDH3A1/PNMT/ACE/GRIN2C/RGS9/SLIT3/SLC6A3/EGFR/ITPR…	89
D003704	Dementia	50/3494	215/26076	5.66864e-05	0.00665934	0.00530646	SST/ECE2/TF/MAP2/PINK1/GBA/AHR/RELN/LRRK2/ATN1/NCAN/NOTCH3/SNCB/VCP/NEFM/ABCA1/TLR4/PRKN/TRPM7/PREPL/CNMD/PLTP/CRH/MMP3/MMP1/APOA1/MAP6/MASP2/H6PD/ALDH2/KLK6/KLK7/CCL2/SLC6A4/TP53/DNAH9/GRN/ACE/SGSH/AMACR/SLC6A3/EGFR/TRH/PHF1/NOTCH4/HSPA1A/CASP3/CHAT/CTSD/MAOA	50
D051178	alpha Catenin	42/3494	171/26076	5.79576e-05	0.00666874	0.00531395	ALCAM/TFF3/TFF2/IRS1/SPTA1/AHR/LEP/NOP2/EGF/CASP6/EGR1/MMP14/CHD8/EPCAM/TCF7L1/CDH4/SRC/CTNND1/PAPPA2/APRT/CDH15/MMP2/CDH5/CDH3/CDH1/PVR/SYMPK/CNTNAP1/PECAM1/TJP1/EGFR/DSG2/DSG3/DSG1/CDH2/DCC/PPL/COL17A1/CASP3/RET/CTNNA3/GSTP1	42
D000924	Anticholesteremic Agents	44/3494	182/26076	5.86684e-05	0.00666874	0.00531395	LSS/ABCB11/ABCA12/PLA2G2A/VCAM1/HDLBP/CLCN1/INSIG1/ABCD2/EGF/CYP4F2/LDLR/EPOR/MSH3/ABCA1/TLR4/IGF2R/ADAM10/DYSF/ABCG5/PLTP/CD40/SQLE/APOA5/APOA1/SORL1/SLCO2B1/NR1H3/RO60/ALDH2/LCAT/FCAR/CCL2/SLC6A4/SHBG/ACE/SCAP/DAXX/PKHD1/CREBBP/SCD/CASP7/CASP3/AGT	44
D043303	Aryldialkylphosphatase	30/3494	108/26076	5.94068e-05	0.00666874	0.00531395	ADIPOQ/CBS/HDLBP/AHR/LEP/FABP2/IFNK/ABCA1/TLR4/ENPP1/SOD2/IGF2R/THBS2/CYP1B1/PLTP/MMP3/APOA5/APOA1/NR1H3/GSTT1/LCAT/GP1BA/GRN/ACE/PLA2G7/CYP2E1/WRN/NAT1/AGT/GSTP1	30
D051185	gamma Catenin	30/3494	108/26076	5.94068e-05	0.00666874	0.00531395	SPTA1/AHR/EGF/CASP6/PTTG1/PTPRK/TCF7L1/CDH4/SRC/RAG1/CTNND1/POU4F2/CDH15/CDH5/CDH3/CDH1/SYMPK/ERBB2/GRB7/PECAM1/TJP1/EGFR/CDSN/DSG2/DSG3/DSG1/CDH2/PPL/CASP7/CASP3	30
D018121	Receptors, Cytokine	96/3494	489/26076	6.69072e-05	0.00742817	0.0059191	IFNGR2/IFNAR1/THPO/IL20RB/TF/TFF2/LRP2/CXCR1/IFNLR1/IL22RA1/ACKR1/NOTCH2/IL12RB2/MPL/CSF2RA/IL3RA/CFTR/LEP/INSIG1/NFE2/IL22/CSF2RB/NANOG/CD4/EP300/TNFRSF13C/EGF/CXCL2/PROM1/TMEM59L/IL12RB1/NOTCH3/IL27RA/ICAM1/EPOR/IL12B/VCP/CCL21/TNFSF8/TLR4/NID2/FOS/IL1R2/IL18R1/EPCAM/FLT3/IRS2/DCLRE1C/MMP3/PGR/IL10RA/MYOD1/RAG1/RAG2/APLNR/CNTF/PTPRC/TLR2/CMKLR1/NOD2/AMFR/NFKBIB/IFNL3/PGLYRP1/KIR3DL2/CCL5/CCL2/C…	96
D002544	Cerebral Infarction	47/3494	200/26076	7.10198e-05	0.00768826	0.00612635	ADIPOQ/MAP2/SMARCAL1/SCG2/PLA2G2A/CYP4A11/RELN/FABP2/EGF/PROM1/CYP4F2/NOTCH3/ICAM1/LDLR/NEFM/ABCA1/TLR4/PLG/ARID4A/FLT3/COL4A1/CTSA/PRKDC/CRH/APOA1/F2/NR1H3/APLNR/CNTF/IKBKE/F5/GSTT1/CCL5/TNFSF12/TP53/ACE/SSTR2/MTRR/TRH/NOTCH4/F13A1/NCF1/SERPINE1/TRRAP/CASP3/CHAT/AGT	47
D014785	Vision, Ocular	30/3494	109/26076	7.15741e-05	0.00768826	0.00612635	CLRN1/GRK7/GPSM2/EN2/NAGA/CNGA1/GRM6/CACNA1A/RDH8/NR2E3/PDCL3/CDH4/CNGB3/MFRP/CNTF/CRB1/ALDH2/CDH15/CCL5/CCL2/AIPL1/GUCY2D/RGS9/TJP1/GUCA1B/PRPH2/OPN4/CHAT/PITPNM1/TCIRG1	30
D019948	Receptors, Interleukin-4	43/3494	178/26076	7.20744e-05	0.00768826	0.00612635	MUC4/TFF3/TFF2/CSTB/IRS1/VCAM1/IL12RB2/MPL/CSF2RA/TNFRSF13C/EGF/PROM1/ICAM1/LDLR/SPINK5/ADRB2/NMUR2/CD72/HR/TNFSF8/SLC22A2/PLG/DOK1/IRS2/ADRA1D/SRC/CD40/MMP3/IL10RA/RAG1/RAG2/MS4A2/TLR2/KLK7/CSF3/TJP1/EGFR/SOCS1/SPN/NCF1/CCL24/TLR3/IRS4	43
D005165	Factor V	50/3494	217/26076	7.28269e-05	0.00768826	0.00612635	CBS/CXCR1/IRS1/CFTR/TIMP3/EGF/CALR/F12/ADRB2/EPHX2/TLR4/PLG/CRHBP/IL1R2/MCFD2/ADAMTS13/FLT3/CRH/MMP3/MMP1/MMP8/PGR/IL10RA/F2/F5/TLR2/TCN2/GSTT1/NOD2/MMP2/NFKBIB/CCL2/SLC6A4/GP1BA/CNTNAP1/ACE/MTRR/HSPA1A/HSPA1L/F13A1/ITGAM/SERPINE1/TLR3/PLAT/NAT1/MTR/AGT/TYR/SCGB1A1/GSTP1	50
D008360	NA	19/3494	56/26076	7.30548e-05	0.00768826	0.00612635	TF/MAN1C1/GBA/NAGA/EGF/SCARB2/LDLR/GM2A/IGF2R/PGR/GALNS/TP53/GAA/TJP1/GZMB/PMM2/CLN3/CASP3/CTSD	19
D002339	Carotid Arteries	70/3494	333/26076	7.44414e-05	0.00775342	0.00617827	ADIPOQ/PTX3/CBS/LCT/IRS1/VCAM1/TIE1/AHR/TIMP3/BID/EGF/PROM1/ICAM1/LDLR/EPOR/CCL21/OGN/ABCA1/TLR4/SOD2/PLG/THBS2/GCH1/AKAP5/ADD2/CD93/TGM2/PLTP/MMP3/MMP1/MMP8/APOA5/APOA1/RAG1/F2/IKBKE/F5/TLR2/ALDH2/GSTT1/GSTT2/MMP2/LCAT/CDH1/HSPB6/NFKBIB/CCL5/CCL2/GP1BA/TNFSF12/TP53/ALOX15B/PNMT/ACE/GAA/TJP1/EGFR/VIPR1/HYAL1/COL11A2/PLA2G7/AGER/F13A1/SERPINE1/CASP3/PLAT/CHAT/AGT/ADAMTS8/GSTP1	70
D051183	Desmoglein 1	16/3494	43/26076	7.61257e-05	0.00784794	0.00625359	SPINK5/TGM1/TGM2/NR1H3/CTNND1/KLK5/KLK6/KLK7/KLK14/CDSN/DSG2/DSG3/DSG4/DSG1/PPL/CASP3	16
D010060	Ovulation	44/3494	184/26076	7.71935e-05	0.00787763	0.00627725	ADAMTS1/PTX3/HDLBP/AHR/RELN/LEP/EGF/CASP6/BMPR1B/AMH/EGR1/PRSS35/PLG/IL18R1/REG3A/DPP7/RGCC/FOXO1/GDF5/CRH/MMP1/PGR/KISS1/LAMC1/PTPRC/TLL1/GSTT1/MMP2/LCAT/CCL2/SHBG/TP53/STARD3/CSF3/ITGA1/EGFR/OXTR/ITPR1/TRH/CASP3/STAR/NID1/PRSS23/CTSD	44
D001666	Binding Sites, Antibody	67/3494	316/26076	8.00263e-05	0.00805459	0.00641826	IFNAR1/ADAMTS5/ALCAM/TFRC/TF/CD48/VCAM1/PODXL/TFCP2/ATN1/CD4/EGF/SOD3/COMP/ICAM1/ICAM3/F12/EGR1/IL12B/TNFSF8/TLR4/VNN2/MMP14/IL18R1/IL18RAP/CD207/EPCAM/FLT3/CD93/PRKDC/POP1/MYOD1/RAG2/F2/CNTF/CNTN2/PIGR/RO60/MYOC/MASP2/LAMC2/PTPRC/RTN4R/SNRNP70/FCAR/KIR3DL2/CCL5/SLC6A4/GP1BA/ERBB2/EGFR/CCR4/CCR8/TRH/C4A/GCNT2/DSG3/DSG1/SPN/ITGAM/ITGAD/NCF1/POP7/COL17A1/CASP3/TLR3/FANCB	67
D007410	Intestinal Diseases	23/3494	75/26076	8.11642e-05	0.00805459	0.00641826	TF/TFF3/TFF2/TFF1/ABCB11/CFTR/LEP/FABP2/EGF/TLR4/EPCAM/RAG1/TLR2/NOD2/CCL2/TP53/GLP2R/TJP1/BTNL2/SERPINE1/CASP3/RET/CHAT	23
D013462	Sulfur Radioisotopes	73/3494	352/26076	8.31659e-05	0.00805459	0.00641826	ADAMTS5/TFRC/MELTF/SI/TF/E2F2/LMX1A/NDUFS2/GBA/PIGK/C8B/SLC26A3/CFTR/MGAM/HSP90B1/TIMP3/EGF/HS3ST1/EEF2/CSF1R/GABBR2/NEFM/CNR1/ENPP1/PEX3/IGF2R/ARID4A/SLC3A1/TCF7L1/PMPCA/DCT/CUBN/CD93/WFDC5/SDC4/PLTP/CRH/THAP12/RO60/MYOC/LAMC1/TCN2/FFAR1/SNRNP70/SLC6A4/ASGR2/NME1/NGFR/GAA/SLC6A3/EGFR/PDZRN3/LAMB2/TRH/MCM3/HSPA1A/LAMA3/SULT1A1/SPN/SERPINE1/SCD/CHST15/DEFB4A/CASP3/CHRNA6/CHST3/CHAT/MTNR1B/TYR/SCGB…	73
D006497	Heparitin Sulfate	63/3494	293/26076	8.41888e-05	0.00805459	0.00641826	ROBO1/TF/COL18A1/HS6ST1/LRP2/MAP2/NCL/HSPG2/PLA2G2A/CD48/CSF2RA/RELN/CFTR/EN2/STAB2/CD4/NAGA/NDST3/EGF/SOD3/KLB/FGF5/HS3ST1/PROM1/LDLR/EGR1/HBEGF/CCL21/TLR4/ENPP1/PLG/F2R/TGM1/MMP14/NID2/CD207/COL4A1/CD93/PROKR2/SIGLEC1/WFDC5/SDC4/ANGPTL1/TLR2/GALNS/HSPB6/NFKBIB/KLK9/CCL5/CCL2/PECAM1/SGSH/ITGA1/GZMB/DSG1/CDH2/LAMA3/DCC/XYLT1/SERPINE1/NID1/NDST2/ANOS1	63
D001001	Anura	25/3494	85/26076	8.70674e-05	0.00805459	0.00641826	KCNE1/TFF2/IRS1/EPDR1/FRS2/KCNA1/EGF/NOTCH3/TLR4/MYO6/F2R/F2RL1/NMS/PROKR1/QRFP/RAB18/PROKR2/CHGB/CTSA/CRH/RAG1/TLR2/TRH/PKHD1/CASP3	25
D053146	Myeloblastin	25/3494	85/26076	8.70674e-05	0.00805459	0.00641826	PTX3/VCAM1/CFTR/ICAM1/PRTN3/F2R/F2RL1/TGM2/PI3/CD40/F2/LAMC2/PRAME/NOD2/MMP2/CSF3/GZMB/EGFR/LTF/MMP25/SPN/ITGAM/SERPINE1/CASP3/AGT	25
D012117	Resins, Synthetic	29/3494	105/26076	8.75323e-05	0.00805459	0.00641826	ALCAM/HSPG2/GBA/PPT1/HSP90B1/SCARB2/PGLYRP2/DNASE2/LDLR/TXNDC15/IGF2R/SEL1L/APMAP/MMP3/NR1H3/SERPING1/LAMC1/BCAM/CPD/FKBP10/SGSH/GAA/LGALS3BP/CNPY3/PTK7/C4A/DSG2/CASP3/CTSD	29
D009692	Nucleic Acid Heteroduplexes	40/3494	163/26076	8.75998e-05	0.00805459	0.00641826	HOXD9/PPOX/CFTR/PPP1R3A/EGF/QDPR/NOTCH3/LDLR/RAD50/EGR1/MSH3/TDP1/SNRNP200/TSC1/CTSA/PRKDC/POLE/ALDH2/APRT/MMP2/CRX/LIG1/RPA1/TP53/PMP22/KRT9/SGSH/HID1/ERCC8/BLM/EGFR/MBD4/LAMA3/COL17A1/WRN/NAT1/RET/ERCC6/TYR/MUS81	40
D003093	Colitis, Ulcerative	93/3494	474/26076	8.81135e-05	0.00805459	0.00641826	MUC4/SI/TF/TFF3/TFF2/TFF1/CXCR1/RUNX3/PLA2G2A/PADI4/IL3RA/SLC26A3/CFTR/LEP/IL22/TST/CCNA2/FABP2/EGF/SOD3/TLR6/KIT/CXCL2/ICAM1/ICAM3/SLC22A5/SLC22A4/IL12B/CCL21/TLR4/SLC22A2/PLG/TGM1/TEP1/BUB1/IL18RAP/CD207/EPCAM/REG3A/ADAMTS13/PI3/CD40/CRH/CA2/MMP3/MMP1/RAG1/F2/CTNND1/IKBKE/F5/MASP2/TLR2/TCN2/NOD2/MMP2/CDH1/SPIB/CCL2/SLC6A4/TP53/ALOX15B/ACE/MAP3K1/ITGA1/AMACR/MTRR/GZMB/EGFR/CCR4/MST1R/TRH/PLA2G7/…	93
D003319	Corneal Stroma	26/3494	90/26076	8.84352e-05	0.00805459	0.00641826	ADAMTS1/IGFBP5/TACSTD2/TIMP3/EGF/BMPR1B/SOD3/PROM1/COMP/OGN/THBS2/DPP7/VSX1/GDF5/RAG1/DPT/LCAT/CCL2/ALDH3A1/ACAN/TJP1/TKT/BMP5/CASP3/NID1/COL13A1	26
D053554	Keratin-20	27/3494	95/26076	8.88915e-05	0.00805459	0.00641826	UPK1B/APOD/TFF2/TFF1/SLC4A3/PIP/KRT78/KRT79/KRT82/EPCAM/TSC22D1/LAMC2/PTPRC/CDH1/BCAM/SYMPK/KLK6/CCL2/TP53/NME1/ERBB2/KRT17/AMACR/TJP1/EGFR/CDH2/MKI67	27
D007408	Intestinal Absorption	52/3494	230/26076	8.92224e-05	0.00805459	0.00641826	TFRC/SST/PRKCI/SI/TF/LCT/SLC19A3/HDLBP/SLC26A3/CFTR/LEP/TRPV5/FGF23/FABP2/EGF/MEPE/GBA3/LDLR/SLC39A3/SLC22A5/SLC22A4/MSH3/PCSK1/TLR4/DDO/F2RL1/SLC39A2/SLC9A2/ABCG5/SLC3A1/SLC5A6/CUBN/PLTP/DGAT1/MMP3/APOA1/SLCO2B1/NR1H3/CBLIF/IKBKE/TLR2/ALDH2/NOD2/MT1A/LCAT/SLC46A1/TJP1/EGFR/TRH/SCNN1B/CASP3/CHAT	52
D003896	Desmosomes	34/3494	131/26076	8.92917e-05	0.00805459	0.00641826	TFRC/TACSTD2/CFTR/KRT1/EGF/CASP6/SPINK5/CDX1/SRC/CTNND1/LAMC2/CRB1/CDH5/CDH1/TAT/SYMPK/KLK5/KLK7/FOXN1/ERBB2/KRT17/EVPL/TJP1/EGFR/CDSN/DSG2/DSG3/DSG4/DSG1/CDH2/DCC/PPL/COL17A1/CASP3	34
D002413	Cations, Divalent	89/3494	450/26076	9.21745e-05	0.00824106	0.00656685	ITGB5/MELTF/ADIPOQ/TF/CBS/SATB1/MAP2/CXCR1/IRS1/MAN1C1/C1QB/PLA2G2A/PADI4/CFTR/TRPV5/ITGA5/HSP90B1/CD4/CERK/EGF/NUDT9/PROM1/CALR/ICAM1/ICAM3/EGR1/MSH3/GCNT1/GABRR1/NT5E/ENPP1/TRPM7/GCH1/TDP1/REV1/PREPL/REG3A/ADAMTS13/DPP7/FOXO1/PHYH/CD93/ENTPD6/SDC4/PRKDC/CA2/MMP1/NUMA1/RAG1/RAG2/F2/CNTF/SLC41A1/RO60/ADSS2/EXO1/MASP2/PTPRC/ALDH2/APRT/MMP2/MT1A/PVR/RPA1/SHBG/TP53/PMP22/ABCC3/KCNH6/ITGA1/SLC6A3/TJP…	89
D014591	Uterine Diseases	17/3494	48/26076	9.42014e-05	0.00834839	0.00665237	TFRC/CXCR1/VCAM1/CFTR/EGF/TLR6/ICAM3/TLR4/PGR/TLR2/MMP2/CCL5/CCL2/NME1/EGFR/CCR8/TLR3	17
D008076	Cholesterol, HDL	93/3494	475/26076	9.53905e-05	0.00838026	0.00667777	NRIP1/BCL6/ADIPOQ/PTX3/LSS/ABCB11/ACADL/ABCA12/IRS1/PLA2G2A/CD5L/MEF2D/PMVK/VCAM1/ATG4C/DOCK7/CYP4A11/HDLBP/ABCB4/CFTR/LEP/PODXL/INSIG1/ABCD2/APOF/APOBEC1/EP300/FABP2/SCARB2/PBX4/CILP2/NCAN/ICAM1/LDLR/EGR1/ADRB2/PCSK1/ABCA1/TLR4/NT5E/ENPP1/VNN1/ACAT2/ADRA2B/CYP1B1/ABCG5/REL/ADAMTS13/FOXO1/IRS2/CUBN/IDI1/PLTP/CEBPB/GPT/DGAT1/SQLE/RP1/APOA5/APOA1/SMPD1/CAPN5/NR1H3/ALDH2/MVK/MMAB/FOXC2/JPH3/MMP2/LCA…	93
D053481	Secretory Leukocyte Peptidase Inhibitor	22/3494	71/26076	9.6889e-05	0.00843853	0.00672421	COL8A2/CFTR/EGF/ICAM3/SPINK5/TLR4/WFDC5/PI3/PGR/TLR2/NOD2/NFKBIB/KLK5/KLK6/KLK7/KLK14/CCL2/GRN/EGFR/LTF/DSG3/DSG1	22
D024682	BRCA2 Protein	46/3494	197/26076	9.90759e-05	0.00855525	0.00681721	TFF1/BARD1/RUNX3/RAD54L/CFTR/PIP/XRCC2/MDM2/HMG20B/RAD50/MSH3/CDKN2B/BUB1B/ARID4A/BUB1/FANCL/FOXO1/SUPT20H/FLT3/PRKDC/PGR/RAG1/RNASEL/CDH1/RPA1/DPH1/SHBG/TP53/CFAP52/NME1/BLM/TP53BP1/XRCC3/FANCE/NOTCH4/MDC1/ERCC4/DHX32/MGMT/CASP3/NAT1/ERCC6/CHEK1/MUS81/GSTP1/FANCB	46
D001769	NA	75/3494	366/26076	0.000100238	0.00858223	0.00683871	TIAM1/MUC4/TFRC/TF/MAP2/MAN1C1/C1QB/AHR/MDM2/CD4/EGF/MANBA/GBA3/PGM2/TLR6/EGR1/ADRB2/GBA2/TLR4/MAN1A1/PLG/SLC12A1/ARID4A/TSC1/MAN1B1/TSC22D1/FOXO1/IRS2/SRC/TGM2/PI3/PLTP/CEBPB/CRH/PGR/MYOD1/PDHX/RAG1/F2/SERPING1/CTNND1/RO60/F5/MASP2/TLR2/LCAT/TAT/CCL2/GP1BA/TP53/ABCC3/ACE/GAA/MAP3K1/LIFR/TJP1/MAN2C1/EGFR/CCR4/TRH/AGER/HSPA1A/DSG2/DSG1/CREBBP/PPL/SERPINE1/DUSP5/CYP2E1/CASP3/WRN/STAR/CHAT/AGT/SCGB1…	75
D000225	Adenine	92/3494	470/26076	0.000104558	0.00882595	0.00703291	SATB1/PIKFYVE/IRS1/GBA/NPR1/TSHB/VCAM1/DPYD/PPT1/HDLBP/SP4/SLC26A5/CFTR/CEP290/NFE2/MDM2/FGF23/EGF/ICAM1/MCOLN1/RAD50/ARID3A/IL12B/IARS1/TLR4/GRIK2/NT5E/ENPP1/OPRM1/SLC22A2/PNP/RPAP1/NUP214/ADAMTS13/DPP7/WFDC5/PRKDC/MMP3/MMP1/APOA1/MYOD1/ABCC8/ALKBH3/F2/APLNR/F5/MYOC/IRF6/TLR2/GSTT1/FOXC2/APRT/NOD2/MMP2/LCAT/CDH1/SNRNP70/CCL5/CCL2/SLC6A4/RPA1/TP53/ABCC3/ERBB2/KRT17/ACE/MTRR/SV2B/EGFR/VIPR1/LARS2/…	92
D005962	Glucosylceramidase	16/3494	44/26076	0.000104832	0.00882595	0.00703291	LCT/PINK1/SCAMP3/FAM189B/GBA/LRRK2/NAGA/GBA3/SCARB2/GBA2/PRKN/APOA1/NR1H3/LCAT/ACE/GAA	16
D013395	Sucrose	67/3494	319/26076	0.000107584	0.00887903	0.00707521	ADIPOQ/SI/TF/IRS1/TAS1R2/HDLBP/CALCR/AHR/TAS2R16/TAS2R38/TRPV5/TAS2R40/TAS2R60/HSP90B1/SLC6A12/EGF/CALR/LDLR/ADRB2/GEMIN5/ABCA1/MYO6/PRMT5/MMP14/RIOX1/ABCG5/MCFD2/PEX13/REG3A/SLC5A6/DCT/IRS2/WFDC5/SDC4/DGAT1/APOA1/SERPING1/CTNND1/CNTF/MYOC/TAS1R1/SOAT1/LCAT/CDH1/TRPM4/CCL2/GEMIN4/ERBB2/CSF3/P4HB/NIM1K/SLC6A3/TJP1/EGFR/ITPR1/TRH/RPN1/CLN3/SETD1A/EXOSC1/CASP3/RET/TYR/THRSP/WDR74/CTSD/GPR143	67
D018079	Receptors, GABA	26/3494	91/26076	0.000108193	0.00887903	0.00707521	GABRR3/SCN1A/ALDH9A1/RELN/CFTR/CLCN1/GABBR2/NEFM/IMPG1/LCA5/GABRR1/OPRM1/ADAM10/MYCBP2/CNTN2/IKBKE/CRX/SLC6A4/SLC6A3/ITPR1/EFHC1/PPP1R10/LGI1/CASP3/STAR/CHAT	26
D005123	Eye	95/3494	489/26076	0.000108551	0.00887903	0.00707521	ALCAM/MUC4/SST/PRKCI/GRK7/TFF3/TFF2/TFF1/CBS/SCN9A/EPHA4/PAX3/PINK1/PPT1/NGEF/RELN/PODXL/EN2/KLRG1/NANOG/EGF/BLOC1S4/NCAN/RDH8/NEFM/OGN/ROR2/MYO6/CNR1/ARID4A/SIX6/SIX4/BUB1/PROM2/CYP1B1/EPCAM/DPP7/CNMD/FOXO1/MYCBP2/DCT/COL4A1/CUBN/VSX1/CDH4/GDF5/SDC4/CTSA/EYA2/MFRP/TECTA/RAG1/CTNND1/CNTF/CNTN2/USH2A/MYOC/CRB1/LMOD1/TLR2/POU4F2/FOXC2/CDH15/NOD2/TAT/CRX/KLK8/FOXN1/SLC6A4/MYH3/NGFR/SSTR2/SLC45A2/TJP…	95
D006867	Hydrolases	51/3494	226/26076	0.000108977	0.00887903	0.00707521	USP16/SI/TFF1/MAN1C1/PADI6/PADI4/PADI3/PADI2/FCRL3/H4C14/ACKR3/CFTR/MGAM/EGF/H2AW/MCOLN1/SLC22A5/SLC22A4/EPHX2/VNN1/VNN2/IYD/DPP8/TGM1/MDP1/PRMT5/ABHD4/FOS/FAHD2A/PREPL/DPP7/COL4A1/APMAP/AHCY/CTSA/PGD/LAMC2/VPS35/TAT/MZF1/TP53/ELAC2/SGSH/ABHD5/PLA2G7/LY6G6D/H2AC17/H2AC8/CASP3/DCPS/GSTP1	51
D014867	Water	86/3494	434/26076	0.000111905	0.00897789	0.00715399	KCNE2/SST/TF/HOXD9/CRYGD/PIKFYVE/MAP2/SLC19A3/MAN1C1/TAS1R2/GBA/NPR1/COL6A3/HDLBP/AHR/SLC26A5/CFTR/SPAM1/MDM2/AVPR1A/SLC6A12/FABP2/EGF/PROM1/COMP/CACNA1A/ATP5F1D/ADRB2/EPHX2/AQP7/SPTLC1/TLR4/SOD2/ACAT2/BUB1B/AQP9/SLC12A1/AKAP5/BUB1/PREPL/SLC5A6/MAN1B1/AHCY/CYP24A1/CRH/CA2/MMP3/PGR/APOA5/APOA1/PCSK7/SMPD1/PIGR/F5/TLR2/GSTT1/RTN4R/LCAT/KLK7/U2AF2/CCL2/SLC6A4/TP53/KCNH6/NT5C/SLC6A3/TJP1/ABHD5/OXTR/T…	86
D009092	Mucous Membrane	85/3494	428/26076	0.000112978	0.00897789	0.00715399	UPK1B/MUC4/TFRC/BCL6/PRKCI/SI/TF/TFF3/TFF2/TFF1/CXCR1/SLC4A3/RUNX3/CD2/IL12RB2/TRPM8/CFTR/IL26/TIMP3/NAGA/EGF/KIT/IL12RB1/ICAM3/CDX1/IL12B/VCP/CCL21/TLR4/PLG/TGM1/ADAM10/DUOX1/SLC9A2/CD207/PREPL/EPCAM/DPP7/COL4A1/SRC/TGM2/PI3/LYNX1/MMP1/PGR/RAG1/PIGR/LAMC2/PTPRC/TLR2/NOD2/MMP2/CDH1/UPK1A/CCL2/SHBG/TP53/ALOX15B/NME1/ACE/PECAM1/SSTR2/TJP1/GZMB/EGFR/CCR4/CCR8/VIPR1/ITPR1/DSG3/DSG1/CDH2/SCNN1B/CCL24/…	85
D004959	NA	3494-11-01	24/26076	0.000113836	0.00897789	0.00715399	IFNGR2/APOD/TFF1/IRS1/PIP/EGF/LDLR/SRC/PGR/SHBG/SULT1A1	11
D043382	DNA-Formamidopyrimidine Glycosylase	15/3494	40/26076	0.000114511	0.00897789	0.00715399	NEIL2/CDKN2B/SOD2/MCC/RAG1/RAG2/GSTT1/LIG3/TP53/NEIL1/OXTR/DCC/CASP3/ERCC6/GSTP1	15
D000514	alpha 1-Antichymotrypsin	38/3494	154/26076	0.000114634	0.00897789	0.00715399	ALCAM/APOD/TF/TFF3/TFF1/HSPG2/GBA/PPT1/CFTR/HSP90B1/EGF/SCARB2/PGLYRP2/DNASE2/LDLR/TXNDC15/IGF2R/SEL1L/APMAP/MMP1/SERPING1/LAMC1/BCAM/KLK6/CPD/FKBP10/SGSH/GAA/LGALS3BP/GZMB/ITPR1/CNPY3/PTK7/C4A/DSG2/SERPINE1/AZGP1/CTSD	38
D006586	Hexanes	3494-09-01	17/26076	0.000120937	0.00939864	0.00748926	MCHR1/PREPL/NR1H3/GSTT1/VIPR1/CYP2E1/CASP3/CHAT/GSTP1	9
D011116	Polynucleotide 5'-Hydroxyl-Kinase	3494-12-01	28/26076	0.00012386	0.00944073	0.0075228	EP300/N4BP2/NEIL2/PRKDC/BCL3/PNKP/LIG3/RPA1/NEIL1/COL11A2/CREBBP/MGMT	12
D049468	Prometaphase	3494-12-01	28/26076	0.00012386	0.00944073	0.0075228	SGO1/CDCA8/ESPL1/DDX11/RANGAP1/BUB1B/BUB1/NUMA1/NUP160/CENPU/NUP133/CHEK1	12
D053473	Nod2 Signaling Adaptor Protein	39/3494	160/26076	0.000124282	0.00944073	0.0075228	RUNX3/PLA2G2A/IL3RA/CARD10/TLR6/JAKMIP1/ICAM1/SLC22A5/SLC22A4/PRTN3/IL12B/TLR4/SLC22A2/F2RL1/NLRC4/CYP1B1/ARHGEF7/PI3/MMP3/NLRP14/IKBKE/TLR2/NOD2/NLRP12/NLRP9/NLRP13/NLRP8/CCL2/MAP3K1/MST1R/TRAIP/BTNL2/CCHCR1/NUBP1/PYCARD/SERPINE1/DEFB4A/CASP3/TLR3	39
D009883	Ophthalmic Solutions	13/3494	32/26076	0.000125852	0.00945653	0.00753539	TFF1/SCG2/TACSTD2/EGF/ADRB2/TLR4/ATRN/CNTF/SSTR2/TJP1/TRH/DEFB4A/CASP3	13
D010575	Pesticides	17/3494	49/26076	0.000126362	0.00945653	0.00753539	TFF1/AHR/EGF/SNCB/SOD2/GSTT1/GSTT2/SHBG/TP53/SLC6A3/TRH/SERPINE1/CYP2E1/STAR/CHAT/TYR/GSTP1	17
D000200	Action Potentials	67/3494	321/26076	0.000130512	0.00962452	0.00766925	KCNE1/KCNE2/SST/TF/CHRNA1/SCN9A/SCN1A/MAP2/HCN3/SP4/SLC26A5/RELN/PRKAR2B/CFTR/KCND2/TAS2R16/TAS2R38/TAS2R40/CLCN1/TAS2R60/KCNA1/EGF/PROM1/CACNA1A/GRIN3B/ADRB2/NMUR2/GRIA1/NEFM/SPTLC1/TXLNB/PRKN/KLHL1/TGM2/CRH/KCNB2/MYOD1/CNTF/KISS1/RO60/KCNH1/PTPRC/P2RX2/ALDH2/SLC5A4/GRIN2D/TRPM4/KLK8/CCL2/SLC6A4/PMP22/PNMT/KCNH6/SCN4A/GRIN2C/SLC6A3/TJP1/EGFR/SCN10A/ITPR1/PRKAR2A/TRH/ALDH5A1/HRH4/PLAT/CHAT/MAOA	67
D006085	Graft Survival	67/3494	321/26076	0.000130512	0.00962452	0.00766925	IFNAR1/CD96/TFRC/SST/TF/MAP2/MAN1C1/CD48/ACKR1/NOTCH2/VCAM1/MPL/FGL2/PODXL/CPM/HSP90B1/NANOG/TNFRSF13C/EGF/ETNPPL/FGF5/PROM1/IL12B/NEFM/TLR4/SOD2/GCH1/ARID4A/REG3A/ADAMTS13/FUT7/FLT3/NUMA1/RAG1/RAG2/F2/CNTF/F5/KCNH1/APRT/NOD2/KIR2DS1/CCL5/CCL2/TP53/NGFR/PNMT/ERBB2/ACE/MTRR/TJP1/GZMB/EGFR/CCR4/BMP5/GSTA5/C4A/HSPA1A/CREBBP/SERPINE1/HIF1AN/CASP3/CHAT/AGT/SCGB1A1/GSTP1/TCIRG1	67
D009036	Moths	47/3494	205/26076	0.000133545	0.00977688	0.00779066	ADAMTS1/CBS/ACVR1/IRS1/SP110/MAN1C1/CD48/C8A/PPT1/CFTR/CD4/EGF/MANBA/GBA3/COLGALT1/CSF1R/GBA2/EPHX2/MAN1A1/ARID4A/TCF7L1/MAN1B1/DCT/SRC/CYP24A1/NUMA1/IKBKE/F5/RNASEL/COLGALT2/TCN2/LCAT/NFKBIB/PVR/BCL3/PGLYRP1/SNRNP70/U2AF2/ERBB2/GAA/MAN2C1/PRKAR2A/DSG3/GRK5/PLAT/DNAJC12/CHAT	47
D011261	Pregnancy Trimester, First	83/3494	418/26076	0.000135808	0.00985004	0.00784896	TFRC/SST/ADIPOQ/PTX3/ABCB11/BARD1/VCAM1/TIE1/PPT1/FGL2/RELN/CFTR/LEP/ITGA5/CPM/CYP27B1/LRP6/TNFRSF13C/EGF/TLR6/PROM1/HTRA3/ICAM1/LDLR/AMH/HBEGF/TNFSF8/TLR4/CNR1/SLC2A12/SLC22A2/CD276/MMP14/CYP1B1/PROKR1/UCN3/PROKR2/GDF5/SDC4/MMP3/PGR/PCSK7/IL10RA/RAG1/RAG2/F2/KISS1/IKBKE/HLX/F5/PAPPA2/TLR2/SPRY1/GSTT1/NOD2/MMP2/CDH1/CCL2/SHBG/TP53/DNAH9/CSF3/ACE/SSTR2/LIFR/EGFR/STAB1/TRH/PSMB8/NOTCH4/POU5F1/F13A1…	83
D044464	Receptor, PAR-2	35/3494	139/26076	0.000136495	0.00985004	0.00784896	TMPRSS2/VCAM1/CFTR/EGF/ICAM1/TNFSF14/PRTN3/SPINK5/TLR4/PLG/F2R/F2RL1/TGM1/FOS/SRC/F2/IKBKE/ELF3/TLR2/NOD2/CDH1/KLK5/KLK6/KLK7/KLK8/KLK14/CCL2/SLC6A4/CSF3/EGFR/ITPR1/LTF/DSG1/CREBBP/DEFB4A	35
D009831	Olfactory Mucosa	37/3494	150/26076	0.000141041	0.0101059	0.00805286	OLIG2/OR10J1/AHR/RELN/CEP290/EGF/PROM1/NCAN/BEST2/OR2L2/OR2M4/BACH2/TAAR9/TAAR5/TAAR2/TAAR1/SLC12A1/ARID4A/OR1J2/OR1J4/EBF4/CDH4/OR2AG1/CNTF/CNTN2/MYOC/FOXN1/NGFR/TJP1/CNTN4/TRH/GSTA5/HSPA1L/SCNN1B/CASP3/OR10D3/ANOS1	37
D011088	DNA Ligases	39/3494	161/26076	0.000143097	0.0101811	0.00811272	BARD1/CFTR/XRCC2/MDM2/RAD50/MSH3/NEIL2/TDP1/REV1/MAP4K4/DCLRE1C/PRKDC/APOA5/RAG1/RAG2/EXO1/POLE/LIG1/PNKP/LIG3/RPA1/TP53/BLM/NEIL1/GZMB/TP53BP1/XRCC3/TREX1/PRIM2/COL11A2/MDC1/NUP153/MPG/ERCC4/MGMT/CASP3/WRN/DNA2/CHEK1	39
D008577	Meningeal Neoplasms	58/3494	269/26076	0.000145333	0.0102679	0.00818189	APOD/SST/TF/TFF1/CSTB/PLA2G2A/NOTCH2/MSH4/RAD54L/XRCC2/NOP2/EGF/CDKN2B/TLR4/IGF2R/TDP1/REV1/FANCL/ADAMTS13/DCLRE1C/TGM2/PGR/RAG1/CNTF/EXO1/MN1/GAS2L1/RASL10A/MMP2/CDH1/PVR/TMEM97/TP53/NGFR/ERBB2/CSF3/SSTR2/ERCC8/LIFR/MTRR/BLM/XRCC3/EGFR/CCR4/CCR8/DSG2/EPB41L3/MPG/CREBBP/ERCC4/SPN/MKI67/MGMT/CASP3/WRN/MTR/ERCC6/CHEK1	58
D002394	Catechol O-Methyltransferase	36/3494	145/26076	0.000149838	0.0104401	0.00831912	HTR6/GRIK3/AHR/GRM3/GSDME/LEP/CACNA1A/CALR/SLC22A5/CNR1/OPRM1/SOD2/SLC22A2/PRKN/CYP1B1/DCT/PGR/PGD/ALDH2/DAO/TCN2/GSTT1/TXNRD2/SLC6A4/SHBG/ALDH3A1/PNMT/ERBB2/ACE/SLC6A3/XRCC3/NOTCH4/SULT1A1/ITGAM/GSTP1/MAOA	36
D008659	Metabolic Diseases	36/3494	145/26076	0.000149838	0.0104401	0.00831912	COX17/ADIPOQ/CBS/IRS1/ADCY10/CPT2/SLC26A4/CFTR/TRPV5/FGF23/MCHR1/FABP2/LDLR/ADRB2/AQP7/ENPP1/ACAT2/BHMT/IRS2/CEBPB/F2/NR1H3/TCN2/SLC6A4/GOSR1/SHBG/NGFR/MOCS2/MTRR/RFT1/COG7/SCD/MTR/SLC22A12/SERPINA7/IRS4	36
D011508	Chondroitin Sulfate Proteoglycans	55/3494	252/26076	0.000152802	0.0105465	0.00840395	ADAMTS5/ADAMTS1/SMC4/PAX3/NCL/HSPG2/RELN/ESPL1/NELL2/PTPRB/TIMP3/EGF/NCAN/COMP/RAD50/EGR1/CCL21/OGN/OMD/IMPG1/CLN6/MMP14/EPCAM/COL4A1/SDC4/MMP3/MMP1/MMP8/PGR/MYOD1/CNTN2/DPT/TNR/LAMC1/ADAMTS18/MMP2/CCL5/CCL2/RPA1/TP53/ERBB2/ADAMTS12/ACAN/HAPLN3/TJP1/CSPG4/GZMB/EGFR/CDH2/AZGP1/CASP3/NID1/CHST3/CHEK1/ANOS1	55
D051135	Rad51 Recombinase	40/3494	167/26076	0.000153453	0.0105465	0.00840395	BARD1/IRS1/MSH4/RAD54L/KDM4A/XRCC2/ESPL1/HMG20B/RAD50/MSH3/RAD51AP2/FLT3/DCLRE1C/CEBPB/PRKDC/DDB2/HLX/EXO1/GSTT1/ATMIN/LIG3/RPA1/TP53/ZSWIM7/HID1/BLM/TP53BP1/XRCC3/FANCE/MCM3/GSTA5/MDC1/ERCC4/CASP7/DCLRE1A/CASP3/WRN/CHEK1/MUS81/FANCB	40
D009077	Mucins	91/3494	469/26076	0.000156584	0.0106626	0.00849645	URB1/MUC4/APOD/SST/SI/A4GNT/TF/TMPRSS2/TFF3/TFF2/TFF1/SLC4A3/PLA2G2A/FCRLB/SPTA1/GAL3ST2/SCIN/SLC26A4/CFTR/LEP/PODXL/PIP/GLYCAM1/TIMP3/NAGA/CRELD2/EGF/RASGEF1B/ICAM1/HBEGF/CDX1/HAVCR2/GCNT1/GALNT12/IMPG1/SLC22A2/PLG/F2RL1/PTGDR/ADAM10/DUOX1/FOS/SEL1L/EPCAM/GKN2/SRC/MYBL2/WFDC5/CA2/PGR/OTOG/NUMA1/RAG1/RAG2/IKBKE/TLR2/GSTT2/TXNRD2/CDH1/ZFHX3/BCAM/KLK6/GP1BA/TP53/ERBB2/GAST/PLEKHM1/SSTR2/FOXI1/ADAMT…	91
D019698	Hepatitis C, Chronic	66/3494	317/26076	0.000157253	0.0106626	0.00849645	IFNAR1/TFRC/BCL6/ADIPOQ/TF/IRS1/VCAM1/DPYD/IL12RB2/CFTR/LEP/MDM2/KLRG1/EGF/IL12RB1/NOTCH3/LDLR/TNFSF14/IL12B/DDX58/CCL21/TLR4/SOD2/F2R/IL1R2/IL18R1/TGFBRAP1/ADAMTS13/CD93/TGM2/CD40/CRH/MMP3/MMP1/F2/F5/TLR2/OASL/GSTT1/MMP2/MT1A/FCAR/CCL5/CCL2/SLC6A4/SHBG/TP53/ACE/GZMB/CCR4/LAMB2/NUP210/PSMB8/GSTA5/NOTCH4/TRIM26/SOCS1/SERPINE1/IFIT1/CASP7/MKI67/CYP2E1/CASP3/TLR3/AGT/GSTP1	66
D037281	Calnexin	46/3494	201/26076	0.00016346	0.0110024	0.00876718	SI/TF/LCT/GYPC/MAN1C1/CALCR/CFTR/ITGA5/HSP90B1/CD4/SLC6A12/BID/MANBA/GBA3/WDR1/COMP/CALR/LDLR/GRIA1/ATP6V0C/VCP/GBA2/MAN1A1/COL10A1/ABCG5/MAN1B1/FLT3/DCT/CD93/CD3D/F5/MYOC/AMFR/FKRP/SLC6A4/GOSR1/PMP22/P4HB/GAA/MAN2C1/ITPR1/PSMB8/AGA/ADAM2/PLAT/TYR	46
D000477	Alkylating Agents	39/3494	162/26076	0.000164442	0.0110024	0.00876718	TF/RAD54L/MPL/AHR/CFTR/MDM2/EGF/RAD50/EGR1/CCNB2/FANCL/IRS2/SIGLEC1/SRC/PRKDC/PGR/ERRFI1/SOAT1/LAMC2/ATMIN/APRT/TAT/LIG3/CCL2/RPA1/TP53/ERCC8/BLM/EGFR/MPG/ERCC4/MGMT/CYP2E1/CASP3/WRN/NAT1/CHEK1/GSTP1/HPRT1	39
D055272	Mucin-6	17/3494	50/26076	0.000167735	0.0111489	0.00888393	MUC4/SI/A4GNT/TFF3/TFF2/TFF1/RUNX3/CFTR/CRELD2/EGF/CDX1/GSTT2/CDH1/TJP1/EGFR/OAT/CDHR5	17
D013450	Sulfones	56/3494	259/26076	0.000173374	0.0113862	0.009073	MUC4/TFRC/ADIPOQ/VCAM1/RELN/CFTR/LEP/PODXL/BID/EGF/PROM1/ICAM1/PRTN3/TLR4/F2RL1/DUOX1/SLC9A2/TSC1/DPP7/CD40/MMP1/APOA1/SLCO2B1/IKBKE/PIGR/TLR2/PLK4/MMP2/LCAT/NFKBIB/CCL5/CCL2/SLC6A4/TP53/PNMT/GAST/ACE/KCNH6/SGSH/TJP1/GZMB/EGFR/PSMB8/GSTA5/ATF6B/HSPA1A/CLN3/SPN/ITGAM/CASP3/RET/CHAT/AGT/SCGB1A1/GSTP1/GATA1	56
D009422	Nervous System Diseases	70/3494	342/26076	0.000173559	0.0113862	0.009073	TF/SATB1/SCN7A/SCN9A/MAP2/PPOX/ACKR1/NES/GBA/IL3RA/D2HGDH/AHR/RELN/RBM28/ATN1/NAGA/EGF/PROM1/FAM193A/CACNA1A/ICAM1/MCOLN1/SNCB/NSD1/EGR1/NEFM/AUH/PRKN/PREPL/ADAMTS13/DPP7/PRND/CHGB/TGM2/CD40/APOA1/F2/CNTF/F5/MMAA/MMAB/GSTT1/RTN4R/GALNS/ETHE1/SLC6A4/SHBG/COX10/PMP22/NGFR/SOST/ACE/SCN4A/SLC6A3/SCN10A/TRH/PHF1/EFHC1/ALDH5A1/CREBBP/ERCC4/KDM8/MYOM2/CASP3/CHAT/PC/GSTP1/HPRT1/CHST7/JADE3	70
D005090	Exodeoxyribonucleases	52/3494	236/26076	0.0001775	0.0115696	0.00921915	IFNGR2/SCN1A/BARD1/CXCR1/NCL/RAD54L/AHR/ORC5/CFTR/POT1/MDM2/HELB/TIMELESS/EP300/EGF/RAD50/IL12B/MSH3/VCP/ARID4A/RNASEH2B/DCLRE1C/PRKDC/IL10RA/NUMA1/CRY2/EXO1/POLE/ORC6/LIG1/LIG3/RPA1/TP53/NME1/RDM1/AEN/BLM/NEIL1/GZMB/TP53BP1/XRCC3/TREX1/PRIM2/MCM3/DCLRE1A/MGMT/WRN/DNA2/ERCC6/AGT/CHEK1/MUS81	52
D000666	Amphotericin B	13/3494	33/26076	0.000182299	0.0117469	0.00936045	PTX3/TF/CFTR/PROM1/IL12RB1/TLR4/DCT/PLTP/SOAT1/TLR2/TAT/DEFB4A/CASP3	13
D003317	Corneal Dystrophies, Hereditary	21/3494	69/26076	0.000183558	0.0117469	0.00936045	COL8A1/PIKFYVE/TACSTD2/COL8A2/EGF/ANGPTL6/COL4A1/ZEB1/RBBP9/VSX1/MYOC/UBIAD1/APRT/CDH3/GUCY2D/PMP22/TJP1/LTF/CLN3/COL17A1/CASP3	21
D053709	Interleukin-10 Receptor alpha Subunit	35/3494	141/26076	0.000184443	0.0117469	0.00936045	CBS/CXCR1/IL22RA1/IL22/TIMP3/ADRB2/EPHX2/TLR4/CRHBP/IL1R2/CRH/MMP3/MMP1/MMP8/PGR/IL10RA/F2/F5/TLR2/TCN2/GSTT1/NOD2/MMP2/NFKBIB/CCL2/SLC6A4/ACE/HSPA1A/HSPA1L/SERPINE1/TLR3/PLAT/NAT1/SCGB1A1/GSTP1	35
D000953	Antigens, Protozoan	28/3494	104/26076	0.000184871	0.0117469	0.00936045	TFRC/TF/CD48/ACKR1/EGF/ICAM1/IL12B/TLR4/SIGLEC1/RAG1/RAG2/RO60/LAMC1/TLR2/APRT/BCAM/CCL5/CCL2/GZMB/CCR4/CCR8/NKTR/PSMB8/DSG1/ALG1/ITGAM/CASP3/GATA1	28
D003208	NA	75/3494	373/26076	0.00018612	0.0117523	0.00936477	TFRC/APOD/TF/MAP2/IRS1/MAN1C1/CD48/CD2/IL12RB2/AHR/LEP/PODXL/IL22/HSP90B1/CD4/EGF/MANBA/GBA3/AFM/COLGALT1/ICAM3/TNFSF14/F12/EGR1/GCNT1/CD72/GBA2/TLR4/MAN1A1/NT5E/ENPP1/MMP14/ARID4A/IL18R1/MAN1B1/FOXO1/DCT/COL4A1/ATRN/SRC/SDC4/PRKDC/CRH/MMP1/SMPD1/RAG1/RAG2/F2/SERPING1/COLGALT2/NOD2/MMP2/TAT/CCL2/SHBG/GAA/MAN2C1/GZMB/EGFR/ITPR1/MST1R/LTF/XCR1/TRH/C4A/ALG1/SOCS1/SPN/AZGP1/CASP3/TLR3/NID1/CHAT/SAA2/…	75
D015551	Autoimmunity	92/3494	478/26076	0.00019369	0.0121544	0.00968515	TFRC/PTX3/TXLNA/E2F2/PADI4/CD48/CD1E/CD1A/FCRL3/VCAM1/AK5/IL12RB2/MPL/HIVEP3/AGO4/KEL/IL26/BID/TNFRSF13C/EGF/IL12RB1/IL27RA/CALR/ICAM1/SLC22A4/PRTN3/HAVCR2/IL12B/CCL21/TNFSF8/TLR4/TRAF3IP2/TGM1/IL18R1/IL18RAP/PREPL/ADAMTS13/DCT/CD93/TGM2/CD40/PRKDC/SLC30A8/DECR1/CA2/ART1/RAG1/RAG2/F2/SERPING1/RO60/F5/IRF6/PTPRC/TLR2/GSTT1/MC1R/NOD2/KIRREL2/NFKBIB/SNRNP70/KIR3DS1/KIR2DS1/CCL2/RPA1/TNFSF12/CSF3/KRT…	92
D002199	Capillary Permeability	58/3494	272/26076	0.00019813	0.0122869	0.00979072	TIAM1/JAM2/PTX3/TF/COL18A1/MAP2/EBNA1BP2/AHR/PODXL/CPM/ACRBP/EGF/SOD3/PLVAP/ANGPTL6/ICAM1/EGR1/CCL21/TLR4/NT5E/OPRM1/PLG/F2R/F2RL1/TGM1/ADAM10/DYSF/ARHGEF7/TGM2/MMP1/RAG1/F2/SERPING1/CTNND1/NAA15/NOD2/MMP2/CDH5/CDH1/NFKBIB/CCL2/ERBB2/ACE/PECAM1/MARVELD2/NLN/LIFR/TJP1/EGFR/TRH/CDH2/EPHB4/MYOF/DEFB4A/PLAT/LRIT1/AGT/SCGB1A1	58
D008358	Mannose	52/3494	237/26076	0.000198234	0.0122869	0.00979072	UPK1B/TFRC/PIGZ/APOD/FETUB/TF/IRS1/MAN1C1/CD48/PIGK/C8B/C8A/SLC5A9/PPT1/CFTR/CD4/EGF/MANBA/GBA3/PIGG/ICAM3/IL12B/GCNT1/VCP/GBA2/TLR4/MAN1A1/NAGK/CD207/REG3A/ADAMTS13/MAN1B1/IRS2/CD40/SPON1/NEU3/SERPING1/MASP2/PTPRC/TLR2/CCL2/GAA/LIFR/MAN2C1/EGFR/PIGN/ALG1/SLC5A2/PLAT/NID1/TYR/CTSD	52
D003975	Diazepam	19/3494	60/26076	0.000206604	0.0127275	0.0101419	TRAK2/RELN/ARHGEF5/MCHR1/EGF/CASP6/EPOR/GABBR2/PREPL/CRH/IRF6/TAT/PNMT/TRAK1/TRH/CASP7/NPS/CASP3/CHAT	19
D006026	Glycoside Hydrolases	69/3494	338/26076	0.000208247	0.012751	0.0101606	UPK1B/APOD/SST/SI/PTX3/TF/TMPRSS2/MAN1C1/FUCA1/HSPG2/HCN3/CFTR/MGAM/KEL/HSP90B1/CD4/NAGA/EGF/MANBA/GBA3/NCAN/ICAM3/FUT6/GBA2/TLR4/MAN1A1/NT5E/GRM1/LCTL/MMP14/SLC12A1/ABCG5/EPCAM/FUT7/MAN1B1/DCT/SIGLEC1/CD3D/NEU3/SLCO2B1/CNTF/PIGR/F5/DFFB/TNR/TLR2/RXFP1/PLA2G3/VPREB1/MMP2/LCAT/UPK1A/GAA/IL31RA/OSMR/LIFR/ACAN/MAN2C1/AGER/CLN3/SPN/HPS1/CASP7/CASP3/NID1/CHAT/PARG/AGT/CTSD	69
D014020	Tissue Extracts	55/3494	255/26076	0.000210415	0.0128062	0.0102045	COX17/SST/TF/TFF2/TFF1/MAP2/SCG2/FUCA1/HSP90B1/FGF23/BID/EGF/ICAM1/AMH/ADRB2/PLG/TGM1/CCNB2/ACOT2/PREPL/TCF7L1/GKN2/DPP7/DCT/CHGB/GDF5/SRC/SDC4/PRKDC/GDF6/F2/CKAP5/APLNR/CNTF/IKBKE/GLRX2/RO60/PDC/TLR2/PTH2/KLK6/KLK8/TP53/ITGA1/LIFR/EGFR/TRH/MCM3/TNXB/DSG1/PPL/ERCC4/CASP3/CHAT/INCENP	55
D010618	Phenanthrolines	37/3494	153/26076	0.000216471	0.0130958	0.0104353	TFRC/TF/IRS1/AHR/CFTR/CLCN1/CD4/EP300/EGF/LMNB2/PREPL/ADAMTS13/DPP7/DCT/HNF4G/CNTN2/RO60/LAMC2/PPID/RXFP1/MMP2/SLC6A4/RPA1/SCN4A/SLC6A3/TJP1/GZMB/EGFR/TRH/HSPA1A/CREBBP/TNP2/SPN/CASP7/CASP3/STAR/PPIF	37
D018396	Mucin-1	60/3494	285/26076	0.000223428	0.0134363	0.0107066	OLIG2/MUC4/APOD/SST/TMPRSS2/TFF3/TFF2/TFF1/MAP2/SLC4A3/BGLAP/CFTR/LEP/PIP/NAGA/EGF/ICAM1/GCNT1/DUOX1/SEL1L/EPCAM/FOXO1/ZEB1/SIGLEC1/OGFR/SRC/MYBL2/CTSA/CA2/MMP1/PGR/MYOD1/NUMA1/CTNND1/SART3/CDH1/NFKBIB/KLK6/MZF1/CCL2/TP53/NME1/NGFR/ERBB2/SSTR2/LIFR/TJP1/GZMB/EGFR/ADGRF5/DSG2/DSG1/CDH2/CREBBP/SOCS1/SPN/CASP3/NID1/RET/SCGB1A1	60
D001710	Biotin	87/3494	449/26076	0.000225915	0.0134581	0.010724	TFRC/FETUB/SI/TF/HLCS/SATB1/PTMA/MAP2/BARD1/SLC19A3/MAN1C1/PEAR1/NPR1/CLCA2/CSF2RA/CFTR/KRT1/MDM2/ITGA7/CD4/MCHR1/RANGAP1/EGF/LDLR/EPOR/PNPLA6/SPPL2B/SNCB/ADRB2/GCNT1/NEFM/TNFSF8/TLR4/OPRM1/SLC22A2/TGM1/EPB42/SLC12A1/TDP1/CYP1B1/SLC3A1/PREPL/SLC5A6/HACD1/CD93/TGM2/CD40/CYP24A1/POLR2K/PGR/CNTF/CNTN2/IKBKE/PTPRC/ZNF10/MMAB/CMKLR1/SHCBP1/MMP2/CCL5/TP53/PMP22/NGFR/ERBB2/KCNH6/SLC6A3/SV2B/ACAN/TJP1/EG…	87
D014415	NA	70/3494	345/26076	0.00022707	0.0134581	0.010724	IFNGR2/DCBLD2/MUC4/TFRC/BCL6/DNAJC10/NCL/MAN1C1/HCN3/HDLBP/AHR/CFTR/PHLDA1/HSP90B1/SLCO1C1/CD4/BID/NAGA/EGF/MANBA/GBA3/CSN2/CALR/DNASE2/ICAM1/LDLR/EPOR/GRIA1/PCSK1/SH3RF1/VCP/GBA2/MAN1A1/GRM1/PRKN/CD276/ARID4A/MAN1B1/UGGT2/COL4A1/CUBN/CEBPB/PCSK7/ACP2/CNTN2/PIGR/F5/LAMC1/TLR2/NOL3/RCN3/NGFR/KCNH6/ERN1/GAA/LGALS3BP/SLC6A3/MAN2C1/EGFR/TRH/COL11A2/ATF6B/CLN3/SPN/SLK/CASP7/CASP3/TLR3/NID1/CHAT	70
D017539	Tunica Intima	69/3494	339/26076	0.000227788	0.0134581	0.010724	ADAMTS1/COL8A1/ADIPOQ/PTX3/CBS/LRP1B/LCT/IRS1/E2F2/CREG1/CD48/AHR/LEP/TIMP3/EGF/SOD3/KIT/PROM1/ICAM1/LDLR/EGR1/DDX58/OGN/ABCA1/TLR4/ENPP1/VNN2/SOD2/PLG/DUOX1/GCH1/ARID4A/AKAP5/FOXO1/MYBL2/PI3/PLTP/MMP3/MMP1/MMP8/APOA1/SORL1/RAG1/F2/NR1H3/APLNR/F5/TLR2/MMP2/LCAT/HSPB6/CCL2/TP53/FLII/NGFR/ACE/RPTOR/ITGA1/TJP1/EGFR/HYAL1/PLA2G7/AGER/IER3/CDH2/SERPINE1/CASP3/PLAT/AGT	69
D003782	Dental Pulp	40/3494	170/26076	0.000229162	0.0134606	0.010726	TF/SCN9A/PAX3/FUCA1/NES/NOTCH2/TRPM8/RELN/EGF/MEPE/CXCL2/DMP1/NOTCH3/ICAM3/NEFM/OMD/TLR4/ENPP1/F2R/F2RL1/FOS/PGD/LAMC1/PTPRC/NAV1/TLR2/MMP2/CDH1/NGFR/CSF3/ITGA1/ITPR1/POU5F1/DSG1/CDH2/CREBBP/SPN/DEFB4A/TLR3/PLAT	40
D017536	Carotid Artery, Common	26/3494	95/26076	0.000232466	0.0135758	0.0108178	ADAMTS1/ADIPOQ/PTX3/MAP2/HTR1D/CREG1/TIMP3/EGF/TLR4/SOD2/ARID4A/ADRA2B/REL/MMP3/MMP1/APOA5/F2/F5/ANAPC5/MMP2/CCL2/ACE/EGFR/SERPINE1/MTR/AGT	26
D007107	Immune System	93/3494	487/26076	0.000237863	0.0138111	0.0110053	TFRC/ADIPOQ/PTX3/TF/TFF3/TFF2/ACVR1/SCG2/RUNX3/RFX5/VCAM1/GPR35/AHR/CFTR/LEP/PODXL/GPR84/IL22/KLRG1/CD4/EGF/TLR6/IL27RA/ICAM1/ICAM3/HAVCR2/IL12B/DDX58/CD72/CCL21/TLR4/CNR1/MAP3K5/PLG/CD276/TRPM7/REL/SLC5A6/FLT3/DCT/DCLRE1C/CD93/CHGB/SIGLEC1/CD40/LYNX1/PRKDC/CRH/RAG1/RAG2/NR1H3/CNTF/IKBKE/RO60/IRF6/PTPRC/TLR2/MC1R/NOD2/NFKBIB/ERF/TRPM4/CCL2/FOXN1/SLC6A4/CPD/TP53/NCOR1/HOXB4/CSF3/GZMB/XRCC3/EGFR/IT…	93
D006021	Glycophorins	33/3494	132/26076	0.000240858	0.0138618	0.0110457	TFRC/GYPC/IRS1/ACKR1/SPTA1/GJA8/IL3RA/NDUFA12/NFE2/NAGA/ALG12/PROM1/LDLR/EPOR/EGR1/PNP/EPB42/TCF7L1/OLFM4/SIGLEC1/PTPRC/GSTT1/MT1A/ERF/BCAM/TJP1/EGFR/SPN/CYP2E1/CASP3/WRN/SLC22A12/GATA1	33
D000679	Amygdala	47/3494	210/26076	0.000242371	0.0138618	0.0110457	APOD/SST/TFF2/MAP2/CSMD2/SCIN/GRM3/RELN/EN2/MBD6/BID/EP300/CASP6/GPRIN1/SNCB/EGR1/PCDHA4/PWWP2A/TMEM200A/OPRM1/PRKN/CRHBP/AKAP5/PREPL/KLHL29/NPBWR2/TRAPPC9/CRH/APLNR/USP38/TMEM132B/SLC6A4/SMYD4/NGFR/PNMT/ACE/TJP1/MIS18BP1/TRH/VARS2/F13A1/CASP7/NPS/CASP3/CHAT/RIN1/MAOA	47
D000581	Amidohydrolases	60/3494	286/26076	0.000246409	0.0138618	0.0110457	PIGZ/ADIPOQ/TF/MAP2/MAN1C1/RHBG/DPYD/PPT1/TRPM8/CFTR/HSP90B1/CD4/NAGA/NDST3/EGF/NAAA/ACER1/CSF1R/TNIP1/MSH3/ACER2/SPTLC1/ABCA1/CNR1/ENPP1/VNN1/VNN2/FOS/NAGK/PREPL/SLC5A6/OLFM4/FLT3/PIGT/CTSA/DPYS/SMPD1/PDHX/F2/IKBKE/ALDH2/CMKLR1/CCL5/CCL2/NCOR1/SLC6A3/RHCG/EGFR/TRH/MEP1A/LY6G6D/ALG1/AGA/CASP3/NID1/CHST3/NDST2/PC/CTSD/CHST7	60
D026503	Low Density Lipoprotein Receptor-Related Protein-1	39/3494	165/26076	0.000246734	0.0138618	0.0110457	LRP2/LRP1B/HDLBP/CALCR/RELN/LEP/CEP290/TFCP2/LRP6/EGF/CALR/LDLR/TLR4/IGF2R/PLG/MMP14/NID2/ADAM10/ADAMTS13/SRC/DGAT1/APOA1/SORL1/F2/NR1H3/F5/ALDH2/MMP2/LCAT/TAT/CCL2/SLC6A4/EGFR/LTF/GGA2/SERPINE1/PLAT/NID1/LRP5	39
D005487	Foam Cells	37/3494	154/26076	0.000248675	0.0138618	0.0110457	APOD/BCL6/ADIPOQ/PTX3/TXLNA/PLA2G2A/CD48/HDLBP/PIP/TIMP3/FABP2/SOD3/SCARB2/ICAM1/LDLR/TNFSF14/CCL21/ABCA1/MMP14/IRS2/PLTP/DGAT1/APOA1/RAG1/NR1H3/SOAT1/TLR2/PLA2G3/CCL2/TNFSF12/TP53/GZMB/PLA2G7/ITGAM/ITGAD/CASP3/AGT	37
D049590	Postpartum Period	37/3494	154/26076	0.000248675	0.0138618	0.0110457	GART/ADIPOQ/TFF3/TFF2/TFF1/IRS1/LEP/EGF/NOTCH3/AMH/HBEGF/TLR4/PREPL/ADAMTS13/IRS2/CTSA/CRH/F2/KISS1/F5/PTPRC/TLR2/MMP2/SHBG/PMP22/ACE/LIFR/EGFR/LTF/TRH/SOCS1/SERPINE1/DEFB4A/TLR3/PLAT/CHAT/CTSD	37
D019398	Genes, BRCA1	63/3494	304/26076	0.000249854	0.0138618	0.0110457	IFNGR2/TFF1/BARD1/CXCR1/IRS1/RAD54L/CFTR/MDM2/EP300/EGF/UBE2D3/JUND/SAFB/HMG20B/RAD50/IL12B/MSH3/VNN2/ARID4A/FOS/TDP1/BUB1/MAP4K4/CYP1B1/FANCL/ARL11/DCLRE1C/WFDC5/PRKDC/PGR/IL10RA/DDB2/EXO1/RNASEL/POU4F2/GSTT1/NOD2/CDH1/ERF/RPA1/DPH1/SHBG/TP53/RND2/MAP3K1/MTRR/BLM/TP53BP1/XRCC3/EGFR/COL11A2/MDC1/NUP153/CREBBP/MGMT/CASP3/WRN/MTR/RET/THRSP/CHEK1/GSTP1/FANCB	63
D011183	Postoperative Complications	65/3494	316/26076	0.000250617	0.0138618	0.0110457	IFNGR2/SST/ACVR1/CPS1/CXCR1/IRS1/SLC26A3/CFTR/LEP/KRT1/FGF23/EGF/ETNPPL/ICAM1/EGR1/IL12B/TLR4/SOD2/PLG/F2R/TGM1/REG3A/ADAMTS13/FLT3/DCT/CD93/GDF5/CD40/CRH/SLC30A8/MMP1/APOA1/F2/IKBKE/EXO1/F5/MASP2/TLR2/GSTT1/NOD2/LCAT/CCL5/CCL2/SLC6A4/GP1BA/SHBG/TP53/NME1/ACE/GZMB/EGFR/CCR4/TRH/PLA2G7/HSPA1A/HSPA1L/F13A1/ITGAM/SERPINE1/CASP3/AGT/SCGB1A1/GSTP1/TCIRG1/MAOA	65
D012162	Retinal Degeneration	53/3494	245/26076	0.000251084	0.0138618	0.0110457	CLRN1/SIAH2/GRK7/TF/COL18A1/MAP2/ABCA12/SP4/CEP290/TIMP3/ACRBP/CACNA2D4/EGF/PPEF2/FGF5/PROM1/NCAN/BEST2/MCOLN1/RP1L1/MPDZ/MYO6/IMPG1/LCA5/PRKN/NR2E3/RPGRIP1/DCT/SIGLEC1/RP1/CNGB3/MFRP/CNTF/USH2A/MYOC/PDC/CRB1/CALB2/CRX/AIPL1/TP53/GUCY2D/USH1G/TJP1/GUCA1B/PRPH2/PKHD1/CLN3/OAT/CASP3/CDH23/CHAT/PITPNM1	53
D010144	Paget's Disease, Mammary	3494-10-01	22/26076	0.000254809	0.0139909	0.0111486	APOD/TFF1/PIP/CDH1/SHBG/NME1/ERBB2/EGFR/CCHCR1/DSG1	10
D005987	Glyceraldehyde-3-Phosphate Dehydrogenases	82/3494	420/26076	0.000262	0.014308	0.0114013	BCL6/SST/PRKCI/A4GNT/TF/DNAJC10/IRS1/SLC19A3/SRSF4/SPTA1/NOTCH2/OLFML3/VCAM1/MPL/CFTR/LRRC4/GPD1/MDM2/LRIG3/ITGA7/SSTR3/SLC6A12/BID/EGF/PROM1/COMP/ICAM1/SNCB/EGR1/NEFM/TLR4/SLC16A10/NT5E/SOD2/PLG/ADAM10/SLC12A1/ARID4A/IL1R2/PREPL/FOXO1/CCNA1/WFDC5/TECTA/MYOD1/NR1H3/CTNND1/CNTF/MYOC/CCNL2/TLL1/TLR2/CDH5/GAPDHS/PVR/TAF15/TP53/NME1/PNMT/KRT9/PECAM1/SSTR2/EGFR/LRIG1/TKT/HSPA1A/POU5F1/ALDH5A1/CREBBP/H…	82
D018955	CD36 Antigens	58/3494	275/26076	0.000267752	0.01453	0.0115781	TFRC/ADIPOQ/IRS1/RUNX3/GBA/VCAM1/CPT2/MPL/HDLBP/NDUFA12/CD4/EGF/TLR6/SCARB2/PROM1/ICAM1/LDLR/SLC27A6/EGR1/ABCA1/TLR4/ABCG5/SLC27A4/ADAMTS13/FOXO1/CUBN/SIGLEC1/SRC/PLTP/DGAT1/PGR/APOA1/SORL1/F2/ACP2/NR1H3/TLR2/ALDH2/MMP2/LCAT/BCAM/ZNF444/ZNF71/CCL5/CCL2/SCARF1/GP1BA/ACE/PECAM1/HRH4/ERCC4/ITGAM/SERPINE1/CASP3/STAR/GSTP1/CTSD/GATA1	58
D005798	Genes, Bacterial	51/3494	234/26076	0.000268941	0.01453	0.0115781	UMPS/APOD/TF/TFF3/HLCS/PPOX/GBA/PPIE/CFTR/SLC6A12/NAGA/EGF/EPOR/ACER1/SPINK5/IL12B/ABCA1/TLR4/TRAF3IP2/ADAM10/ZBTB25/SEL1L/DQX1/PREPL/WFDC5/MOCS3/TRPS1/RIMS2/RAG1/IKBKE/TLR2/MMAB/APRT/RPA1/NME1/MTRR/RPL14/TKT/HSPA1A/DSG3/DSG1/MPG/CASP7/OAT/MYOM2/DEFB4A/CASP3/ERCC6/PARG/GSTP1/HPRT1	51
D013831	Thiamine	3494-11-01	26/26076	0.000272403	0.0146387	0.0116648	SST/ADIPOQ/TFF1/SLC19A3/TPK1/SLC5A6/PHYH/PPID/ALDH2/CASP3/PC	11
D004250	DNA Topoisomerases, Type II	52/3494	240/26076	0.000274234	0.0146461	0.0116707	TFF1/SATB1/NCL/RELN/ORC5/ESPL1/NOP2/NCAPD2/BID/EGF/CASP6/GADD45GIP1/LMNB2/RAD50/EGR1/MSH3/MAP3K5/BHMT/ARID4A/TDP1/BUB1/FLT3/IRS2/DCLRE1C/PRKDC/DDX10/NUMA1/NEU3/IKBKE/MARK1/DFFB/ORC6/U2AF2/LIG3/RPA1/TP53/BLM/TJP1/TKT/DAXX/FANCE/MCM3/HSPA1A/CREBBP/ERCC4/CASP7/CASP3/WRN/RET/CHEK1/INCENP/GSTP1	52
D002117	Calcitriol	84/3494	433/26076	0.00027544	0.0146461	0.0116707	ADAMTS1/APOD/OSTN/TF/TFF1/PFKL/ABCB11/IGFBP5/PADI4/BGLAP/UPP1/PRKAR2B/TRPV5/KRT1/CYP27B1/FGF23/CCNA2/EGF/MEPE/TLR6/DMP1/ICAM1/ICAM3/EGR1/ADAM19/IL12B/MELK/ROR2/BSPRY/TLR4/IGF2R/PLG/TGM1/TEP1/RMDN3/ARID4A/DOK1/TCF7L1/CUBN/SRC/CEBPB/CYP24A1/PRKDC/TRPS1/APOA1/NUMA1/RAG1/NR1H3/IKBKE/TLR2/MN1/MMP2/CDH1/ZBTB32/KLK6/CCL5/CCL2/SHBG/TP53/NCOR1/NME1/ABCC3/HOXB4/SOST/ACE/LIFR/TJP1/EGFR/CCR4/ITPR1/TRH/IER3/C…	84
D018696	Neuroprotective Agents	77/3494	390/26076	0.00027821	0.014716	0.0117264	TFRC/APOD/ADIPOQ/PTX3/MAP2/SCG2/PINK1/PPT1/AHR/RELN/CFTR/LEP/EN2/FRS2/TSFM/BID/EGF/AFM/TRIM11/NCAN/EPOR/SNCB/GRIN3B/EGR1/GFRA2/NEFM/TLR4/CNR1/ENPP1/PLG/PRKN/CLN6/TGM1/KCNK10/PREPL/NUP214/FOXO1/PRND/GDF5/CRH/MMP1/APOA1/NR1H3/CNTF/LAMC1/TLR2/ALDH2/NFKBIB/GRIN2D/CCL5/CCL2/SLC6A4/TNFSF12/TP53/FKBP10/SCN4A/GRIN2C/SLC6A3/ACAN/GZMB/EGFR/TRH/COL11A2/ALDH5A1/CREBBP/CLN3/ITGAM/ITGAD/CASP3/TLR3/STAR/RET/ERC…	77
D039421	Integrin alpha2	30/3494	117/26076	0.000282818	0.0148706	0.0118495	MPL/ITGA5/EGF/F12/ITGA11/NID2/SRC/CD40/MMP1/NEU3/RAG1/F2/F5/ZBTB17/MMP2/CDH1/FOXN1/GP1BA/NME1/HOXB4/ACE/LGALS3BP/ITGA1/TJP1/EGFR/F13A1/SERPINE1/PLAT/NID1/GATA1	30
D013108	Sphingomyelin Phosphodiesterase	35/3494	144/26076	0.000284827	0.0148706	0.0118495	IRS1/SMPDL3B/MEF2D/PPT1/CFTR/BID/NAGA/EGF/EGR1/GM2A/ABCA1/TLR4/BRINP1/SMPDL3A/NOX3/MMP14/FOS/IRS2/CTSA/PLTP/CD40/PRKDC/APOA1/SMPD1/IKBKE/ELF3/MMP2/LCAT/TP53/NME1/NGFR/EGFR/NCF1/CASP3/CTSD	35
D047928	Premature Birth	45/3494	200/26076	0.000286444	0.0148706	0.0118495	TFF3/TFF2/TFF1/CBS/CXCR1/TIMP3/EGF/TLR6/ADRB2/EPHX2/TLR4/F2R/CRHBP/IL1R2/CRH/MMP3/MMP1/MMP8/PGR/IL10RA/F2/F5/TLR2/RXFP1/TCN2/GSTT1/GSTT2/NOD2/MMP2/NFKBIB/CCL2/SLC6A4/ACE/MTRR/HSPA1A/HSPA1L/F13A1/SERPINE1/CASP3/TLR3/PLAT/NAT1/MTR/SCGB1A1/GSTP1	45
D039481	CD11b Antigen	55/3494	258/26076	0.00028702	0.0148706	0.0118495	TFRC/CXCR1/PLA2G2A/CD1A/CSF2RA/IL3RA/AHR/LEP/CD4/BID/EGF/TLR6/CXCL3/PROM1/ICAM1/ICAM3/PRTN3/HAVCR2/FAM167A/IL33/HEMGN/CCL21/TLR4/ENPP3/PLG/BUB1/IL1R2/CD207/PREPL/FLT3/SIGLEC1/RAG1/RAG2/NR1H3/SERPING1/PTPRC/TLR2/MN1/NFKBIB/CCL16/CCL2/PMP22/CSF3/LIFR/GZMB/VIPR1/AGER/HRH4/SPN/ITGAM/ITGAD/CASP3/CHAT/GSTP1/PHRF1	55
D039422	Integrin alpha3	24/3494	86/26076	0.000289321	0.0149133	0.0118836	ADAMTS5/RELN/ITGA5/ITGA7/EGF/CALR/TLR4/NT5E/TGM1/NID2/REV1/SRC/PI3/CD40/CEBPB/LAMC2/APRT/MMP2/CDH1/ITGA1/EGFR/LAMA3/ADAM2/NID1	24
D016464	Lysosomal Storage Diseases	15/3494	43/26076	0.000290929	0.0149201	0.011889	FUCA1/PPT1/CFTR/NAGA/NAAA/MCOLN1/GBA2/CLN6/CUBN/CTSA/GALNS/GAA/HPS1/AGA/CASP3	15
D023741	Takifugu	40/3494	172/26076	0.000296759	0.0151422	0.012066	SLC9C1/ESYT3/PAQR7/RUNX3/CSMD2/GPR141/ZC3HAV1/PARP12/ATG9B/MNX1/LRIG3/MCHR1/MLC1/FSTL4/CSF1R/RP1L1/CDKN2B/TLR4/MCHR2/PRKN/PAQR5/IL18R1/DCT/SOX21/TMC2/RP1/MYOD1/MC1R/U2AF2/TMC4/CCR8/LRIG1/ALS2CL/GUCA1B/ADGRF1/TNXB/TMC7/TMC5/FFAR4/RET	40
D045726	Metalloproteases	51/3494	235/26076	0.000299483	0.0152044	0.0121155	ADAMTS5/ADAMTS1/MUC4/ADIPOQ/PARL/PAX3/VCAM1/AHR/LEP/KEL/TIMP3/EP300/EGF/ADAMTS10/TNFSF14/HBEGF/ADAM19/F2R/MMP14/ADAM10/ASTL/STAMBP/NLRC4/ADAMTS13/FOXO1/SRC/DDI1/MMP3/MMP1/F2/NR1H3/PTPRC/TLL1/MMP2/CCL5/CCL2/ACE/RHBDF2/ADAMTS12/ADAMTSL3/EGFR/AGER/ITGAM/SERPINE1/AMZ1/TLL2/CASP3/WRN/ADAM2/RET/SCGB1A1	51
D009153	Mutagens	64/3494	312/26076	0.000301147	0.0152124	0.012122	TFRC/TFF2/BARD1/CD48/AHR/CFTR/XRCC2/MDM2/TIMELESS/HSP90B1/EP300/EGF/ICAM1/RAD50/EGR1/MSH3/CCAR2/EPHX2/GADD45G/TM9SF1/ARID4A/FOS/REV1/CYP1B1/SULT1C2/FOXO1/DCT/DCLRE1C/CEBPB/PRKDC/NAT10/RAG1/RAG2/DDB2/ALDH2/GSTT1/GSTT2/ATMIN/APRT/TAT/RPA1/TP53/ALDH3A1/CDK5RAP3/KCNH6/ERCC8/XRCC3/EGFR/TRH/MBD4/GTF2H4/MPG/CREBBP/ERCC4/SULT1A1/CASP7/MGMT/CYP2E1/CASP3/WRN/NAT1/ERCC6/CHEK1/GSTP1	64
D001930	Brain Injuries	47/3494	212/26076	0.000304721	0.0152406	0.0121444	OLIG2/NRIP1/APOD/TF/COL18A1/MAP2/SPTA1/NOTCH2/LEP/ARHGEF5/EGF/PROM1/NCAN/CACNA1A/EPOR/EGR1/NEFM/PNMA2/OGN/TLR4/PRKN/FOS/CTSA/CAPN5/RAG1/CNTF/MYOC/LAMC1/RTN4R/KLK8/SLC6A4/TP53/NGFR/ACE/SLC6A3/TJP1/EGFR/VIPR1/TRH/NOTCH4/ITGAM/CASP7/CASP3/STAR/CHAT/AGT/PC	47
D006727	Hormone Antagonists	47/3494	212/26076	0.000304721	0.0152406	0.0121444	IFNGR2/ADAMTS1/MUC4/SST/TFF2/IRS1/AVPR1A/TIMP3/BID/EP300/CCNA2/EGF/CASP6/JUND/AMH/EGR1/ABCA1/TLR4/PREPL/IRS2/CCN5/CTSA/PLTP/CRH/PGR/NR1H3/MYOC/TAT/SHBG/PMP22/NCOR1/PNMT/GAST/GAA/LIFR/EGFR/OXTR/TRH/CREBBP/SERPINE1/SCD/CASP7/CASP3/STAR/DNAJC12/CHAT/MTNR1B	47
D004040	Dietary Carbohydrates	28/3494	107/26076	0.000309564	0.0153248	0.0122115	ADIPOQ/SI/IRS1/CPT2/HDLBP/LEP/EGF/ICAM1/ADRB2/TLR4/NAGK/IL36RN/FOXO1/PIGR/LCAT/TAT/FFAR1/FFAR3/SHBG/ACE/TRH/HSPA1A/SERPINE1/FFAR4/SCD/THRSP/PC/GSTP1	28
D008636	Mesencephalon	53/3494	247/26076	0.00030969	0.0153248	0.0122115	TFRC/SST/PTX3/MAP2/SCG2/LMX1A/NES/GBX2/AHR/RELN/EN2/LRRK2/BID/MLC1/EGF/BMPR1B/PROM1/NCAN/SNCB/GRIN3B/GFRA2/NEFM/PRKN/GCH1/TCF7L1/TOR1B/DCT/IRS2/CHGB/CDH4/GDF5/PRKDC/CRH/CNTF/CNTN2/MARK1/ALDH2/GRIN2D/SLC6A4/KCNH6/GRIN2C/SLIT3/SLC6A3/TJP1/EGFR/TRH/ALDH5A1/DCC/CASP3/CHRNA6/RET/CHAT/AGT	53
D007501	Iron	86/3494	447/26076	0.000310956	0.0153248	0.0122115	IFNAR1/TFRC/MELTF/TF/CBS/LRP2/MAP2/IGFBP5/PPOX/VCAM1/AHR/CFTR/LEP/FGF23/BID/EGF/CASP6/CISD2/PROM1/JUND/CALR/ICAM1/LDLR/MCOLN1/TNFSF14/FTMT/SNCB/CDKN2B/TLR4/SOD2/PRKN/TRPM7/GCH1/KDM3A/REG3A/PHYH/HAO1/GFRA4/TGM2/WFDC5/CA2/RAG1/RAG2/ALKBH3/NR1H3/IKBKE/GLRX2/ZBTB17/HSCB/GSTT1/BCO1/APRT/CCL2/SLC46A1/RPA1/SHBG/TP53/GAST/KCNH6/SLC6A3/RHCG/TJP1/XRCC3/EGFR/NKTR/MST1R/LTF/TRH/DAXX/LYRM4/CIAO3/HMOX2/NUBP1/S…	86
D001933	Brain Stem	54/3494	253/26076	0.000313946	0.0153971	0.0122691	SST/PTX3/PTH2R/MAP2/SLC26A5/RELN/HOXA1/EN2/LRRK2/CSF2RB/SSTR3/EGF/AFM/CACNA1A/SNCB/SPOCK1/GFRA2/NEFM/PNMA2/CNR1/SOD2/PRKN/FOS/BARHL1/PRKDC/CRH/MYOD1/RAG1/CNTF/LAMC1/PVR/KCNJ14/PTH2/KLK8/CCL5/CCL2/SLC6A4/GLP2R/PMP22/NGFR/PNMT/SLC6A3/EGFR/ITPR1/TRH/DCC/NPS/CASP3/CHRNB3/RET/CHAT/AGT/PC/MAOA	54
D004435	Eating	59/3494	283/26076	0.000327462	0.0159824	0.0127355	ADIPOQ/SI/TFF2/IRS1/AGL/HDLBP/AHR/LEP/FGF23/MCHR1/EGF/EGR1/ADRB2/CNR1/ENPP1/VNN1/PRKN/RPGRIP1/AQP9/SLC12A1/FOS/NMS/CYP1B1/ABCG5/REG3A/IRS2/NPBWR2/WFDC5/DGAT1/CRH/PGR/APOA1/ABCC8/NR1H3/CNTF/KISS1/GSTT1/LCAT/TAT/SLC6A4/SHBG/PNMT/HAP1/SLC6A3/TJP1/TRH/GSTA5/SULT1A1/ACSL5/PRLHR/NPS/CYP2E1/NAT1/MTR/CHAT/AGT/THRSP/PC/GSTP1	59
D002493	Central Nervous System Diseases	40/3494	173/26076	0.00033683	0.0163605	0.0130368	ADAMTS1/CBS/HAX1/RELN/NAGA/PROM1/GJC2/CACNA1A/F2RL1/TRPM7/PREPL/BARHL1/ATRN/CD40/CHD7/TMEM67/CA2/RAG1/NR1H3/CNTF/RO60/GSTT1/RTN4R/CYP2B6/PVR/KLK6/MKS1/CCL5/CCL2/TNFSF12/NGFR/GRN/CCR8/TRH/PMM2/CASP3/CHAT/SCGB1A1/PC/NDUFV1	40
D020168	ATP Binding Cassette Transporter, Subfamily B, Member 1	80/3494	411/26076	0.000340593	0.0164642	0.0131194	MUC4/TFRC/SST/TF/TFF1/ABCB11/MAN1C1/HAX1/DPYD/AHR/ABCB4/PRKAR2B/CFTR/ABCB8/ABCD2/NANOG/BID/EGF/KIT/PROM1/SLC22A5/SLC22A4/EGR1/MSH3/CDKN2B/ABCA1/TLR4/OPRM1/SLC22A2/TEP1/ABCG5/FOXO1/FLT3/TGM2/CEBPB/PRKDC/RIMS2/PGR/ABCC8/SLCO2B1/RAG2/NR1H3/IKBKE/MARK1/TBC1D9/GSTT1/NOD2/MMP2/CES2/CYP2B6/SLC6A4/TP53/NME1/ABCC3/ERBB2/KCNH6/CCT5/MTRR/TJP1/GZMB/EGFR/PRKAR2A/TDGF1/MBD4/PSMB8/COL11A2/SLC22A7/POU5F1/CREBBP/…	80
D051856	Fanconi Anemia Complementation Group Proteins	38/3494	162/26076	0.00034566	0.0166296	0.0132512	BARD1/SPTA1/MSH4/NFE2/KRT1/MDM2/HSP90B1/RAD50/EGR1/MSH3/BACH2/REV1/MAP4K4/FANCL/ZEB1/PRKDC/TAF10/IKBKE/ZBTB32/NFKBIB/BLM/NEIL1/DAXX/FANCE/HSPA1A/MDC1/NUP153/ERCC4/DCLRE1A/MGMT/CYP2E1/CASP3/WRN/MUS81/GSTP1/HPRT1/GATA1/FANCB	38
D039661	Integrin beta3	56/3494	266/26076	0.000354268	0.0169081	0.0134731	ITGB5/TFRC/IRS1/HTR1D/NPR1/VCAM1/MPL/LEP/ZYX/ITGA5/NFE2/EGF/PROM1/COMP/CALR/F12/HEMGN/F2R/TGM1/ADAM10/DOK1/OLFM4/FLT3/SRC/TGM2/SDC4/CD40/F2/F5/TLR2/PRAME/FOXC2/MMP2/CCL5/SLC6A4/GP1BA/GRN/GPATCH8/ACE/PECAM1/ITGA1/TJP1/EGFR/GSTA5/F13A1/CDH2/MYOM1/CREBBP/ITGAD/SERPINE1/MYOM2/ADAM2/PLAT/NID1/AGT/GATA1	56
D007676	Kidney Failure, Chronic	87/3494	455/26076	0.000354797	0.0169081	0.0134731	TFRC/ADIPOQ/THPO/PTX3/TF/CSTB/SMARCAL1/ALPL/VCAM1/HDLBP/AHR/LEP/PODXL/FGF23/EGF/ETNPPL/MEPE/SOD3/KLB/DMP1/PROM1/ICAM1/ICAM3/SLC22A5/SLC22A4/CD72/TLR4/PRDM1/ENPP1/OPRM1/SOD2/BHMT/SLC12A1/IL18R1/SLC9A2/TCF7L1/ADAMTS13/ADRA1D/PLTP/CD40/PREX1/CRH/SLC30A8/MMP3/APOA5/F2/SERPING1/F5/TLR2/MMAA/ALDH2/MMAB/TCN2/GSTT1/APRT/MMP2/LCAT/CYP2B6/DBP/CCL5/CCL2/GP1BA/TNFSF12/SHBG/ACE/MTRR/EGFR/TRH/PKHD1/GSTA5/AGER/…	87
D019716	Tissue Inhibitor of Metalloproteinase-2	45/3494	202/26076	0.000361284	0.0171011	0.0136269	TIAM1/ADAMTS5/ADAMTS1/ALCAM/COL18A1/PAX3/ALPL/VCAM1/AHR/TIMP3/EGF/ICAM1/SPOCK1/EGR1/IL12B/CDKN2B/MMP14/ADAM10/SEL1L/FOXO1/SRC/TGM2/MMP3/MMP1/MMP8/F2/CNTF/IKBKE/MMP2/CDH1/TP53/NME1/NGFR/ERBB2/TJP1/CSPG4/EGFR/MMP25/SERPINE1/COL17A1/CASP3/NID1/ERCC6/AGT/SCGB1A1	45
D004843	Epistasis, Genetic	75/3494	381/26076	0.000362906	0.0171011	0.0136269	ADIPOQ/BARD1/PAX3/IRS1/RUNX3/HTR1D/PINK1/FCRL3/PEX1/GRM3/CFTR/GSDME/CEP290/NFE2/TIMELESS/TXN2/ADH7/NOTCH3/RAD50/SLC22A5/SLC22A4/ADRB2/IL12B/CD72/ABCA1/TLR4/OPRM1/SOD2/REV1/DQX1/ADD2/IL36RN/TCF7L1/FLT3/DCLRE1C/ATRN/APOA5/APOA1/CRY2/F2/F5/MYOC/ALDH2/DAO/GSTT1/TXNRD2/MC1R/NOD2/LCAT/DBP/KIR3DS1/CCL5/CCL2/SPAG5/SLC6A4/TP53/ZSWIM7/ACE/SLC6A3/BLM/TP53BP1/EGFR/MST1R/TRAIP/BLOC1S5/F13A1/DSG1/SERPINE1/PLAT…	75
D001647	Bile Acids and Salts	50/3494	231/26076	0.000363925	0.0171011	0.0136269	MUC4/APOD/SST/TFF1/ABCB11/HAX1/HDLBP/PEX1/AHR/ABCB4/CFTR/AKR1D1/SLCO1C1/FABP2/EGF/ACOX3/LDLR/CDX1/MSH3/GBA2/ABCA1/PRKN/ABCG5/TSC1/CUBN/PLTP/SLC10A5/APOA1/SLCO2B1/NR1H3/LCAT/FFAR1/FFAR3/ABCC3/EGFR/ACOX2/SCAP/LTF/TRH/SLC22A7/GSTA5/CDH2/BFAR/SULT1A1/TRRAP/FFAR4/PNLIPRP2/CASP3/STAR/AGT	50
D002245	Carbon Dioxide	37/3494	157/26076	0.000372539	0.0174248	0.0138849	ACKR1/RHBG/DPYD/CFTR/CD4/KCNJ4/EGF/PROM1/NOTCH3/ICAM1/LDLR/ADRB2/OPRM1/REG3A/FOXO1/PHYH/CRH/CA2/PGD/SLC6A4/PNMT/KCNH6/SLC6A3/RHCG/TJP1/EGFR/TRH/GSTA5/ALDH5A1/SERPINE1/HIF1AN/OAT/MYOM2/CASP3/CHAT/SCGB1A1/PC	37
D003687	Dehydroepiandrosterone	33/3494	135/26076	0.000374543	0.0174378	0.0138952	ADIPOQ/PRKCI/TFF1/MAP2/IRS1/CALCR/ABCD2/EGF/SLCO6A1/DDO/CYP1B1/FOXO1/IRS2/SLCO4A1/CRH/SLCO2B1/H6PD/LCAT/TAT/NFKBIB/CCL2/SLC6A4/SHBG/TP53/LIFR/TRH/NMRAL1/SULT1A1/SCD/STAR/NAT1/AGT/LRP5	33
D008066	Lipolysis	38/3494	163/26076	0.000393404	0.0180739	0.0144021	ADIPOQ/TF/IRS1/NPR1/VCAM1/CPT2/HDLBP/PRKAR2B/EGF/LDLR/ADRB2/AQP7/TLR4/CNR1/ENPP1/AQP9/ADRA2B/RAB18/CTSA/PLTP/DGAT1/APOA5/APOA1/ABCC8/PDE3B/NR1H3/CCL2/NCOR1/TJP1/ABHD5/ITGAM/SCD/PNLIPRP2/CASP3/THRSP/SAA2/PNPLA2/PNPLA4	38
D018598	Minisatellite Repeats	60/3494	291/26076	0.000396656	0.0180739	0.0144021	CBS/CSTB/IRS1/NPR1/RELN/SLC26A4/CFTR/EN2/AVPR1A/ATN1/ETNPPL/CACNA1A/LDLR/ADRB2/HMGXB3/CSF1R/IL12B/MSH3/PCSK1/ABCA1/TENT5A/CNR1/OPRM1/PRKN/SNAPC1/IL1R2/TP53I3/IRS2/PRKDC/F2/IKBKE/F5/MYOC/HIP1R/ALDH2/MN1/GALNS/NOD2/SLC6A4/GP1BA/SHBG/TP53/NME1/ACE/NPR3/MTRR/SLC6A3/SLC6A18/ACAN/EGFR/FANCE/NOTCH4/WRN/NID1/AGT/CHEK1/GSTP1/GATA1/MAOA/FANCB	60
D009963	Orotic Acid	3494-10-01	23/26076	0.000396858	0.0180739	0.0144021	UMPS/AHR/EGF/ETNPPL/GCNT1/DHODH/TAT/TRH/OAT/CHEK1	10
D054757	Cyclic AMP-Dependent Protein Kinase RIIbeta Subunit	3494-10-01	23/26076	0.000396858	0.0180739	0.0144021	RELN/PRKAR2B/ADRB2/AKAP5/REG3A/ARFGEF2/AKAP1/CNTN4/PRKAR2A/CREBBP	10
D000171	Acrolein	18/3494	58/26076	0.000397149	0.0180739	0.0144021	TFRC/TRPM8/TIMP3/EGF/ABCA1/TLR4/F2RL1/APOA1/IKBKE/MMP2/TP53/EGFR/TRH/GSTA5/MGMT/DEFB4A/CASP3/GSTP1	18
D014909	Wheat Germ Agglutinins	32/3494	130/26076	0.000399278	0.0180893	0.0144144	TFRC/APOD/TF/MAP2/HDLBP/CFTR/PODXL/BID/EGF/AFM/F12/NUP188/ATRN/WFDC5/RAG1/RAG2/F2/SERPING1/CNTF/TP53/NGFR/PNMT/PECAM1/TJP1/EGFR/TRH/C4A/SPN/AZGP1/CASP3/WRN/CHAT	32
D004306	Dose-Response Relationship, Immunologic	79/3494	407/26076	0.000403596	0.0181224	0.0144407	ADAMTS5/TFRC/APOD/PRKCI/PTX3/TF/CXCR1/IRS1/C1QB/IL12RB2/MPL/CSF2RA/IL3RA/RELN/PRKAR2B/CFTR/PIP/STAB2/HSP90B1/TIMP3/CD4/BID/EGF/AFM/IL12RB1/ICAM1/ICAM3/TNFSF14/IL12B/MSH3/CCL21/TLR4/MAP3K5/PLG/IL18R1/EPCAM/DCT/IRS2/CD93/SMPD1/RAG1/NR1H3/APLNR/SERPING1/MS4A2/IKBKE/PIGR/RO60/MASP2/TLR2/NFKBIB/PVR/CCL5/CCL2/TNFSF12/TP53/KCNH4/SOST/P4HB/GAA/GZMB/EGFR/CCR4/CCR8/ITPR1/PRKAR2A/ALS2CL/PSMB8/SOCS1/SPN/ITGA…	79
D015843	Serpins	79/3494	407/26076	0.000403596	0.0181224	0.0144407	MUC4/ADIPOQ/TFF2/TFF1/IRS1/NOTCH2/VCAM1/AHR/CFTR/LEP/HSP90B1/TIMP3/BID/NAGA/EGF/CASP6/FGF5/HGFAC/PRTN3/SPINK5/BRINP1/TTK/PLG/F2R/MAP4K4/FOXO1/WFDC5/SDC4/FAM83A/PRKDC/MMP1/MMP8/PCSK7/RAG1/F2/NR1H3/SERPING1/CNTF/IKBKE/F5/MASP2/IRF6/PRAME/MMP2/CDH1/KLK5/KLK6/KLK7/KLK8/KLK14/CCL2/GP1BA/TP53/GUCY2D/NME1/ACE/TJP1/GZMB/EGFR/ITPR1/COL11A2/CDSN/F13A1/SERPINB6/SERPINB8/SERPINB12/SERPINB13/SERPINB10/SERPINE…	79
D005804	Genes, Lethal	72/3494	364/26076	0.000406731	0.0181823	0.0144885	PARL/ALPL/GBA/CFTR/SND1/EN2/NCAPG2/NCKAP1L/ESPL1/LRP6/NOP2/KDM5A/EGF/WDR1/NCAN/NOTCH3/MCOLN1/CDKN2B/ABCA1/MYO6/TTK/SOD2/IGF2R/ARID4A/BUB1/MAP4K4/DQX1/TCF7L1/NUP214/TSC1/LATS2/DCT/CUBN/AHCY/ZFPM2/SNTB1/RAG1/RAG2/CNTF/MDM4/CNTN2/IKBKE/HIP1R/FOXC2/TAT/PSMD8/ERF/LIG1/SPIB/U2AF2/LIG3/DPH1/TP53/TBCD/TJP1/EGFR/RPL14/MST1R/CELSR3/DAXX/POU5F1/NUP153/SOCS1/ERCC4/HIP1/COL17A1/CASP3/ECD/CHAT/CHEK1/HYLS1/LRP5	72
D011123	Polyploidy	39/3494	169/26076	0.000413157	0.0183882	0.0146526	CEP97/BCL6/TF/TFF1/MPL/CDCA8/SCIN/NFE2/ESPL1/CCNA2/EGF/PTTG1/BUB1B/CCNB2/ARID4A/BUB1/MAP4K4/CENPA/TSC1/FOXO1/CCNA1/LATS2/MYBL2/PRKDC/ZBTB17/APRT/ORC6/NFKBIB/ERF/TP53/PMP22/NME1/EGFR/CASP3/FMN2/CHEK1/INCENP/MUS81/GATA1	39
D048629	Micronuclei, Chromosome-Defective	19/3494	63/26076	0.000415979	0.0184326	0.0146879	TFRC/AHR/POT1/PRKDC/ALDH2/GSTT1/GSTT2/RPA1/SHBG/TP53/MTRR/XRCC3/CASP7/MGMT/CYP2E1/CASP3/NAT1/MTR/GSTP1	19
D007674	Kidney Diseases	93/3494	495/26076	0.00042101	0.0185741	0.0148007	ADIPOQ/PTX3/LRP2/ACVR1/IRS1/ALPL/ACKR1/NES/VCAM1/SLC26A3/CFTR/LEP/PODXL/TRPV5/CLCN1/CEP290/HSP90B1/FGF23/EP300/EGF/ETNPPL/MEPE/ICAM1/ICAM3/MCOLN1/EGR1/ADAM19/IL12B/TLR4/NOX3/PLG/F2RL1/RPGRIP1/TRPM7/SLC12A1/IL18R1/SLC9A2/ADAMTS13/CUBN/CD93/TGM2/SDC4/CA2/APOA1/RAG1/SERPING1/SLC26A9/IKBKE/RO60/F5/TLR2/GSTT1/CABIN1/FOXC2/APRT/NOD2/MMP2/LCAT/KIRREL2/CCL5/CCL2/TP53/NGFR/ACE/GAA/KLF13/TJP1/GZMB/EGFR/TRH…	93
D001711	NA	55/3494	262/26076	0.000428041	0.0188022	0.0149824	KCNE2/DPYD/MPL/AHR/CFTR/TRPV5/EGF/EGR1/AQP7/ENPP3/OPRM1/F2R/PNP/AQP9/TRPM7/ADRA2B/CYP1B1/PREPL/SULT1C2/KYAT1/FOXO1/KISS1/ALDH2/GSTT1/GSTT2/BCO1/APRT/CES2/TAT/NFKBIB/CYP2B6/TRPM4/CCL2/SLC6A4/TP53/ALDH3A1/PNMT/KCNH6/MTRR/SLC6A3/TJP1/GZMB/XRCC3/EGFR/TRH/DAXX/GSTA5/ALDH5A1/SULT1A1/CYP2C18/GSTO1/CYP2E1/CASP3/NAT1/GSTP1	55
D043603	DNA-(Apurinic or Apyrimidinic Site) Lyase	40/3494	175/26076	0.000431747	0.0188829	0.0150467	MDM2/EP300/RAD50/FTMT/EGR1/NEIL2/FOXO1/SRC/CD40/PRKDC/ART1/GLRX2/EXO1/POLE/MAP3K10/ERF/LIG1/PNKP/LIG3/RPA1/TP53/NME1/HAP1/GRN/BLM/NEIL1/GZMB/XRCC3/TREX1/COL11A2/HSPA1A/RREB1/MPG/CREBBP/HIP1/MGMT/CASP3/WRN/ERCC6/CHEK1	40
D005472	Fluorouracil	72/3494	365/26076	0.000441428	0.0192231	0.0153178	IFNAR1/UMPS/TFRC/TF/TFF1/CXCR1/GPA33/DPYD/MPL/RSPO1/UPP1/MDM2/BID/EGF/CASP6/ETNPPL/PROM1/ICAM1/ICAM3/EPOR/EGR1/MSH3/CDKN2B/TEP1/CCNB2/ARID4A/BUB1/EPCAM/REG3A/TSC22D1/FLT3/PRKDC/DPYS/MMP3/PGR/RAG1/MDM4/IKBKE/PTPRC/GSTT1/MMP2/CES2/CDH1/TP53/NME1/NGFR/ERBB2/FDXR/LIFR/XRCC3/EGFR/TDGF1/TRH/MBD4/AGER/ZNF165/ENOSF1/DCC/CREBBP/SOCS1/ERCC4/PYCARD/CASP7/MKI67/MGMT/CASP3/DKK4/MTR/CHEK1/GSTP1/PIDD1/MORF4L2	72
D012004	Rectal Neoplasms	52/3494	245/26076	0.000460607	0.0199721	0.0159147	APOD/SST/SI/TF/TFF1/IRS1/DPYD/PIP/GLI1/TIMP3/EGF/KIT/TNIP2/PCSK1/NEIL2/CDKN2B/MCC/EPCAM/CENPA/DPP7/IRS2/BOP1/MMP1/PGR/EXO1/MASP2/ALDH2/GSTT1/MMP2/CDH3/CDH1/TMEM97/TP53/NME1/GAST/AMACR/TJP1/NEIL1/XRCC3/EGFR/PRPH2/HRH4/DCC/MPG/SULT1A1/SERPINE1/MKI67/MGMT/CASP3/NAT1/RPS6KB2/GSTP1	52
D017966	Pyramidal Cells	53/3494	251/26076	0.000465114	0.0200814	0.0160018	APOD/SST/TF/LRP2/MAP2/EPHA4/HTR6/PPT1/RELN/DDN/NELL2/KCNA1/SLC6A12/EGF/NCAN/ICAM5/MCOLN1/SAFB/SPOCK1/ADRB2/NEFM/CHRNA2/GRIK2/MAP3K5/ADAM10/AQP9/SLC12A1/AKAP5/PREPL/CD93/SNTA1/RAG1/CTNND1/CNTF/CNTN2/LAMC1/GRIN2D/KLK8/NGFR/PNMT/TJP1/ITPR1/TRH/KHDRBS2/AGER/SCGN/DCDC2/CDH2/HIP1/ADGRA1/CASP3/STAR/CHAT	53
D001485	Basement Membrane	73/3494	372/26076	0.000473142	0.0202477	0.0161343	ALCAM/TF/COL18A1/COL6A1/THEMIS2/HSPG2/TACSTD2/COL8A2/RELN/CFTR/PODXL/ITGA5/KRT1/TIMP3/BID/EGF/FGF5/PROM1/AMH/ECM2/PLG/MMP14/NID2/SLC9A2/DYSF/LAMC3/FREM2/COL4A1/ZEB1/CDH4/PREX1/COL14A1/RAG1/CTNND1/USH2A/MYOC/LAMC1/LAMC2/PTPRC/SPRY1/FOXC2/CDH15/MMP2/LCAT/BCAM/CCL5/TP53/ALOX15B/PMP22/NME1/TJP1/CSPG4/EGFR/ITPR1/LAMB2/MEP1A/TNXB/POU5F1/DSG3/DSG1/LAMA3/PPL/GGA2/CLN3/COL17A1/DEFB4A/CASP3/PLAT/NID1/CHAT/…	73
D001189	Aryl Hydrocarbon Hydroxylases	56/3494	269/26076	0.000474133	0.0202477	0.0161343	DPYD/CYP4A11/AHR/CFTR/EGF/CYP4F2/LDLR/EGR1/ADRB2/IL12B/EPHX2/TLR4/VNN1/PLG/DOK1/CYP1B1/FOXO1/HTATSF1/WFDC5/PGR/SLCO2B1/F2/NR1H3/F5/MYOC/H6PD/PPID/GSTT1/GSTT2/APRT/TAT/CYP2B6/SLC6A4/SHBG/TP53/ALDH3A1/KCNH6/SLC6A3/EGFR/SLC22A7/GSTA5/CREBBP/SULT1A1/SERPINE1/IFIT2/CYP2C18/GSTO1/CYP2E1/CASP3/FNTA/NAT1/TYR/SCGB1A1/GSTP1/GATA1/MAOA	56
D013431	Sulfates	62/3494	305/26076	0.000474978	0.0202477	0.0161343	ADAMTS5/PTX3/TF/TFF1/COL18A1/SLC4A3/MAN1C1/HSPG2/GAL3ST2/PEX1/AHR/SLC26A5/SLC26A4/SLC26A3/CFTR/STAB2/TIMP3/SLCO1C1/CD4/NAGA/EGF/DMP1/HS3ST1/COMP/F12/EGR1/PCSK1/GCNT1/SLC16A10/UST/PNP/PREPL/SULT1C2/LATS2/HAO1/SIGLEC1/SLCO4A1/SDC4/NEU3/SLCO2B1/NR1H3/SLC26A9/F5/GSTT2/KIF2B/GP1BA/GAST/ARSG/GZMB/CCR8/LAMA3/SULT1A1/SPN/PAPSS2/CASP3/TLR3/STAR/NID1/CHST3/NDST2/GSTP1/CHST7	62
D008107	Liver Diseases	78/3494	403/26076	0.000477942	0.0202884	0.0161667	IFNAR1/TFRC/ADIPOQ/TF/TFF3/TFF2/CSTB/ABCB11/SCN9A/IRS1/ALPL/PPOX/NES/MPL/IL3RA/HDLBP/AHR/ABCB4/RELN/CFTR/PODXL/BID/EGF/ETNPPL/SEPSECS/PROM1/CALR/SLC22A5/ATP8B3/TLR4/PLG/TEP1/IL18R1/PREPL/EPCAM/REG3A/ADAMTS13/IRS2/CD40/GPT/APOA1/F2/MS4A2/RO60/F5/H6PD/ALDH2/GSTT1/LCAT/TAT/CALB2/CYP2B6/SHBG/TP53/COX10/ERBB2/ACE/ITGA1/SLC6A3/TJP1/EGFR/ITPR1/MST1R/TRH/PSMB8/PKHD1/GSTA5/F13A1/SERPINE1/CASP7/CYP2E1/DEFB…	78
D013373	Substance P	48/3494	222/26076	0.000483178	0.0204249	0.0162755	SST/TFF3/TFF2/TFF1/CBS/MAP2/SCG2/VCAM1/RELN/CFTR/CD4/EGF/EGR1/NEFM/OPRM1/PRKN/F2RL1/TGM1/PREPL/EPCAM/DPP7/CHGB/TGM2/PI3/CTSA/CRH/MMP1/CNTF/MMP2/CCL5/SLC6A4/NGFR/PNMT/ACE/TGM5/EGFR/CCR4/TRH/SOCS1/SPN/GRK5/CASP3/PLAT/RET/CHAT/AGT/SCGB1A1/MORF4L2	48
D002561	Cerebrovascular Disorders	35/3494	148/26076	0.000493253	0.0207639	0.0165456	TF/CBS/MAP2/NOTCH2/VCAM1/HOXA1/MLC1/FABP2/EGF/NOTCH3/CACNA1A/ICAM1/ABCA1/PLG/BHMT/ADAMTS13/APOA1/F2/MS4A2/RO60/F5/TCN2/MMP2/GP1BA/ACE/MTRR/TRH/PLA2G7/NOTCH4/F13A1/SERPINE1/CASP3/MTR/CHAT/AGT	35
D007294	Inositol	28/3494	110/26076	0.000503534	0.0211087	0.0168204	SI/NCL/PINK1/GBA/PPT1/CFTR/CD4/SLC6A12/EGF/ETNPPL/GBA3/CACNA1A/SDC4/ITPKB/HIP1R/HSPB6/CCL2/SLC6A4/GAA/MTRR/ITPR1/TRH/CLN3/HIP1/CASP3/CHAT/SCGB1A1/SLC22A12	28
D007908	Lens, Crystalline	73/3494	373/26076	0.000512515	0.0212803	0.0169571	TF/CBS/LSS/CRYGD/PAX3/FUCA1/SPTA1/GJA8/PALMD/COL8A2/CFTR/ARHGEF5/EN2/TFCP2/MDM2/KLRG1/EP300/CCNA2/EGF/CASP6/DNASE2/EGR1/OGN/SOD2/BHMT/TGM1/PNP/ARID4A/FOS/PREPL/DPP7/DCT/COL4A1/ZEB1/BFSP1/TGM2/MFRP/NUMA1/CTNND1/CNTF/CNTN2/IKBKE/GLRX2/DPT/MYOC/AGTRAP/RNF207/MMP2/HSF4/HSPB6/TP53/TJP1/EGFR/ITPR1/IL17RD/COL11A2/GSTA5/GCNT2/SERPINB6/DSG2/CDH2/ECI1/CREBBP/PPL/TMEM114/GBF1/CASP3/ADAM2/NAT1/NID1/CHAT/TYR/…	73
D013629	Tamoxifen	93/3494	498/26076	0.00051759	0.0212803	0.0169571	IFNGR2/NRIP1/ALCAM/TFRC/APOD/BCL6/SST/TF/TFF2/TFF1/ABCB11/BARD1/PAX3/IRS1/NOTCH2/SLC1A7/AHR/CFTR/POT1/PIP/MDM2/TIMELESS/HSP90B1/CCNA2/EGF/CASP6/PROM1/SLC1A6/LDLR/SAFB/EGR1/NMUR2/CDKN2B/THAP10/ARID4A/PREPL/TCF7L1/GREB1/TSC22D1/FOXO1/CCNA1/IRS2/RBM17/SRC/CCN5/PGR/TAF10/RAG1/F2/KISS1/IKBKE/F5/ERRFI1/POU4F2/ZNF10/MMP2/CYP2B6/ERF/KLK6/CCL2/FOXN1/SLC6A4/MYBBP1A/SHBG/TP53/NCOR1/NGFR/HOXB4/ERBB2/KCNH6/LG…	93
D019272	Leukocyte Elastase	46/3494	211/26076	0.000517824	0.0212803	0.0169571	MUC4/TFRC/ADIPOQ/CSTB/YARS1/HAX1/VCAM1/CFTR/EGF/CXCL2/FUT6/PRTN3/TLR4/F2R/DUOX1/PREPL/REG3A/TGM2/WFDC5/PI3/SDC4/CD40/CRH/MMP8/F2/SERPING1/IKBKE/PIGR/F5/LAMC2/NOD2/MMP2/CCL2/ELAC2/CSF3/GZMB/EGFR/GSTA5/MMP25/SPN/ITGAM/SERPINE1/DEFB4A/CASP3/NID1/SERPINA7	46
D002586	Cesium	19/3494	64/26076	0.000518159	0.0212803	0.0169571	ADAMTS5/SCN7A/SCN9A/HCN3/CFTR/KCND2/KCNJ4/EGF/SLC22A5/CRH/RAG2/CNTF/KCNH1/KCNJ14/KCNH6/SCN4A/TRPM1/TRH/CHAT	19
D015087	2',3'-Cyclic-Nucleotide Phosphodiesterases	19/3494	64/26076	0.000518159	0.0212803	0.0169571	OLIG2/TFRC/TF/MAP2/EGF/PREPL/CA2/CTNND1/CNTF/MARK1/ADGRG3/TAT/KLK6/KLK8/PMP22/ERBB2/EGFR/GJC3/CHAT	19
D012852	Sinusitis	27/3494	105/26076	0.000529563	0.0216606	0.0172602	BCL6/TFF3/TFF2/TFF1/IL22RA1/VCAM1/IL12RB2/CFTR/PIP/SPINK5/IL12B/TLR4/F2RL1/SLC12A1/MMP8/TLR2/MMP2/IFNL3/CCL5/EGFR/SERPINE1/AZGP1/DEFB4A/CASP3/TLR3/CHRNA6/SCGB1A1	27
D015352	Dry Eye Syndromes	3494-12-01	32/26076	0.000548052	0.0223265	0.0177908	MUC4/TFF3/TFF2/CFTR/EGF/LDLR/TGM1/RO60/CCL5/EGFR/LTF/CASP3	12
D013270	Stomach	90/3494	480/26076	0.000551791	0.0223885	0.0178402	KCNE2/MUC4/SST/ADIPOQ/TFF3/TFF2/TFF1/ACVR1/PTMA/CXCR1/SP110/RUNX3/DPYD/CFTR/LEP/FRS2/GLI1/NAGA/EGF/ADH7/KIT/HBEGF/CDX1/GALNT12/TLR4/OPRM1/CLDN20/SEL1L/KCNK13/SLC9A2/PREPL/SULT1C2/REG3A/GKN2/CUBN/CHGB/CDH4/PI3/SDC4/CTSA/CRH/MMP3/MMP1/RAG1/APLNR/CBLIF/SLC26A9/RO60/LAMC1/LMOD1/TLR2/CHFR/ALDH2/GSTT1/GSTT2/RPL13/CES2/CDH1/ATP4A/NFKBIB/KLK8/CCL5/SLC6A4/TP53/ALDH3A1/PNMT/ERBB2/GSDMB/GSDMA/GAST/LGALS3BP/…	90
D006596	Hexosaminidases	33/3494	138/26076	0.000570328	0.0230182	0.018342	TFRC/MAN1C1/FUCA1/CTBS/PPT1/C1GALT1/CD4/NAGA/EGF/COMP/CALR/GM2A/PCSK1/GBA2/TLR4/ENPP1/DCT/PLTP/SMPD1/ACP2/PTPRC/TLR2/NOD2/ASGR2/GAA/CD300LB/GZMB/NUP210/RPN1/MEP1A/ALG1/SPN/CTSD	33
D005235	Fatty Liver, Alcoholic	3494-09-01	20/26076	0.000571867	0.0230182	0.018342	TLR4/BHMT/CCNDBP1/ALDH2/GSTT1/CSF3/SCD/CYP2E1/CASP3	9
D020138	Hyperhomocysteinemia	25/3494	95/26076	0.000578551	0.0231948	0.0184827	CBS/VCAM1/PHLDA1/EGF/ICAM1/BHMT2/BHMT/CUBN/AHCY/APOA1/F2/NR1H3/F5/TCN2/CCL2/GP1BA/PNMT/ACE/ERN1/MTRR/NOTCH4/ENOSF1/NCF1/SERPINE1/MTR	25
D018819	Dipeptidyl Peptidase 4	42/3494	189/26076	0.000586534	0.023422	0.0186637	TFRC/SI/TF/MAN1C1/CD2/CALCR/FGL2/CFTR/PODXL/CPM/CD4/EGF/MYO6/ENPP1/PLG/DPP8/ADAM10/SLC12A1/PREPL/REG3A/DPP7/FLT3/CHGB/ATRN/CD40/CD3D/HLX/PTPRC/CMKLR1/CDH1/TAT/CCL5/KCNH6/TJP1/EGFR/CCR4/HSPA1A/SLC5A2/MKI67/PLAT/NAALAD2/NAALADL1	42
D014168	Transferrin	93/3494	500/26076	0.000592658	0.0235733	0.0187843	IFNAR1/ADAMTS5/TFRC/MELTF/TF/PIKFYVE/IGFBP5/MAN1C1/SCAMP3/CTBS/MPL/PPT1/HDLBP/SEMA3E/CFTR/MYO1A/SSTR3/CD4/B4GALNT3/BID/ALG12/EGF/AFM/SCARB2/GAK/CALR/ICAM1/LDLR/AMH/ADRB2/ABCA1/MYO6/HIVEP2/OPRM1/PLG/MMP14/VPS18/ARID4A/EPCAM/STON1/TCF7L1/REG3A/CLIP4/SLC2A8/MAN1B1/CUBN/TGM2/WFDC5/CTSA/MMP3/APOA1/OR2AG1/MAP6/RAG1/CTNND1/CNTF/MS4A2/PIGR/HIP1R/ALDH2/CDH1/TAT/MAP3K10/RFFL/CCL2/SLC46A1/ASGR2/SHBG/TP53/NG…	93
D006038	NA	3494-10-01	24/26076	0.000599016	0.0237328	0.0189113	ETNPPL/DDO/HAO1/GSTT1/CYP2B6/CCL2/SHBG/AGXT2/CYP2E1/GSTP1	10
D002545	Brain Ischemia	88/3494	469/26076	0.000616662	0.0242301	0.0193076	ADAMTS1/ADIPOQ/TF/CBS/MAP2/BARD1/SMARCAL1/PLA2G2A/VCAM1/CYP4A11/BID/EGF/PROM1/FAM193A/PLVAP/CYP4F2/NOTCH3/SLC1A6/ICAM1/ADRB2/CSF1R/EPHX2/ABCA1/TLR4/PLG/F2R/AQP9/TRPM7/SLC12A1/ARID4A/FOS/KCNK10/PREPL/MCFD2/ADAMTS13/FOXO1/FLT3/PRND/SRC/CD40/CRH/MMP3/APOA5/APOA1/F2/NR1H3/CNTF/MS4A2/IKBKE/F5/ANGPTL1/TCN2/GSTT1/MT1A/FFAR1/NFKBIB/CCL5/LIG3/CCL2/SLC6A4/GP1BA/TNFSF12/TP53/ACE/ERN1/SSTR2/NPR3/TJP1/GZMB/IT…	88
D006949	Hyperlipidemias	44/3494	201/26076	0.000617151	0.0242301	0.0193076	ADIPOQ/IRS1/VCAM1/HDLBP/CFTR/LEP/FABP2/EGF/FGF5/PROM1/ICAM1/LDLR/ADRB2/AQP7/ABCA1/ENPP1/ACAT2/MMP14/ARID4A/ABCG5/FLT3/IRS2/PLTP/CD40/MMP3/APOA5/APOA1/F2/NR1H3/ALDH2/ACACB/FOXC2/LCAT/CCL5/CCL2/PLSCR3/SHBG/ACE/SCAP/AGER/ITGAM/SERPINE1/AGT/COG2	44
D043782	Receptor, Bradykinin B2	23/3494	85/26076	0.000618914	0.0242301	0.0193076	IRS1/MPL/CPM/EGF/TRPM7/SLC12A1/CTSA/APLNR/SERPING1/KISS1/IKBKE/SLC6A4/ACE/PECAM1/NLN/EGFR/ITPR1/CREBBP/SERPINE1/GRK5/PLAT/AGT/CHEK1	23
D010870	Pineal Gland	27/3494	106/26076	0.000621161	0.0242301	0.0193076	GRK7/MAP2/EGF/PPAT/AFM/PPEF2/NEFM/HEBP2/NR2E3/CRY2/F2/CNTF/KISS1/PDC/CDH1/CRX/AIPL1/GUCY2D/PNMT/TRH/GUCA1B/PRPH2/NAT1/OPN4/CHAT/MTNR1B/MAOA	27
D011069	Poly I	3494-07-01	13/26076	0.000629964	0.0243852	0.0194312	TLR4/CD93/RO60/TLR2/NFKBIB/CASP3/TLR3	7
D011855	Radiodermatitis	3494-07-01	13/26076	0.000629964	0.0243852	0.0194312	IGSF8/IL12RB2/ABCA1/KLK8/TP53/EGFR/GSTP1	7
D002358	Cartilage, Articular	74/3494	382/26076	0.000639454	0.0244295	0.0194665	ADAMTS5/ADAMTS1/ALCAM/COL18A1/COL6A1/GALNT15/ACVR1/IGFBP5/CXCR1/COL16A1/HSPG2/PLA2G2A/ZBTB7B/HAX1/CHI3L2/COL11A1/ACKR3/COL6A3/ZNF277/LEP/ITGA5/TIMP3/FGF23/EP300/EGF/SOD3/CILP2/NCAN/COMP/ICAM1/SPOCK1/EGR1/TLR4/COL10A1/ENPP3/ENPP1/NID2/ADAM10/PREPL/IL36B/TCF7L1/SLC2A8/CNMD/GDF5/PI3/CD40/GDF6/MMP3/MMP1/MMP8/CNTF/ERRFI1/TLR2/MMP2/CCL2/GRN/ITGA1/LIFR/ADAMTS12/ACAN/GZMB/CCR4/BMP5/COL11A2/NOTCH4/AGER/F1…	74
D014803	Vitamin B Complex	19/3494	65/26076	0.00064133	0.0244295	0.0194665	CBS/IRS1/ALPL/DPYD/ETNPPL/SLC22A5/ALDH7A1/BHMT/IRS2/MMAA/ALDH2/MMAB/TCN2/SLC46A1/TP53/MTRR/CUL9/SERPINE1/MTR	19
D019699	Thrombospondins	46/3494	213/26076	0.000641848	0.0244295	0.0194665	ADAMTS5/ADAMTS1/SEMA5B/ADIPOQ/PTX3/LRP2/IGFBP5/ADAMTSL4/C8B/C8A/RSPO1/CALCR/NELL2/LRP6/EGF/COMP/CALR/LDLR/ADAMTS10/EGR1/PLG/THBS2/CIZ1/ADAMTS13/COL4A1/SIGLEC1/RSPO4/CCN5/SDC4/F2/KISS1/HMCN1/MMP2/NME1/ADAMTS12/SEMA5A/MST1R/METRN/ITGAD/SERPINE1/CASP3/TLR3/NID1/ADAMTS14/ADAMTS8/LRP5	46
D002955	Leucovorin	21/3494	75/26076	0.000643199	0.0244295	0.0194665	UMPS/TF/CXCR1/PAX3/GPA33/DPYD/ABCB4/EGF/SLC22A5/MSH3/IKBKE/GSTT1/CES2/SLC46A1/TP53/FDXR/XRCC3/EGFR/DCC/CASP3/GSTP1	21
D005176	Factor XIII	21/3494	75/26076	0.000643199	0.0244295	0.0194665	FABP2/EGF/F12/EGR1/TLR4/PLG/TGM1/EPB42/TGM2/WFDC5/APOA1/F2/F5/GP1BA/ACE/MTRR/F13A1/SERPINE1/PLAT/MTR/AGT	21
D009360	Neoplastic Cells, Circulating	38/3494	167/26076	0.000648373	0.0245338	0.0195496	UPK1B/APOD/A4GNT/TMPRSS2/TFF1/CHRNA1/PAX3/CHRNG/VCAM1/CLCA2/IL12RB2/PIP/HSP90B1/PROM1/IL12RB1/ICAM3/EGR1/EPCAM/FOXO1/FLT3/DCT/FAM83A/PGR/MYOD1/PTPRC/UPK1A/KLK6/NME1/ERBB2/LGALS3BP/TRPM1/EGFR/CCR4/DCC/CASP3/TYR/SCGB1A1/GSTP1	38
D002492	Central Nervous System Depressants	31/3494	128/26076	0.000655698	0.0247184	0.0196967	TF/TFF2/MAP2/TRPM8/CFTR/EGF/PROM1/EGR1/PLG/PREPL/REG3A/RPL7A/IRS2/CRH/NR1H3/CNTF/ALDH2/EXOSC6/NFKBIB/CCL2/SLC6A4/SLC6A3/TRH/CREBBP/SOCS1/ITGAM/SERPINE1/CYP2E1/CASP3/STAR/CHAT	31
D011092	Polyethylene Glycols	72/3494	370/26076	0.000658252	0.0247224	0.0196999	IFNAR1/THPO/TF/IRS1/FUCA1/GPA33/GOLPH3L/MPL/CFTR/GPD1/BID/CCNA2/EGF/KIT/PROM1/LDLR/SLC22A5/GCNT1/ENPP1/PLG/PNP/EPB42/AQP9/PREPL/SLC5A6/ADAMTS13/DPP7/DCT/IRS2/CUBN/CD93/SIGLEC1/SERPING1/F5/PLOD1/MASP2/SOAT1/PTPRC/TLR2/OASL/MMP2/CCL5/CCL2/GP1BA/SHBG/TP53/PNMT/ERBB2/CSF3/LIFR/TJP1/EGFR/ITPR1/TRH/DAXX/C4A/TRIM26/CLN3/SPN/ITGAD/SERPINE1/AZGP1/CASP3/PLAT/CHAT/AGT/THRSP/CHEK1/SLC22A12/DPP3/PC/GSTP1	72
D051179	Plakins	15/3494	46/26076	0.000663314	0.0248202	0.0197779	SPTA1/MCHR1/CASP6/OPRM1/TGM2/CTNND1/IKBKE/EVPL/CDSN/DSG3/DSG1/CDH2/PPL/COL17A1/CASP7	15
D003315	Cornea	76/3494	395/26076	0.000668882	0.0249362	0.0198703	COL8A1/MUC4/SST/TFF3/TFF1/COL18A1/LSS/CRYGD/SCG2/HSPG2/GJA8/COL11A1/VCAM1/TACSTD2/COL8A2/SH3BP4/COL6A3/RELN/CFTR/ITGA5/GALNT6/KCNA1/EGF/PROM1/COMP/PGLYRP2/MCOLN1/OGN/TLR4/PLG/F2RL1/TGM1/ARID4A/ANGPTL2/DPP7/CNMD/DCT/COL4A1/RBBP9/VSX1/OGFR/GDF5/ACP2/RO60/MYOC/ANGPTL1/LAMC2/TLR2/FOXC2/MMP2/LCAT/TAT/CCL2/TNFSF12/TP53/ALOX15B/ALDH3A1/NGFR/MAP3K1/TJP1/CSPG4/EGFR/CCR8/TKT/LTF/TRH/TNXB/CDH2/SERPINB13/CLN…	76
D013439	Sulfhydryl Reagents	36/3494	156/26076	0.000673434	0.0250136	0.019932	COX17/TF/SLC19A3/PADI4/PPOX/CFTR/KCND2/BEST3/MDM2/KCNJ4/EGF/BEST2/EGR1/NAGK/PREPL/DPP7/AHCY/PLTP/PPID/MMP2/LCAT/SLC6A4/TP53/ACE/SCN4A/P4HB/NLN/SLC6A3/TDGF1/PRPH2/CASP7/CASP3/PPIF/DPP3/GSTP1/MAOA	36
D008892	Milk	34/3494	145/26076	0.000692184	0.0255224	0.0203374	TF/LRP2/LCT/IRS1/PADI4/AHR/CFTR/SND1/LEP/CD4/EGF/CSN2/LDLR/TLR4/PLG/ZNF410/REG3A/IRS2/WFDC5/APOA1/SERPING1/PIGR/NOD2/NFKBIB/GAA/LTF/TRH/BTN1A1/SOCS1/SCD/MTR/THRSP/PC/CTSD	34
D011922	Rats, Mutant Strains	34/3494	145/26076	0.000692184	0.0255224	0.0203374	TF/IRS1/HDLBP/AHR/RELN/LEP/GIMAP8/GIMAP5/EGF/NCAN/CDKN2B/EPHX2/OGN/ADD2/REG3A/ATRN/TMEM67/SLCO2B1/CNTF/CNTN2/TAT/FOXN1/PMP22/ABCC3/PNMT/TJP1/ITPR1/SLC22A7/DSG4/PRLHR/STAR/CHAT/PC/MAOA	34
D000042	NA	40/3494	179/26076	0.000695598	0.025555	0.0203634	TFRC/TF/SLC19A3/SLC30A2/ADCY10/RELN/SLC26A3/CFTR/PODXL/TRPV5/CPM/MCHR1/FABP2/EGF/CALR/LDLR/SLC22A5/GCNT1/SLC16A10/F2RL1/TGM1/PNP/SLC9A2/ABCG5/SLC3A1/DCT/CUBN/PLTP/DGAT1/RAG1/NR1H3/RO60/SHBG/TJP1/MST1R/TRH/SLC5A2/CASP3/NAT1/CHAT	40
D042002	Chromatin Assembly and Disassembly	67/3494	340/26076	0.000701203	0.0256676	0.0204531	BRWD1/HLCS/INO80D/NCL/SETDB1/RAD54L/KDM4A/HJURP/RELN/EN2/TIMELESS/NANOG/CECR2/EP300/CCNA2/EGF/PROM1/ICAM1/RAD50/G3BP1/CENPP/ABCA1/CHD8/TEP1/TBPL2/ARID4A/SLC5A6/CENPA/CENPO/TAF3/DIDO1/CYP24A1/PGR/MYOD1/RAG1/RAG2/CRY2/NR1H3/CNTF/RBBP5/SETD1B/MMP2/HSF4/BCL3/U2AF2/TP53/NCOR1/CENPH/ERCC8/MAP3K1/KLF13/EGFR/EOMES/MBD4/MCM3/POU5F1/IER3/INO80C/CREBBP/TRRAP/ING2/CASP3/CENPU/WRN/ERCC6/CHEK1/GATA1	67
D003244	Consciousness Disorders	3494-06-01	10/26076	0.000745435	0.0271882	0.0216648	SLC26A3/CACNA1A/ADAMTS13/CRH/TRH/ALDH5A1	6
D012640	Seizures	59/3494	292/26076	0.000748869	0.0272152	0.0216863	SST/TF/CSTB/SCN9A/SCN1A/MAP2/SLC19A3/ALPL/PHGDH/DPYD/PPT1/PEX1/CYP27B1/KCNA1/BID/MLC1/CASP6/NCAN/CACNA1A/EPOR/ALDH7A1/NSD1/EGR1/PNMA2/CNR1/SOD2/SLC12A1/FOS/TSC1/ADAMTS13/CRH/ABCC8/F2/CNTN2/RO60/F5/ASPM/NRN1L/KLK8/SLC6A4/SHBG/ACE/SLC6A3/SV2B/EGFR/ITPR1/TRH/ALDH5A1/RGS11/SOCS1/SLC5A11/LGI1/CASP7/CASP3/NID1/CHAT/PC/NDUFV1/PHF6	59
D013466	NA	3494-12-01	33/26076	0.000757054	0.027414	0.0218447	GAL3ST2/TST/EGF/LIAS/MOCS3/PGR/MTARC1/CCL5/MOCS2/TRH/SPN/CHST15	12
D017095	NA	36/3494	157/26076	0.000762957	0.0275291	0.0219364	ADIPOQ/PTX3/CBS/LRP2/SMARCAL1/CPT2/PODXL/CEP290/FGF23/EGF/CASP6/ETNPPL/PROM1/TLR4/ENPP1/BHMT/SLC12A1/SIX6/ADAMTS13/CUBN/TGM2/NUMA1/APRT/LCAT/CCL2/ACE/EGFR/ITGAD/CASP7/MYOM2/CASP3/NID1/AGT/CHEK1/SCGB1A1/SLC22A12	36
D000431	Ethanol	84/3494	447/26076	0.000770173	0.0276906	0.0220651	ITGB5/PRKCI/TF/TFF3/TFF2/TFF1/MAP2/IRS1/SLC19A3/NES/CYP4A11/TRPM8/IL3RA/AHR/CFTR/GLI1/FGF23/BID/EGF/ETNPPL/ADH7/PROM1/GRIN3B/EGR1/HBEGF/CSF1R/ALDH1B1/TLR4/OPRM1/SOD2/PLG/BHMT/PREPL/REG3A/RPL7A/DPP7/IRS2/GDF5/TGM2/CD40/CRH/PGR/NUMA1/NR1H3/CNTF/IKBKE/PIGR/H6PD/TLR2/ALDH2/GSTT1/EXOSC6/MMP2/TAT/NFKBIB/GRIN2D/CCL2/SLC6A4/SHBG/TP53/PMP22/ALDH3A1/ACE/KCNH6/GRIN2C/SLC6A3/TJP1/GZMB/EGFR/TRH/GSTA5/HSPA1A/C…	84
D019998	Racemases and Epimerases	21/3494	76/26076	0.00077809	0.0278152	0.0221644	TMPRSS2/TFF3/TSPAN1/HSD17B6/CYP1B1/PHYH/DECR1/OR51E2/CTNND1/MMAA/DAO/AMACR/SLC45A2/RXFP3/GSTA5/DSG2/DSG1/CDH2/ENOSF1/MKI67/GSTP1	21
D020570	Genes, myb	18/3494	61/26076	0.000779144	0.0278152	0.0221644	IGFBP5/MPL/MNX1/EP300/CYP4F2/NMUR2/ARID4A/CCNA1/FLT3/MYBL2/ZNF217/RAG2/ERF/TP53/BAG3/KAT6A/SCGB1A1/GATA1	18
D007972	Leukoplakia, Oral	20/3494	71/26076	0.000787886	0.0278379	0.0221825	EGF/TLR6/TLR4/CYP1B1/COL4A1/TLR2/GSTT1/MMP2/TP53/NME1/ERBB2/EGFR/BMP5/LOXL4/MKI67/MGMT/CYP2E1/DEFB4A/TLR3/GSTP1	20
D051127	Scavenger Receptors, Class E	20/3494	71/26076	0.000787886	0.0278379	0.0221825	PTX3/CLEC4A/PROM1/ICAM3/LDLR/TLR4/CD40/MMP3/APOA5/NR1H3/SOAT1/FFAR1/SCARF1/ALOX15B/ACE/EGFR/CREBBP/SERPINE1/FFAR4/CASP3	20
D004702	Endocrine Glands	34/3494	146/26076	0.000788047	0.0278379	0.0221825	SI/PPOX/AHR/SND1/PIP/ZYX/CRELD2/EGF/PLVAP/LMNB2/NMUR2/MCC/NMS/TCF7L1/PROKR1/PROKR2/CHGB/WFDC5/CRH/PGR/KISS1/SHBG/GLP2R/PNMT/GAST/HAP1/KCNH6/LIFR/VIPR1/ITPR1/TRH/STAR/ECD/CHAT	34
D008136	Longevity	48/3494	227/26076	0.000809719	0.0284127	0.0226405	APOD/ADIPOQ/TF/SMARCAL1/IRS1/FUCA1/PINK1/PPT1/CFTR/EP300/MCOLN1/TLR4/SOD2/PLG/PRKN/TEP1/ARID4A/CYP1B1/FOXO1/IRS2/RAG1/NR1H3/DPT/GSTT1/GSTT2/FOXC2/MT1A/HSF4/SLC6A4/TP53/NCOR1/ACE/PECAM1/EGFR/PSMB8/HSPA1A/HSPA1L/CREBBP/ERCC4/SERPINE1/CASP3/WRN/MTR/AGT/CHEK1/SLC22A12/GSTP1/MXRA5	48
D030041	Hepatitis A virus	3494-08-01	17/26076	0.000809944	0.0284127	0.0226405	ARHGEF5/HAVCR2/DDX58/SERPING1/IKBKE/NFKBIB/TJP1/TLR3	8
D005121	Extremities	58/3494	287/26076	0.000821754	0.0286297	0.0228135	ALCAM/TF/CBS/COL6A1/HOXD9/SCN9A/PAX3/LMX1A/IGSF8/TBX15/ETV1/AHR/SP8/EN2/ITGA7/EGF/BMPR1B/SOD3/FGF5/EVC/PROM1/ROR2/TTK/GRM1/NID2/ARID4A/DYSF/PREPL/TCF7L1/WBP4/ZIC5/DIDO1/GDF5/MYOD1/RAG1/IRF6/GSTT1/FOXC2/CDH15/ERF/CCL2/FOXN1/TP53/MYH13/SLIT3/EGFR/PDZRN3/TRH/TNXB/POU5F1/ALDH5A1/SALL3/BFAR/CASP3/NAT1/NID1/CHAT/CHRDL1	58
D017830	Octoxynol	77/3494	404/26076	0.000821797	0.0286297	0.0228135	TIAM1/TFRC/SI/ABCB11/TRAK2/CXCR1/FUCA1/GPA33/ACKR1/NPR1/CTBS/RAD54L/AHR/CFTR/KEL/FRS2/CD4/CCNA2/EGF/COQ2/PROM1/ACER1/SNCB/ATP6V0C/GCNT1/NEFM/ABCA1/ENPP1/EPB42/SPTB/CRB2/DPP7/DCT/CUBN/CD93/SRC/TGM2/SDC4/ANXA13/APOA1/NEU3/CTNND1/CNTN2/MYOC/PLOD1/NCF2/P2RX6/CDH5/CDH1/BCAM/SLC6A4/CPD/GP1BA/TP53/NME1/P4HB/MTRR/RHCG/TJP1/EGFR/TRAK1/ITPR1/TRH/MCM3/DSG2/DSG3/DSG1/SPN/SERPINE1/SUN1/SCD/COL17A1/CASP3/ADAM2…	77
D053614	Janus Kinase 2	79/3494	417/26076	0.000851132	0.0295498	0.0235466	IFNGR2/TIAM1/TFRC/BCL6/THPO/SCG2/IRS1/RUNX3/NOTCH2/IL12RB2/MPL/CSF2RA/IL3RA/AHR/CFTR/LEP/NFE2/IL22/CSF2RB/EGF/KIT/IL27RA/ICAM1/EPOR/EGR1/IL12B/CCL21/ABCA1/PRMT5/MMP14/ADAM10/GCH1/FOS/IL18R1/STAMBP/REL/REG3A/FLT3/IRS2/SRC/PLTP/CD40/MMP8/PGR/PDE3B/F2/CNTF/F5/PTPRC/BCAM/CCL5/CCL2/TP53/FLII/ERBB2/CSF3/KCNH6/IL31RA/OSMR/LIFR/EGFR/ITPR1/MST1R/HSPA1A/SOCS6/CDH2/HRH4/IGFALS/SOCS1/IL27/ITGAM/SERPINE1/DEFB…	79
D018805	Sepsis	62/3494	312/26076	0.000870512	0.0301191	0.0240003	SST/PTX3/TF/HAX1/VCAM1/CYP4A11/MPL/LEP/MDM2/CD4/EGF/TLR6/CXCL2/PROM1/COMP/ICAM1/VCP/TLR4/SOD2/PLG/F2RL1/TGM1/SLC12A1/IL1R2/IL18R1/REG3A/ADAMTS13/DCT/SRC/PLTP/CD40/CRH/IL10RA/SMPD1/RAG1/F2/NR1H3/SERPING1/IKBKE/F5/TLR2/TNIP3/NOD2/MMP2/NFKBIB/CCL2/CSF3/ACE/TJP1/GZMB/SLC22A7/UBD/F13A1/SOCS1/ITGAM/SERPINE1/GRK5/DEFB4A/CASP3/TLR3/PLAT/SCGB1A1	62
D010196	Pancreatic Elastase	46/3494	216/26076	0.000877466	0.0301702	0.024041	CFAP91/CSTB/HAX1/HDLBP/CFTR/CPA1/ENPEP/EGF/CSN2/CXCL2/PRTN3/EGR1/HBEGF/SPINK5/TLR4/PLG/F2R/F2RL1/MMP14/PREPL/REG3A/DPP7/WFDC5/PI3/SDC4/CTSA/CRH/F2/SERPING1/F5/TLR2/CDH5/NFKBIB/CCL2/GP1BA/GRN/LGALS3BP/TJP1/VARS1/SPN/SERPINE1/CASP3/NID1/AGT/SCGB1A1/GSTP1	46
D002619	Chemical Warfare Agents	3494-10-01	25/26076	0.000879213	0.0301702	0.024041	CASP6/LAMC2/PTPRC/TAT/CCL5/CCL2/CSF3/ACE/CASP3/CHAT	10
D007031	Hypothalamus	73/3494	380/26076	0.000881233	0.0301702	0.024041	TFRC/APOD/SST/TFF3/TFF2/PTH2R/MAP2/IRS1/AHR/RELN/CFTR/LEP/SLCO1C1/GALR3/MCHR1/QRFPR/EGF/NCAN/AMH/GRIN3B/SPOCK1/HBEGF/NMUR2/PCSK1/MCHR2/ENPP1/RPGRIP1/GCH1/SIX6/SIX4/FOS/NMS/PREPL/RNF103/REG3A/QRFP/KLHL1/IRS2/PROKR2/ATRN/NPBWR2/CRH/PDE3B/CRY2/NR1H3/APLNR/CNTF/KISS1/MC1R/GRIN2D/PTH2/SLC6A4/SHBG/GLP2R/PNMT/HAP1/GRN/GRIN2C/LIFR/TJP1/EGFR/TRH/CREBBP/ITGAM/SCD/PRLHR/NPS/CASP3/STAR/OPN4/CHAT/AGT/ANOS1	73
D007687	Kidney Tubules, Proximal	84/3494	449/26076	0.000884728	0.0301702	0.024041	LRP2/SLC4A3/KCNA10/VCAM1/HDLBP/AHR/SLC26A3/CFTR/SPAM1/PODXL/TMEM176B/KCNA1/FGF23/EP300/ENPEP/EGF/CXCL2/CALR/ICAM1/SLC22A5/SLC22A4/EGR1/ADAM19/CDKN2B/GCNT1/BSPRY/TLR4/MYO6/SLC16A10/SLC22A2/F2RL1/PAQR5/MMP14/SLC12A1/AKAP5/SLC9A2/SLC3A1/TCF7L1/SLC5A6/CUBN/CDH4/CD40/CYP24A1/CA2/APOA1/RAG1/CTNND1/IKBKE/PIGR/AGTRAP/TLR2/DAO/CABIN1/APRT/MMP2/MT1A/CCL5/CCL2/ASGR2/TP53/SLIT3/TJP1/EGFR/SLC22A7/PKHD1/GSTA5/…	84
D011014	Pneumonia	47/3494	222/26076	0.000886921	0.0301702	0.024041	JAM2/TFRC/TFF2/CFTR/CPM/EGF/BMPR1B/SOD3/PDE4C/ICAM1/ADRB2/HAVCR2/GCNT1/CCL21/TLR4/PLG/SLC12A1/DUOX1/REG3A/PI3/MMP1/NR1H3/MS4A2/IKBKE/USH2A/MASP2/NCF2/TLR2/GSTT1/MMP2/FCAR/CCL5/CCL2/ACE/GZMB/EGFR/AGER/SOCS1/NCF1/CCL24/SERPINE1/CYP2E1/DEFB4A/CASP3/TLR3/SCGB1A1/GSTP1	47
D015519	Bone Density	67/3494	343/26076	0.000892679	0.0302056	0.0240692	IFNAR1/ADIPOQ/TF/TXLNA/LCT/PTH2R/IRS1/ZBTB40/ALPL/ADCY10/ACKR1/BGLAP/CALCR/AHR/CFTR/LEP/LRP6/FGF23/GALR3/EGF/MEPE/KIT/DMP1/COMP/ICAM1/LDLR/PDLIM4/ROR2/TLR4/ENPP1/THBS2/TGM1/ZNF410/FOS/CYP1B1/FLT3/GDF5/WFDC5/MMP1/PGR/NR1H3/PLOD1/PLXNA2/ALDH2/GSTT1/FOXC2/NOD2/MMP2/DBP/CCL2/SLC6A4/SHBG/ALOX15B/GRAP/SOST/ACE/TBCD/P4HB/GAA/ITGA1/MTRR/HSPA1L/IGFALS/SERPINE1/WRN/TCIRG1/LRP5	67
D011256	Pregnancy Outcome	41/3494	187/26076	0.000896385	0.0302056	0.0240692	TFF1/ABCB11/AHR/ABCB4/CFTR/LEP/EGF/AMH/ADRB2/IL12B/F2R/BHMT/CYP1B1/ADAMTS13/CD40/F2/SERPING1/KISS1/RO60/F5/GSTT1/MMP2/NFKBIB/CCL5/CCL2/SLC6A4/SHBG/ACE/MTRR/EGFR/TRH/PKHD1/AGER/SOCS1/SERPINE1/CYP2E1/CASP3/AGT/SCGB1A1/PC/GSTP1	41
D003022	Clotrimazole	13/3494	38/26076	0.00089992	0.0302056	0.0240692	KCNE1/CLCA2/TRPM8/AHR/CFTR/EGF/MSH3/TRPM7/TAT/TRH/SCNN1B/CASP7/CASP3	13
D053556	Keratin-1	13/3494	38/26076	0.00089992	0.0302056	0.0240692	KRT78/KRT79/KRT1/KRT82/SPINK5/CNR1/TGM1/LAMC1/LAMC2/CDH1/KRT23/KRT9/NID1	13
D004706	NA	50/3494	240/26076	0.000905424	0.0302897	0.0241362	TFF1/SATB1/BARD1/RAD54L/CFTR/LEP/ESPL1/BID/EP300/CCNA2/EGF/MED26/DNASE2/LMNB2/RAD50/G3BP1/MSH3/NEIL2/ABCA1/TLR4/BUB1/DCLRE1C/CEBPB/PRKDC/MED19/GLRX2/EXO1/DFFB/APRT/LIG1/LIG3/RPA1/TP53/BLM/NEIL1/TP53BP1/MBD4/HSPA1A/CREBBP/ERCC4/DCLRE1A/CASP3/WRN/DKK4/RET/DNA2/CHEK1/MUS81/CTSD/PIDD1	50
D002525	Cerebellar Cortex	32/3494	136/26076	0.000918745	0.0305332	0.0243302	ECE2/MAP2/SCG2/NES/PPT1/RELN/EN2/ATN1/EGF/SCARB2/SLC1A6/CACNA1A/PCDHA4/NEFM/MCC/CDH4/CNTN2/MARK1/GRIN2D/TP53/NGFR/PNMT/ITPR1/ALS2CL/GSTA5/LGI1/CASP3/TLR3/PLAT/CHAT/CHEK1/GSTP1	32
D019450	Genes, MDR	32/3494	136/26076	0.000918745	0.0305332	0.0243302	TF/ABCB11/RUNX3/ABCB4/CFTR/ABCB8/EGF/EGR1/MSH3/CDKN2B/TEP1/FLT3/PRKDC/TBC1D9/PRAME/GSTT1/NOD2/CYP2B6/SLC6A4/TP53/NME1/ABCC3/ERBB2/TJP1/GZMB/EGFR/MBD4/SULT1A1/MGMT/CASP3/ABCB10/GSTP1	32
D004997	Ethinyl Estradiol	21/3494	77/26076	0.000936703	0.0310279	0.0247244	TF/TFF1/HDLBP/AHR/EGF/SCARB2/LDLR/AMH/PLG/PGR/APOA5/SORL1/SERPING1/F5/LCAT/CYP2B6/SHBG/GRN/GZMB/EGFR/AGT	21
D008894	Milk Proteins	80/3494	425/26076	0.000961895	0.0316385	0.025211	IFNAR1/APOD/BCL6/SST/THPO/TF/COL18A1/ACVR1/IRS1/IFNLR1/CD2/MPL/CSF2RA/IL3RA/AHR/CFTR/TBRG4/SND1/LEP/PIP/NFE2/KRT1/IL22/CSF2RB/CD4/EGF/KIT/EPOR/EGR1/CDKN2B/TLR4/ARID4A/IL1R2/REG3A/FOXO1/FLT3/IRS2/SRC/WFDC5/PI3/WFDC11/WFDC3/CEBPB/PGR/NUMA1/RAG1/RAG2/F2/PIGR/PTPRC/TLR2/ERF/CCL2/CSF3/GHDC/PECAM1/SSTR2/MAP3K1/IL31RA/OSMR/LIFR/TJP1/GZMB/EGFR/TDGF1/LTF/NOTCH4/AGER/POU5F1/BTN1A1/CREBBP/SOCS1/IL27/HIP1/SC…	80
D003012	Microbial Collagenase	19/3494	67/26076	0.000964734	0.0316385	0.025211	TF/COL6A1/MAP2/PPOX/EGF/PREPL/DPP7/COL4A1/CTSA/MMP3/MMP1/MMP8/PGR/MMP2/TAT/ERF/ACAN/TRH/COL17A1	19
D013211	NA	67/3494	344/26076	0.000966155	0.0316385	0.025211	TFRC/PTX3/TFF3/TFF2/TFF1/PLA2G2A/PADI4/CD48/IL12RB2/CFTR/ZYX/ITGA5/TLR6/CXCL2/SCARB2/ICAM3/TNFSF14/SPINK5/IL12B/CD72/TLR4/MAP3K5/PLG/F2RL1/ADAM10/IL1R2/FLT3/CD93/SRC/WFDC5/CD40/SMPD1/ART1/RAG1/RAG2/F2/SERPING1/MS4A2/MASP2/TLR2/CMKLR1/NOD2/NFKBIB/PGLYRP1/KLK7/FCAR/CCL5/CCL2/CSF3/TLX3/IL31RA/ITGA1/TJP1/GZMB/EGFR/CCR4/CCR8/LTF/TRH/DSG3/DSG1/NCF1/DEFB4A/CASP3/TLR3/SAA2/PC	67
D019041	L-Selectin	46/3494	217/26076	0.000971479	0.0316385	0.025211	ALCAM/TFRC/PRKCI/VCAM1/IL3RA/GAL3ST2/AHR/PODXL/KLRG1/CD4/NAGA/EGF/PROM1/ICAM1/ICAM3/EGR1/GCNT1/CCL21/TLR4/VNN2/FUT7/FOXO1/FLT3/CD93/MMP3/MMP1/IL10RA/ART1/RAG1/TLR2/CCL2/GP1BA/ACE/PECAM1/LGALS3BP/GZMB/CCR4/XCR1/PODXL2/SPN/ITGAM/CASP3/TLR3/RET/SAA2/SCGB1A1	46
D002795	Choline O-Acetyltransferase	36/3494	159/26076	0.000973925	0.0316385	0.025211	SST/CHRNA1/MAP2/RELN/EGF/FGF5/NCAN/EGR1/GABBR2/NEFM/CHRNA2/CHRM5/PREPL/FOXO1/LYNX1/NUMA1/APLNR/CNTF/CNTN2/CRX/SLC6A4/NGFR/PNMT/KCNH6/SSTR2/LIFR/SLC6A3/MST1R/TRH/PHF1/ITGAM/CASP3/CHRNB3/CHRNA6/GDF2/CHAT	36
D008159	Lumbar Vertebrae	36/3494	159/26076	0.000973925	0.0316385	0.025211	ADAMTS5/ADAMTS1/ADIPOQ/ACVR1/LCT/ADCY10/BGLAP/COL11A1/CALCR/LEP/PIP/MNX1/LRP6/BID/COMP/TLR4/THBS2/CNMD/GDF5/WFDC5/CA2/MMP3/MMP1/CNTF/PLXNA2/NOD2/MMP2/SHBG/NGFR/SOST/COL11A2/CASP3/WRN/GDF2/CHAT/LRP5	36
D054801	Phosphoinositide Phospholipase C	31/3494	131/26076	0.000990362	0.0320693	0.0255543	MELTF/PLCH1/TF/PLCL1/GPR55/PADI4/CD48/PIGK/SPAM1/FRS2/CPM/CD4/EGF/CALR/PRTN3/NT5E/PIGT/ART1/CNTF/CNTN2/RTN4R/PIGS/CNTNAP1/EGFR/LAMB2/TDGF1/TRH/SERPINE1/PLCE1/PLAT/RIN1	31
D004487	Edema	41/3494	188/26076	0.00100058	0.0322967	0.0257354	TFF2/CBS/TIE1/AHR/CFTR/PODXL/EGF/SOD3/IL12RB1/ICAM3/NMUR2/TLR4/F2R/F2RL1/MMP14/SRC/MMP3/MMP1/MMP8/SERPING1/CNTF/IKBKE/GSTT1/FOXC2/MMP2/NFKBIB/KLK5/KLK6/KLK14/CCL2/CPD/PMP22/ACE/TJP1/TRH/PMM2/SCNN1B/MTR/AGT/SCGB1A1/GSTP1	41
D019006	Neural Cell Adhesion Molecules	69/3494	357/26076	0.00101411	0.032629	0.0260003	ROBO1/ALCAM/BOC/TFRC/MELTF/SST/ADIPOQ/TF/LRP2/MAP2/EPHA4/PAX3/ACKR1/AMIGO1/GAL3ST2/RELN/CFTR/ITGA5/PTPRB/FRS2/EGF/PROM1/NCAN/ICAM5/EGR1/NEFM/BACH2/NID2/SPTB/EPCAM/SIGLEC1/CDH4/SIRPB2/GDF5/SRC/PGR/TTC12/MFRP/MYOD1/SPON1/CNTF/CNTN2/TNR/LAMC1/DTX1/CDH15/CDH1/BCAM/U2AF2/SHBG/PMP22/NGFR/PECAM1/LIFR/SEMA5A/EGFR/ITPR1/CDH2/DCC/SPN/ADGRA1/CASP3/NAT1/NID1/CHAT/TYR/SCGB1A1/GATA1/ANOS1	69
D006317	Hearing Loss, Noise-Induced	3494-12-01	34/26076	0.00102864	0.0329916	0.0262892	KCNE1/SLC26A5/EGF/WDR1/SOD2/CNTF/UBE3B/EGFR/HSPA1A/HSPA1L/CHAT/GSTP1	12
D012879	Skin Physiological Phenomena	43/3494	200/26076	0.00103711	0.033158	0.0264218	ITGB5/TFRC/CSTB/COL6A1/ABCA12/PADI3/PADI2/GJB4/CFTR/ITGA5/EGF/CYP4F2/EGR1/PLG/THBS2/CLN6/TGM1/CD207/DCT/COL4A1/WFDC5/LYNX1/CRH/NR1H3/MC1R/KLK5/KLK7/KLK14/FOXN1/TP53/NME1/NGFR/KRT31/SLC45A2/BNC1/EGFR/STAB1/TNXB/DEFB4A/CASP3/NID1/TYR/MXRA5	43
D012709	Serum Albumin	67/3494	345/26076	0.00104497	0.0333038	0.0265379	TFRC/APOD/ADIPOQ/TF/COL18A1/COL6A1/LRP2/IRS1/FUCA1/VCAM1/HDLBP/RELN/CFTR/LEP/ITGA5/NANOG/CD4/FGF23/NAGA/EGF/PPAT/AFM/PLG/NID2/EPCAM/CUBN/CD93/TGM2/WFDC5/CEBPB/CYC1/APOA1/F2/CNTF/MS4A2/PIK3C2B/MASP2/NAA15/PLK4/ALDH2/GSTT1/MMP2/LCAT/TAT/CCL5/CCL2/ASGR2/SHBG/PMP22/TJP1/ITPR1/HYAL1/LTF/TRH/AGER/POU5F1/F13A1/SPN/SERPINE1/CASP3/PLAT/NAT1/NID1/CHAT/AGT/TYR/GSTP1	67
D016893	Carotid Stenosis	39/3494	177/26076	0.00106788	0.0339271	0.0270346	TFRC/PTX3/MAP2/HSPG2/VCAM1/TIMP3/CCNA2/FABP2/EGF/EGR1/HAVCR2/IL12B/ABCA1/TLR4/PLG/ARID4A/IL18R1/TGM2/PLTP/MMP3/MMP1/APOA5/IL10RA/F2/NR1H3/SERPING1/F5/MASP2/TLR2/MMP2/CCL5/CCL2/TNFSF12/CSF3/ACE/GZMB/F13A1/CASP3/AGT	39
D016179	Granulocyte Colony-Stimulating Factor	69/3494	358/26076	0.00109477	0.0346184	0.0275855	TFRC/SST/THPO/PRKCI/TF/CXCR1/E2F2/ALPL/CD48/HAX1/NOTCH2/VCAM1/MPL/IL3RA/ITGA5/NFE2/CPM/NOP2/BID/NAGA/EGF/CXCL2/PROM1/EPOR/PRTN3/EGR1/CSF1R/CDKN2B/TLR4/VNN2/F2RL1/ARID4A/ADAMTS13/FUT7/OLFM4/FLT3/SIGLEC1/MYBL2/PI3/RAG1/CNTF/PRDM16/PTPRC/TLR2/NFKBIB/ERF/MZF1/CCL5/CCL2/TP53/ELAC2/CSF3/SSTR2/OSMR/LIFR/GZMB/CCR4/LTF/PLA2G7/SOCS1/SPN/ITGAM/SERPINE1/DEFB4A/CASP3/TLR3/CHAT/RPS6KB2/GATA1	69
D001053	Apolipoproteins	51/3494	248/26076	0.0010965	0.0346184	0.0275855	APOD/TFF1/CSTB/SLC4A3/HDLBP/LEP/PIP/APOF/APOL3/CD4/BID/FABP2/EGF/LDLR/NEFM/ABCA1/TLR4/ACAT2/PLG/CYP1B1/COL4A1/CUBN/PLTP/MMP3/MMP1/APOA5/APOA1/F2/NR1H3/F5/SOAT1/TLR2/ALDH2/MMP2/LCAT/SHBG/TP53/NME1/ACE/PHF1/PLA2G7/F13A1/CREBBP/TBL2/SERPINE1/AZGP1/PLAT/NID1/AGT/THRSP/SAA2	51
D023921	Coronary Stenosis	25/3494	99/26076	0.00110774	0.0347495	0.02769	IFNGR2/ADIPOQ/CBS/LEP/FABP2/PROM1/ICAM1/ADRB2/ABCA1/TLR4/IL36RN/MMP3/APOA1/F2/F5/PTPRC/GP1BA/NGFR/ACE/PECAM1/AGER/SERPINE1/CASP3/MTR/AGT	25
D004492	Edetic Acid	68/3494	352/26076	0.00111224	0.0347495	0.02769	ADAMTS1/TF/COL18A1/LRP2/MAN1C1/C1QB/PPOX/SPTA1/HDLBP/AHR/CFTR/ITGA5/EGF/SOD3/NCAN/COMP/CALR/ICAM1/LDLR/NT5E/ENPP1/ADAM10/ARID4A/SPTB/TDP1/PREPL/ADAMTS13/DPP7/DCT/CUBN/CD93/SIGLEC1/SRC/SDC4/PRKDC/F2/PIGR/MASP2/LAMC1/PTPRC/TLR2/MMP2/TAT/U2AF2/CCL5/RPA1/TP53/ACE/NLN/ACAN/GZMB/ITPR1/LTF/TRH/HSPA1A/CDSN/F13A1/LAMA3/SPN/ITGAM/SERPINE1/OAT/CASP3/NID1/CHAT/SCGB1A1/MAOA/REPS2	68
D000386	AIDS-Related Complex	3494-07-01	14/26076	0.00111441	0.0347495	0.02769	TFRC/TF/CD4/FGF5/EGR1/LGALS3BP/GZMB	7
D000749	Anemia, Megaloblastic	3494-07-01	14/26076	0.00111441	0.0347495	0.02769	SLC19A3/TPK1/EGF/CUBN/CBLIF/TCN2/MTRR	7
D053491	Proteinase Inhibitory Proteins, Secretory	31/3494	132/26076	0.00113103	0.0351593	0.0280165	CSTB/COL8A2/CFTR/EGF/HGFAC/PRTN3/SPINK5/TLR4/TGM1/EPCAM/ITIH5/TGM2/WFDC5/PI3/PGR/TLR2/NFKBIB/KLK5/KLK6/KLK7/KLK8/KLK14/GRN/GZMB/EGFR/LTF/CDSN/DSG3/DSG1/PMM2/DEFB4A	31
D016650	Fluorescein-5-isothiocyanate	71/3494	371/26076	0.0011415	0.0352092	0.0280563	ALCAM/SST/TF/CHRNA1/MAN1C1/CD48/CD2/PPT1/HDLBP/CFTR/ANLN/HSP90B1/SSTR3/CD4/EP300/CCNA2/FABP2/EGF/CASP6/SDAD1/PROM1/GAK/ICAM3/LMNB2/ARID3A/TNIP1/NEFM/CCL21/TLR4/PLG/ARID4A/CD207/CUBN/CD93/SIGLEC1/PRKDC/PGR/APOA1/PDHX/RAG1/F2/F5/MASP2/ELF3/TLR2/NOD2/CDH5/NFKBIB/BCAM/CCL2/ASGR2/TP53/FKBP10/P4HB/SSTR2/NLN/BLM/TJP1/GZMB/EGFR/LTF/COL11A2/PTK7/CREBBP/CASP7/MKI67/MYOM2/DEFB4A/CASP3/CHAT/SCGB1A1	71
D005287	Ferredoxin-NADP Reductase	16/3494	53/26076	0.00114365	0.0352092	0.0280563	CBS/BHMT/CYP24A1/F2/F5/ALDH2/MMAB/TCN2/GSTT1/FDXR/MTRR/F13A1/GSTO1/ZNF511/STAR/MTR	16
D010269	Paraquat	20/3494	73/26076	0.00115261	0.0352092	0.0280563	APOD/SST/TXN2/EGF/VNN1/SOD2/SLC22A2/PRKN/PLTP/GPT/IKBKE/TP53/ERCC8/SLC6A3/GSTA5/SERPINE1/CASP3/ERCC6/CHEK1/SCGB1A1	20
D014568	Urokinase-Type Plasminogen Activator	78/3494	415/26076	0.00115333	0.0352092	0.0280563	ITGB5/MELTF/TFF1/CSTB/LRP2/LRP1B/PIGK/CALCR/ITGA5/RXYLT1/CARD10/EGF/CXCL2/FGF5/HGFAC/LDLR/TMPRSS9/EGR1/HBEGF/IL12B/TLR4/BRINP1/VNN1/VNN2/MAP3K5/OPRM1/PLG/F2RL1/MMP14/ARID4A/FOS/MAP4K4/REL/DPP7/COL4A1/CD93/WFDC5/PIGT/CD40/LYNX1/MMP3/MMP1/PGR/RAG2/F2/SERPING1/IKBKE/F5/MMP2/HSBP1/NFKBIB/ERF/KLK8/CCL5/CCL2/PIGS/TP53/NME1/NGFR/ERBB2/TJP1/EGFR/ITPR1/MEP1A/DSG3/CDH2/RSL1D1/ITGAM/SERPINE1/OAT/CASP3/STAR/…	78
D020521	Stroke	78/3494	415/26076	0.00115333	0.0352092	0.0280563	APOD/ADIPOQ/CBS/BARD1/PLA2G2A/MEF2D/VCAM1/CYP4A11/RELN/ABCD2/FABP2/EGF/PROM1/CYP4F2/NOTCH3/ICAM1/LDLR/TNFSF14/F12/ADRB2/IL12B/NEFM/EPHX2/ABCA1/TLR4/PLG/PRKN/F2R/TRPM7/IL18R1/ADAMTS13/IRS2/COL4A1/CD40/MMP3/APOA5/APOA1/ABCC8/NUMA1/F2/NR1H3/APLNR/MS4A2/IKBKE/F5/GSTT1/RTN4R/FOXC2/MMP2/KIR2DS1/CCL5/CCL2/SLC6A4/GP1BA/TNFSF12/CSF3/ACE/NPR3/MTRR/CSPG4/PLA2G7/NOTCH4/HSPA1A/HSPA1L/SCGN/F13A1/SERPINB6/SERPI…	78
D009759	Nystagmus, Pathologic	3494-11-01	30/26076	0.00115354	0.0352092	0.0280563	EN2/CEP290/GJC2/CACNA1A/PNMA2/CRX/PMP22/HPS1/TYR/FRMD7/GPR143	11
D004307	Dose-Response Relationship, Radiation	84/3494	453/26076	0.00116056	0.0352488	0.0280878	SST/SCN9A/MAP2/BARD1/IGFBP5/GPA33/SPTA1/RAD54L/TRPM8/RELN/CFTR/PODXL/CLCN1/KMT2C/XRCC2/MDM2/HSP90B1/BID/CCNA2/EGF/TNIP2/NCAN/ICAM1/EPOR/EGR1/MSH3/GADD45G/SOD2/IGF2R/TGM1/REV1/MAP4K4/DQX1/CD207/TP53I3/TSC22D1/SUPT20H/DCT/DCLRE1C/SRC/TGM2/CD40/PRKDC/MMP1/SMPD1/DDB2/CNTF/IKBKE/RO60/CHFR/APRT/MC1R/MMP2/LIG3/RPA1/TP53/ERBB2/GRN/KCNH6/ERCC8/BLM/NEIL1/GZMB/TP53BP1/XRCC3/EGFR/ITPR1/IER3/MDC1/NUP153/CREBB…	84
D014430	Twins, Monozygotic	44/3494	207/26076	0.00116553	0.0352488	0.0280878	ADIPOQ/SCN1A/PPOX/PPIE/D2HGDH/CFTR/LEP/TAS2R38/LRRK2/CYP27B1/ATN1/COMP/CACNA1A/PRTN3/EGR1/SPINK5/EPHX2/ABCA1/TGM1/CYP1B1/ABCG5/SLC27A4/ADAMTS13/FLT3/CHD7/RO60/MASP2/IRF6/FOXC2/APRT/MC1R/NOD2/CYP2B6/SLC6A4/SHBG/ERBB2/KCNH6/SLC6A3/XRCC3/ABHD5/GSTP1/HPRT1/GPR143/ANOS1	44
D017491	Genes, APC	44/3494	207/26076	0.00116553	0.0352488	0.0280878	IFNAR1/PRKCI/TFF3/TFF2/MAP2/PLA2G2A/PPOX/COL11A1/CFTR/TIMP3/EGF/CASP6/PROM1/MSH3/CDKN2B/MCC/ARID4A/BUB1/TCF7L1/FOXO1/SRC/CTSA/RP1/MYOD1/RAG2/CTNND1/MARK1/EXO1/ZBTB17/GSTT1/CDH15/CDH3/CDH1/TP53/GLP2R/NME1/BLM/TJP1/EGFR/CDH2/DCC/MGMT/CASP3/GSTP1	44
D011808	Quinone Reductases	17/3494	58/26076	0.00117212	0.0352488	0.0280878	NDUFS2/DPYD/AHR/MDM2/TST/CYC1/ALDH2/GSTT1/TP53/ACE/UQCRC1/NQO2/SULT1A1/CYP2E1/CASP3/PC/GSTP1	17
D019011	Antigens, CD7	19/3494	68/26076	0.00117302	0.0352488	0.0280878	TFRC/MPL/IL3RA/HDLBP/CD4/PROM1/ICAM3/GCNT1/TCF7L1/FLT3/RAG1/RAG2/RO60/PTPRC/NME1/ZNF750/SPN/CASP3/CHAT	19
D050799	STAT5 Transcription Factor	77/3494	409/26076	0.00117726	0.0352488	0.0280878	IFNAR1/APOD/BCL6/SST/THPO/COL18A1/IRS1/IFNLR1/CD2/MPL/CSF2RA/IL3RA/AHR/CFTR/HOXA1/SND1/LEP/PODXL/TRIM24/PIP/NFE2/IL22/CSF2RB/CD4/NOP2/EGF/KIT/CSN2/ICAM1/EPOR/EGR1/HAVCR2/CDKN2B/ABCA1/ARID4A/TCF7L1/FOXO1/FLT3/IRS2/SNTA1/SRC/WFDC5/CEBPB/PGR/NUMA1/RAG1/RAG2/CNTN2/PTPRC/TLR2/CDH1/ERF/CCL2/TP53/ERBB2/CSF3/GHDC/PECAM1/SSTR2/MAP3K1/IL31RA/OSMR/LIFR/GZMB/EGFR/AGER/POU5F1/IGFALS/CREBBP/SOCS1/IL27/HIP1/CAS…	77
D004152	Dipeptidyl-Peptidases and Tripeptidyl-Peptidases	18/3494	63/26076	0.00118065	0.0352488	0.0280878	SI/TF/CSTB/CFTR/KCND2/PODXL/CD4/EGF/DPP8/PREPL/DPP7/CTSA/TJP1/GZMB/CCHCR1/CDSN/DPP3/GSTP1	18
D009708	NA	13/3494	39/26076	0.00118606	0.0352488	0.0280878	HDLBP/CFTR/EGF/ABCA1/NT5E/ENPP3/ENPP1/APRT/NT5C/NUBP1/CASP3/CHAT/CHEK1	13
D004200	Diseases in Twins	55/3494	273/26076	0.00118624	0.0352488	0.0280878	SCN1A/IRS1/PPOX/PPIE/RELN/CFTR/LEP/LRRK2/CYP27B1/ATN1/NAGA/COMP/IL12RB1/LDLR/SLC22A5/PCDHA4/SPINK5/ADRB2/ABCA1/CNR1/TGM1/IL18R1/SOX11/FLT3/IRS2/CHD7/APOA5/APOA1/RO60/F5/IRF6/PLXNA2/ALDH2/FOXC2/APRT/MC1R/NOD2/LCAT/SLC6A4/SHBG/KCNH6/GAA/ERCC8/MTRR/SLC6A3/ABHD5/COL11A2/CCHCR1/CDSN/AGA/MTR/ERCC6/GATA1/MAOA/ANOS1	55
D009439	Neuraminidase	47/3494	225/26076	0.00119367	0.0353656	0.0281809	PTX3/TF/IRS1/MAN1C1/ALPL/ACKR1/HDLBP/CFTR/PODXL/HSP90B1/CD4/NAGA/EGF/MANBA/GBA3/COLGALT1/ICAM3/GBA2/IMPG1/MAN1A1/NT5E/PREPL/ADAMTS13/MAN1B1/CUBN/SIGLEC1/CTSA/APOA1/PCSK7/SMPD1/NEU3/ACP2/SERPING1/PIGR/LAMC1/COLGALT2/GALNS/ASGR2/GAA/SLC6A3/MAN2C1/EGFR/CCR8/CLN3/SPN/ITGAM/CASP3	47
D009696	Nucleic Acids	40/3494	184/26076	0.00121921	0.0359326	0.0286328	VEPH1/THSD7B/DOCK7/HDLBP/CFTR/KDM7A/MDM2/DUSP16/CECR2/EGF/ZNF518B/CNTNAP3/IARS1/SYNE1/ZFHX2/DISP2/TDP1/DCLRE1C/KIAA1755/ZC3H12C/NAT10/ZDHHC5/PRDM16/FHDC1/CNTNAP4/CMIP/TANGO6/TEX2/UBE2O/BDP1/MTMR12/SEMA4B/EGFR/DCLK3/COL11A2/ZCCHC2/CREBBP/LRRC27/CASP3/PC	40
D001284	Atrophy	67/3494	347/26076	0.00121992	0.0359326	0.0286328	TFRC/SST/PRKCI/TF/TFF3/TFF2/MAP2/SMARCAL1/PEX1/AHR/EN2/TIMP3/NANOG/ATN1/FGF23/EGF/SOD3/CACNA1A/NEFM/AUH/TLR4/PRKN/ARID4A/DYSF/TCF7L1/FOXO1/TGM2/CEBPB/RB1CC1/CNGB3/RAG1/CNTF/LAMC1/PDC/CRB1/ALDH2/GSTT1/MMP2/FKRP/CCL2/SLC6A4/SHBG/TP53/PMP22/GRN/ACE/AMACR/SLC6A3/EGFR/ITPR1/TREX1/TRH/PRPH2/NOTCH4/ALDH5A1/DSG1/CLN3/ITGAM/SCD/COL17A1/OAT/CASP3/ERCC6/CHAT/SCYL1/GSTP1/PNPLA2	67
D000587	Oxidoreductases Acting on CH-NH Group Donors	28/3494	116/26076	0.00123011	0.0361273	0.0287879	TF/CBS/ETNPPL/DHPS/ALDH7A1/ABCA1/BHMT/CYP1B1/ADAMTS13/CRH/APOA1/F2/MS4A2/F5/GSTT1/TP53/ACE/MTRR/F13A1/SULT1A1/SERPINE1/OAT/CASP3/PLAT/NAT1/MTR/AGT/GSTP1	28
D009061	Mouth Mucosa	78/3494	416/26076	0.00123674	0.0362167	0.0288591	MUC4/APOD/TF/TFF3/CSTB/MAP2/GBA/IL3RA/AHR/CFTR/LEP/MDM2/GLI1/TIMELESS/EGF/ETNPPL/TLR6/KIT/ICAM1/PRTN3/ADRB2/CCL21/TLR4/F2RL1/CD276/TEP1/FOS/NAGK/CD207/CYP1B1/COL4A1/LYNX1/MMP3/MMP1/MMP8/RAG2/LAMC2/ELF3/TLR2/NOD2/MMP2/CDH3/CDH1/KLK7/CCL5/TRAF4/SLC6A4/TP53/NME1/NGFR/ERBB2/SPZ1/CSPG4/GZMB/EGFR/CCR4/LTF/BMP5/TNXB/DSG3/DSG1/SERPINB13/CREBBP/PPL/SERPINE1/AZGP1/LOXL4/MGMT/CYP2E1/DEFB4A/AGA/CASP3/TLR3/NA…	78
D004229	Dithiothreitol	65/3494	335/26076	0.00125761	0.0363374	0.0289553	KCNE1/COX17/ADIPOQ/TF/TFF1/IRS1/MAN1C1/PADI4/DPYD/CFTR/KCND2/MDM2/TST/CD4/BID/EGF/NAAA/CCNG2/NUDT9/LDLR/SPINK5/ADAM19/GCNT1/VCP/MELK/PRDM1/ENPP1/TGM1/PREPL/CTSA/IKBKE/PIGR/KCNH1/ALDH2/GALNS/MT1A/LGALS4/SLC6A4/RPA1/ASGR2/SHBG/TP53/ALDH3A1/PNMT/KCNH6/ERN1/P4HB/EGFR/ITPR1/TRH/PRPH2/ATF6B/F13A1/XYLT1/SPN/ITGAM/SCD/GSTO1/CASP7/MYOM2/CASP3/PLAT/NAT1/KCNK1/NID1	65
D011304	Presbycusis	3494-10-01	26/26076	0.00125847	0.0363374	0.0289553	SLC26A5/SLC26A4/GSDME/USH2A/GSTT1/PMP22/CASP3/CDH23/CHAT/GSTP1	10
D012468	Salivary Gland Neoplasms	42/3494	196/26076	0.00126046	0.0363374	0.0289553	MUC4/APOD/TFF1/IGFBP5/RUNX3/AHR/CFTR/SND1/PIP/FRS2/MDM2/NAGA/EGF/MAML1/THBS2/TEP1/BUB1/CNMD/TSC22D1/GDF5/CCN5/IKBKE/MAML3/MMP2/CDH1/KLK6/TP53/NME1/ERBB2/LIFR/EGFR/ABCC10/NOTCH4/TNXB/CREBBP/SPN/MGMT/CASP3/NID1/PC/GSTP1/CTSD	42
D022423	Myeloid Cells	83/3494	448/26076	0.00126938	0.0363374	0.0289553	CD200R1L/TFRC/ADIPOQ/THPO/TF/MAN1C1/RUNX3/PADI4/HAX1/MPL/IL3RA/IL22/CSF2RB/CLEC4A/NOP2/EP300/TNFRSF13C/EGF/KIT/PROM1/ICAM3/EPOR/EGR1/IL12B/DDX58/IFNK/ALDH1B1/CCL21/TLR4/VNN2/MAP3K5/ARID4A/PREPL/TCF7L1/PROKR1/FUT7/OLFM4/FLT3/CD93/PROKR2/SIGLEC1/PI3/CD40/CEBPB/IL10RA/NEU3/RAG1/RAG2/IKBKE/PRDM16/NCF2/PTPRC/TLR2/CMKLR1/MMP2/IL4I1/SPIB/NLRP12/FCAR/MZF1/CCL5/TP53/NME1/HOXB4/CSF3/GRN/CD300E/GZMB/EGFR/CC…	83
D048750	Cell Nucleus Division	3494-08-01	18/26076	0.00128741	0.0363374	0.0289553	TFF1/SGO1/ZW10/PLK4/TRRAP/ZWINT/CHEK1/INCENP	8
D049932	Nijmegen Breakage Syndrome	3494-08-01	18/26076	0.00128741	0.0363374	0.0289553	RAD50/TDP1/DCLRE1C/PRKDC/TP53/TP53BP1/WRN/CHEK1	8
D005780	Gelatin	31/3494	133/26076	0.00128877	0.0363374	0.0289553	ADAMTS5/ADAMTS1/ADIPOQ/CFTR/TIMP3/EGF/PROM1/COMP/ICAM3/PRTN3/TLR4/TGM1/MMP14/COL4A1/TGM2/MMP3/MMP1/PGR/PTPRC/MMP2/KLK8/KLK14/SHBG/NME1/ERBB2/TJP1/CSPG4/EGFR/POU5F1/SERPINE1/NID1	31
D008694	Methamphetamine	25/3494	100/26076	0.00129206	0.0363374	0.0289553	SST/MAP2/RELN/EGF/SLC22A5/CHRNA2/OPRM1/SOD2/PRKN/MMP1/CNTF/GSTT1/GSTT2/MMP2/SLC6A4/ACE/SLC6A3/TRH/NQO2/GSTO1/CASP3/PLAT/CHAT/AGT/GSTP1	25
D000388	NA	14/3494	44/26076	0.00130212	0.0363374	0.0289553	LCT/EGF/ICAM1/CCL21/BUB1B/BUB1/APOA5/APOA1/CNTF/GSTT1/SLC6A4/CYP2E1/DEFB4A/GSTP1	14
D004147	Dioxins	14/3494	44/26076	0.00130212	0.0363374	0.0289553	TFF1/AHR/EGF/CYP1B1/PPID/TAT/CCL5/SHBG/EGFR/COL11A2/CASP3/STAR/SCGB1A1/PC	14
D013302	NA	14/3494	44/26076	0.00130212	0.0363374	0.0289553	MAN1C1/EGF/NCAN/GM2A/TEP1/PREPL/DPP7/NR1H3/RO60/DAXX/OAT/CASP3/TYR/DPP3	14
D015837	Vestibular Diseases	14/3494	44/26076	0.00130212	0.0363374	0.0289553	CLRN1/SIAH2/COL11A1/OTOP1/CACNA1A/MYO6/NOX3/CHD7/USH2A/PMP22/OTOP2/USH1G/CDH23/GSTP1	14
D026122	Factor XIIIa	14/3494	44/26076	0.00130212	0.0363374	0.0289553	AHR/DMP1/PLG/TGM1/PROM2/TGM2/F2/F5/MTRR/TGM5/AGER/F13A1/SERPINE1/MTR	14
D007082	NA	53/3494	262/26076	0.00130893	0.0363374	0.0289553	PRKCI/SI/TFF2/SLC4A3/PLA2G2A/CREG1/SLC26A3/CFTR/BID/EGF/ICAM3/SLC22A4/CDX1/TLR4/SLC9A2/PREPL/REG3A/CUBN/CHGB/CTSA/CRH/MMP3/ABCC8/RAG1/RAG2/NR1H3/PIGR/TLR2/GSTT2/NOD2/FFAR3/NFKBIB/TP53/TJP1/GZMB/EGFR/LTF/TRH/GUCA1B/MEP1A/HRH4/SOX8/AQP8/SPN/MOGAT3/ACSL5/DEFB4A/CASP3/TLR3/NID1/RET/CHAT/NAALADL1	53
D005690	Galactose	46/3494	220/26076	0.00130899	0.0363374	0.0289553	APOD/ADIPOQ/SI/MAN1C1/CFTR/SLCO1C1/CD4/NAGA/EGF/CASP6/MANBA/GBA3/COLGALT1/GCNT1/GBA2/NEFM/MAN1A1/PRMT5/CD207/MAN1B1/PAK5/CD93/SIGLEC1/CNTF/H6PD/COLGALT2/GALNS/ATP4A/LGALS4/CCL2/ASGR2/TP53/GAA/GALK1/MAN2C1/LTF/TRH/ALG1/SPN/EXOSC1/CASP3/STAR/CHST3/CHAT/CABP4/CHST7	46
D051907	Lysosome-Associated Membrane Glycoproteins	46/3494	220/26076	0.00130899	0.0363374	0.0289553	ITGB5/MAN1C1/CD1A/GBA/IL3RA/HDLBP/CFTR/CD4/NAGA/EGF/TLR6/SCARB2/MCOLN1/SNCB/CCL21/ABCA1/TLR4/SOD2/IGF2R/CD207/VPS36/DCT/CTSA/ACP2/CNTF/VPS37B/CPD/SCARF1/RILP/VPS25/GAA/LGALS3BP/LIFR/TJP1/GZMB/EGFR/STAB1/CREBBP/GGA2/CLN3/SPN/HPS1/CASP3/SCGB1A1/CTSD/GPR143	46
D003597	Cytosine Nucleotides	3494-09-01	22/26076	0.00131677	0.0363374	0.0289553	CFTR/CD40/PRKDC/APRT/RPA1/TP53/VARS1/WRN/CHEK1	9
D010256	Paranasal Sinuses	3494-09-01	22/26076	0.00131677	0.0363374	0.0289553	PAX3/IL12RB2/CFTR/IL12B/TLR4/MMP8/TLR2/DEFB4A/TLR3	9
D010797	NA	3494-09-01	22/26076	0.00131677	0.0363374	0.0289553	PPOX/HDLBP/EGF/FLT3/NR1H3/ERBB2/EGFR/EEF2K/CASP3	9
D016586	Granular Cell Tumor	3494-09-01	22/26076	0.00131677	0.0363374	0.0289553	APOD/NES/EGF/ICAM1/PROM2/NGFR/EGFR/MKI67/CASP3	9
D016187	Receptors, Granulocyte-Macrophage Colony-Stimulating Factor	27/3494	111/26076	0.00131776	0.0363374	0.0289553	ALCAM/MPL/CSF2RA/IL3RA/CSF2RB/BID/KIT/PROM1/ICAM1/EPOR/EGR1/CSF1R/ARID4A/IL1R2/REG3A/FLT3/CD40/IKBKE/ERF/CCL2/TMEM102/GRAP/CSF3/LIFR/SOCS1/CASP3/GATA1	27
D045683	Furin	50/3494	244/26076	0.00131999	0.0363374	0.0289553	ADAMTS1/LRP1B/SEMA3E/RELN/HSP90B1/EGF/SOD3/NOTCH3/CALR/COL5A3/LDLR/ADAMTS10/SPPL2B/AMH/SPINK5/ADAM19/PCSK1/NEFM/ENPP1/IGF2R/PLG/MMP14/ADAM10/ADAMTS13/CNMD/CUBN/RSPO4/WFDC5/ARFGEF2/CPA6/PCSK7/SORL1/NR1H3/CBLIF/MC1R/MMP2/RCN3/CPD/NGFR/GFM2/MAP3K1/ACAN/EGFR/TRH/ADGRF5/SERPINB8/DSG3/MMP25/COL17A1/GATA1	50
D012128	Respiratory Distress Syndrome	39/3494	179/26076	0.00133266	0.036454	0.0290482	TIAM1/SST/PTX3/TF/VCAM1/AHR/CFTR/EGF/CXCL2/CXCL3/ICAM1/EGR1/TLR4/MAP3K5/PLG/F2R/TGFBRAP1/ADAMTS13/VAV2/FOXO1/PI3/MMP8/SERPING1/IKBKE/F5/NFKBIB/CSF3/ACE/GZMB/EGFR/MST1R/PLA2G7/HSPA1A/ITGAM/SERPINE1/CASP3/TLR3/AGT/SCGB1A1	39
D024522	Genes, BRCA2	39/3494	179/26076	0.00133266	0.036454	0.0290482	IFNGR2/TFF1/ACVR1/BARD1/CXCR1/CFTR/MDM2/JUND/SAFB/HMG20B/RAD50/IL12B/CDKN2B/PNRC1/VNN2/TDP1/BUB1/CYP1B1/FANCL/DCLRE1C/PGR/IL10RA/EXO1/RNASEL/GSTT1/NOD2/CDH1/RPA1/TP53/MAP3K1/MTRR/BLM/XRCC3/EGFR/COL11A2/WRN/MTR/GSTP1/FANCB	39
D008871	Microvilli	66/3494	342/26076	0.00133811	0.036454	0.0290482	PRKCI/SI/TF/TFF2/LRP2/LCT/SLC19A3/MAN1C1/HDLBP/CFTR/LEP/MGAM/PIP/ITGA5/CPM/MYO1A/CD4/FGF23/FABP2/ENPEP/EGF/PROM1/ICAM1/LDLR/SLC22A5/SLC22A4/SLC4A9/CDX1/ABCA1/MYO6/TPBG/SLC22A2/TGM1/AQP9/SLC9A2/SLC3A1/PREPL/TCF7L1/SLC5A6/SLC27A4/DPP7/CUBN/TGM2/CRH/CA2/APOA1/ZFHX3/SLC6A4/GUCY2D/GAST/ACE/GAA/TJP1/GZMB/EGFR/TRH/SLC22A7/MEP1A/SPN/SLK/ACSL5/ADAM2/FNTA/AGT/SLC22A12/GSTP1	66
D053480	Cholesterol Ester Transfer Proteins	21/3494	79/26076	0.00133865	0.036454	0.0290482	CBS/HDLBP/APOF/SCARB2/LDLR/ADRB2/ABCA1/TLR4/FOXO1/PLTP/APOA5/APOA1/F2/NR1H3/SOAT1/LCAT/SLC6A4/ACE/P4HB/SERPINE1/AGT	21
D004715	Endometriosis	65/3494	336/26076	0.00135913	0.036746	0.0292809	TFRC/ADIPOQ/TF/COL18A1/CXCR1/VCAM1/AHR/CFTR/LEP/MDM2/CYP27B1/EGF/IL12RB1/ICAM1/EPOR/AMH/CCL21/TLR4/F2R/F2RL1/MMP14/ADAM10/FOS/IL1R2/IL18R1/DOK1/CYP1B1/FOXO1/CRH/MMP3/MMP1/PGR/F2/CNTF/LEFTY2/ERRFI1/AJAP1/LAMC1/LAMC2/GSTT1/MMP2/CDH3/CDH1/KIR3DS1/KIR2DS1/CCL16/CCL5/CCL2/SHBG/TP53/NME1/NGFR/ACE/EGFR/CCR8/MST1R/LTF/TRH/SPN/SERPINE1/CYP2E1/TLR3/STAR/NAT1/GSTP1	65
D020964	Embryo Loss	24/3494	95/26076	0.00136914	0.036746	0.0292809	PAX3/AHR/HSP90B1/EGF/BUB1/MAP4K4/FANCL/FREM2/GINS1/MYOD1/F5/NFKBIB/LIG3/FOXN1/BLM/TJP1/EGFR/UBD/ERCC4/MYOM2/CASP3/TLR3/WRN/MAOA	24
D005752	Gastric Mucins	3494-12-01	35/26076	0.00137644	0.036746	0.0292809	MUC4/APOD/TFF2/TFF1/CFTR/PIP/EGF/F2R/CDH1/TJP1/EGFR/SPN	12
D001422	Bacterial Adhesion	41/3494	191/26076	0.00137978	0.036746	0.0292809	UPK1B/APOD/SI/TF/TFF1/NCL/MAN1C1/CD48/CFTR/PIP/ITGA5/HSP90B1/CELSR1/EGF/ICAM1/ICAM3/TLR4/PLG/REG3A/CD93/SDC4/F2/PIGR/MASP2/TLR2/PRAME/NOD2/GPATCH1/CCL2/SCARF1/GP1BA/ITGA1/TJP1/LTF/SPN/ITGAM/CASP7/MYOM2/DEFB4A/CASP3/NID1	41
D012243	Rhodopsin	41/3494	191/26076	0.00137978	0.036746	0.0292809	PRKCI/GRK7/CFTR/GPR141/TAS2R38/GPR162/MCHR1/NAGA/PPEF2/FGF5/RDH8/ADRB2/NEFM/MCHR2/CNR1/MCC/F2R/NR2E3/FLT3/CTSA/RP1/RAG1/CNTF/USH2A/FOXN4/MC1R/CALB2/PVR/CRX/GOSR1/AIPL1/GUCY2D/ERN1/TJP1/VIPR1/PRPH2/ADGRF1/HRH4/FFAR4/PRLHR/GRK5	41
D042361	Mammary Glands, Human	76/3494	405/26076	0.00138291	0.036746	0.0292809	DCBLD2/MUC4/TFRC/ADIPOQ/TFF1/IRS1/AHR/CFTR/HOXA1/LEP/ARHGEF5/PHLDA1/GPRC5A/LRP6/FGF23/BID/EGF/CXCL3/FGF5/PROM1/NOTCH3/SLC22A5/SLC22A4/ADRB2/CSF1R/WWC1/TLR4/PTPRK/MMP14/EPCAM/REL/PCDH8/CCNA1/ZEB1/SRC/WFDC5/CEBPB/PRKDC/PGR/NUMA1/CTNND1/IKBKE/LAMC2/CHFR/MMP2/CDH3/CDH1/KLK7/TNFSF12/TP53/ERBB2/ST6GALNAC1/SLIT3/MARVELD2/TJP1/EGFR/STAC/VIPR1/MST1R/TDGF1/LTF/NOTCH4/CDH2/HRH4/LAMA3/PHLPP1/CREBBP/SCNN1B/EP…	76
D012229	Rhinovirus	20/3494	74/26076	0.00138356	0.036746	0.0292809	SLC26A4/EGF/ICAM1/ICAM3/LDLR/TLR4/SIGLEC1/SMPD1/NUMA1/IFNL3/PVR/CCL5/TJP1/EGFR/NUP153/CCL24/CASP7/DEFB4A/CASP3/TLR3	20
D013131	Spine	36/3494	162/26076	0.00138605	0.036746	0.0292809	COL6A1/HOXD9/PAX3/ALPL/ADCY10/BGLAP/CALCR/AHR/RELN/CFTR/LEP/FGF23/EGF/ROR2/COL10A1/ENPP1/DYSF/CNMD/GDF5/GDF6/MMP3/F2/CNTN2/F5/HIP1R/FOXC2/GALNS/ERF/PMP22/GAA/MESP2/TJP1/COL11A2/HIP1/CHST3/LRP5	36
D014059	Tongue	42/3494	197/26076	0.00139827	0.036746	0.0292809	JAM2/SCN9A/EPHA4/PAX3/TAS1R2/RSPO1/TRPM8/HOXA1/TAS2R16/TAS2R38/TAS2R40/TAS2R60/NOP2/EGF/NEFM/OGFR/MMP1/MYOD1/OR5P3/OR10A4/OR10A5/SERPING1/CNTF/KLK8/PMP22/NGFR/KRT31/PECAM1/EGFR/MST1R/RTP3/TNXB/DSG1/CDH2/PPL/CASP3/NID1/RET/CHAT/OR8D2/OR8B8/SCGB1A1	42
D053484	RecQ Helicases	26/3494	106/26076	0.00140868	0.036746	0.0292809	KCNE1/NCL/RAD54L/POT1/XRCC2/MDM2/EP300/MSH3/VCP/DCLRE1C/PRKDC/EXO1/TOP3B/LIG3/RPA1/TP53/RDM1/BLM/NEIL1/XRCC3/TREX1/MGMT/WRN/AGT/CHEK1/MUS81	26
D001789	Blood Group Antigens	33/3494	145/26076	0.00141042	0.036746	0.0292809	TFRC/APOD/PTX3/TF/UMODL1/GYPC/ACKR1/CFTR/TAS2R38/KEL/ICAM5/ICAM3/CCL21/PNP/AQP9/ADAMTS13/DCT/CD93/SIGLEC1/CTSA/F2/F5/BCAM/FUT2/CCL5/CCL2/TJP1/EGFR/C4A/F13A1/RET/GATA1/XG	33
D019392	Cytochrome P-450 CYP2E1	33/3494	145/26076	0.00141042	0.036746	0.0292809	ABCB11/DPYD/CYP4A11/AHR/SLC26A3/XRCC2/HSP90B1/ADH7/SOD2/PLG/CYP1B1/FOXO1/FLT3/LAMC1/ALDH2/GSTT1/GSTT2/TAT/CYP2B6/SLC6A4/TP53/ALDH3A1/XRCC3/EGFR/GSTA5/ERCC4/SULT1A1/CYP2C18/CYP2E1/CASP3/NAT1/SCGB1A1/GSTP1	33
D039902	Multipotent Stem Cells	33/3494	145/26076	0.00141042	0.036746	0.0292809	ALCAM/PAX3/NES/MPL/ACKR3/NANOG/EGF/MEPE/PROM1/COMP/EPOR/FUT6/PRR16/MELK/NEFM/TLR4/TCF7L1/FLT3/DCT/WFDC5/GDF6/MYOD1/RAG1/RAG2/CNTF/PTPRC/CDH15/CSPG4/EGFR/POU5F1/TLR3/ZFP42/CHAT	33
D044943	Fatty Acid Desaturases	33/3494	145/26076	0.00141042	0.036746	0.0292809	ACADL/DAP3/CFTR/BID/EGF/CASP6/SLC22A5/PRKN/BHMT/DHRS4/MAP4K4/TRPS1/DECR1/SMPD1/NR1H3/IKBKE/TLR2/TP53/NME1/GZMB/EGFR/MBD4/DAXX/BFAR/CLN3/PYCARD/HIP1/SCD/MGMT/CASP3/CHAT/FADS2/PIDD1	33
D019700	Thrombospondin 1	55/3494	275/26076	0.00141082	0.036746	0.0292809	ADAMTS5/ADAMTS1/IGFBP5/ACKR1/ADAMTSL4/C8B/C8A/RSPO1/CALCR/AHR/SEMA3E/RELN/PHLDA1/NELL2/HSP90B1/TIMP3/EGF/SCARB2/TNIP2/COMP/CALR/ADAMTS10/ADAMTS19/EGR1/PTTG1/THBS2/F2R/ADAM10/ADAMTS13/GGT7/CCN5/SDC4/CTSA/MMP1/SPON1/F2/KISS1/F5/HMCN1/ALDH2/ADAMTS18/MMP2/GP1BA/TP53/ADAMTS12/TJP1/PLXND1/F13A1/CORO1A/SERPINE1/CASP3/TLR3/ADAMTS14/GSTP1/CTSD	55
D000935	Antifungal Agents	28/3494	117/26076	0.00141389	0.036746	0.0292809	PTX3/TF/PPIG/AHR/TRPV5/EGF/CXCL2/PROM1/CDKN2B/TLR4/NAGK/PI3/PLTP/SLCO2B1/NR1H3/TLR2/TAT/CCL5/CCL2/SLC6A4/RPA1/SHBG/KCNH6/LTF/DEFB4A/CASP3/STAR/CHEK1	28
D005699	Galactosylceramides	19/3494	69/26076	0.00141844	0.036746	0.0292809	TF/MAP2/CD4/TLR4/GPR65/CD207/FLT3/RAG1/CNTF/MARK1/NFKBIB/PMP22/NGFR/GZMB/NKTR/CLN3/CASP3/CHAT/CTSD	19
D019278	Matrix Metalloproteinase 3	62/3494	318/26076	0.0014197	0.036746	0.0292809	ADAMTS5/ALCAM/ITGB5/ADIPOQ/TFF3/CSTB/COL16A1/RELN/ITGA5/TIMP3/EGF/MEPE/FGF5/DMP1/COMP/ICAM1/EGR1/HBEGF/TLR4/TTK/ENPP1/PLG/THBS2/TGM1/MMP14/ADAM10/FOS/IL18R1/WFDC5/CD40/CEBPB/MMP3/MMP1/MMP8/F2/CNTF/IKBKE/MYOC/ELF3/TLR2/GSTT1/NOD2/MMP2/CDH1/NFKBIB/ERF/CCL5/CCL2/ACE/LGALS3BP/EGFR/COL11A2/AGER/SERPINB8/HRH4/MMP25/CREBBP/SERPINE1/PLAT/NID1/SAA2/GSTP1	62
D019899	Paracrine Communication	67/3494	349/26076	0.00142038	0.036746	0.0292809	ADIPOQ/HSPG2/PLA2G2A/IL3RA/AHR/CFTR/LEP/CYP27B1/GLI1/NANOG/FGF23/TNFRSF13C/EGF/FGF5/PROM1/ICAM1/NSD1/EGR1/HBEGF/PTTG1/CCL21/TNFSF8/TLR4/NT5E/F2RL1/FOS/IL18R1/WFDC5/CD40/CYP24A1/CRH/MMP1/PGR/RAG1/APLNR/CNTF/IKBKE/LAMC1/PTPRC/TLR2/MC1R/MMP2/CCL5/CCL2/FOXN1/SHBG/ERBB2/CSF3/ACE/GZMB/EGFR/OXTR/TDGF1/LTF/TRH/PSMB8/POU5F1/SULT1A1/CCL24/CYP2E1/CASP3/TLR3/STAR/PLAT/CHAT/GSTP1/CTSD	67
D009929	Organ Size	89/3494	488/26076	0.00142439	0.036746	0.0292809	TFRC/ADIPOQ/SI/TF/TFF1/CSTB/IRS1/HDLBP/AHR/RELN/SLC26A3/CFTR/LEP/EN2/CPM/HSP90B1/EGF/CASP6/COMP/NOTCH3/EPOR/AMH/FTMT/DND1/ADRB2/SLF1/OGN/TLR4/SLC12A1/BUB1/COX5B/PREPL/REG3A/TSC1/FOXO1/IRS2/WFDC5/CRH/DECR1/PGR/MYOD1/NR1H3/CTNND1/CNTF/KISS1/IKBKE/PIGR/EXO1/ASPM/ALDH2/FOXC2/CDH15/LCAT/TAT/CCL2/SLC6A4/SHBG/GLP2R/PNMT/ACE/AMACR/SLC6A3/TJP1/EGFR/TKT/LTF/TRH/PSMB8/PKHD1/HRH4/SULT1A1/SPN/CYP2C18/HIF1AN/G…	89
D042601	Lymphatic Vessels	16/3494	54/26076	0.00142576	0.036746	0.0292809	IGSF8/VCAM1/RELN/FGF23/COMP/ICAM1/CCL21/TLR4/RAG1/TLR2/FOXC2/BCAM/PECAM1/TJP1/ITGAM/MKI67	16
D000511	alpha-Macroglobulins	45/3494	215/26076	0.00143551	0.036755	0.0292881	ADAMTS5/ADAMTS1/TF/TFF2/CSTB/LRP2/RELN/CFTR/LEP/PIP/TFCP2/MYO1A/LRP6/A2ML1/EGF/AFM/LDLR/ADAMTS10/ADAM19/PLG/FOS/DPP7/FOXO1/MMP8/APOA1/SORL1/SERPING1/CNTF/MASP2/LAMC1/ALDH2/MMP2/LCAT/TAT/KLK7/GRN/ACE/ADAMTS12/TJP1/EGFR/DSG1/SOCS1/PLAT/CHAT/CTSD	45
D001761	Bleomycin	45/3494	215/26076	0.00143551	0.036755	0.0292881	NCL/CFTR/XRCC2/NFE2/BID/EGF/HPGDS/SOD3/CALR/ANGPTL6/ARID3A/EGR1/PTTG1/F2R/MMP14/ARID4A/TDP1/FOXO1/DCLRE1C/CD40/PRKDC/RAG1/RAG2/F2/GSTT1/CDH1/CCL2/TP53/ERBB2/ACE/XRCC3/EGFR/CCR4/DAXX/AGER/SOCS1/ERCC4/SERPINE1/ING2/CASP3/WRN/AGT/CHEK1/SCGB1A1/GSTP1	45
D027425	Multidrug Resistance-Associated Proteins	52/3494	257/26076	0.00143702	0.036755	0.0292881	MUC4/SST/TF/ABCB11/TACSTD2/TSPAN1/AHR/CFTR/NANOG/BID/SOD3/KIT/PROM1/SLC22A5/MSH3/ABCA1/TEP1/SLC5A6/PRKDC/ABCC8/SLCO2B1/NR1H3/MDM4/EXO1/SART3/GSTT1/ABCC12/CES2/GP1BA/ABCC3/ERBB2/MTRR/TRPM1/TJP1/EGFR/MBD4/SLC22A7/ABCC10/GSTA5/MRPS34/NUBP1/ERCC4/XYLT1/SULT1A1/MGMT/CASP3/NAT1/ABCB10/AGT/CHEK1/SLC22A12/GSTP1	52
D011756	Diphosphates	17/3494	59/26076	0.00144388	0.0368155	0.0293363	TF/MARS2/NCL/ALPL/TRPM8/CFTR/KLRG1/EGF/PROM1/CILP2/ENPP3/ENPP1/PRKDC/TLR2/PC/PITPNM1/HPRT1	17
D007247	Infertility, Female	47/3494	227/26076	0.0014468	0.0368155	0.0293363	ADAMTS1/MUC4/TFRC/ADIPOQ/PTX3/ACVR1/MSH4/HDLBP/CFTR/LEP/EGF/TNFSF14/AMH/ADRB2/TLR4/SOD2/AQP9/BUB1/IL1R2/FOXO1/WFDC5/PGR/F2/LEFTY2/F5/LAMC1/GSTT1/NOD2/MMP2/CCL5/CCL2/SLC6A4/SHBG/ITGA1/LIFR/EGFR/TKT/TRH/SPN/SERPINE1/CASP3/ADAM2/FMN2/CHEK1/DIAPH2/MAOA/ANOS1	47
D019833	Genistein	80/3494	431/26076	0.00145331	0.0368155	0.0293363	APOD/PRKCI/TFF1/BARD1/IRS1/AHR/CFTR/PIP/CSRP2/TIMP3/PIK3C2G/CD4/KCNA1/SLC6A12/KCNJ4/EGF/ICAM1/SLC22A5/EGR1/HBEGF/MSH3/CDKN2B/ABCA1/VNN2/SOD2/ADAM10/ARID4A/KCNK10/KCNK13/SLC3A1/MCFD2/FLT3/CD93/SRC/CEBPB/CYP24A1/PGR/APOA1/IL10RA/RIC3/RAG1/CTNND1/CNTF/PIK3C2B/CNTN2/IKBKE/KCNH1/CDH1/NFKBIB/ERF/SLC6A4/SHBG/TP53/ERBB2/KCNH6/SLC6A3/TJP1/EGFR/MST1R/TRH/KCNK16/TNXB/MDC1/DSG3/CDH2/CREBBP/SULT1A1/SPN/NCF1/S…	80
D003038	Cobamides	3494-06-01	11/26076	0.00145396	0.0368155	0.0293363	CUBN/MMAA/MVK/MMAB/MTRR/MTR	6
D001419	Bacteria	88/3494	482/26076	0.00146039	0.0368677	0.0293779	ADIPOQ/TF/TMPRSS2/TFF3/TFF2/CPS1/YARS1/MAN1C1/PLA2G2A/CD48/CD5L/RHBG/DAP3/RTCA/PIGK/C1GALT1/CFTR/CPA1/ESPL1/HSP90B1/SLC6A12/EGF/TLR6/PGLYRP2/TIMM44/ACER1/HARS2/SPINK5/NEFM/AQP7/TLR4/COX7A2/TTK/RAB32/PLG/AQP9/TDP1/MRPS5/IL18R1/PREPL/SULT1C2/TCF7L1/REG3A/SLC5A6/DCLRE1C/CD93/GDF5/CEBPB/PRKDC/ADHFE1/PCSK7/RAG1/RO60/MASP2/NCF2/TLR2/B3GNT4/ALDH2/NOD2/CALB2/FFAR1/FFAR3/COX7A1/MAP3K10/PGLYRP1/SLC6A4/SHBG…	88
D019809	Streptavidin	34/3494	151/26076	0.00146332	0.0368677	0.0293779	MUC4/SI/TF/TFF1/SATB1/CFTR/PHLDA1/STAB2/KCNA1/EGF/TNFSF8/SIGLEC1/CTSA/MMP3/RAG2/MED19/CNTN2/ALDH2/ACACB/ERBB2/FKBP10/KCNH6/TJP1/EGFR/CCR4/RPL14/MST1R/SERPINB8/DSG3/CASP7/CASP3/WRN/CHEK1/PC	34
D008895	Milk, Human	39/3494	180/26076	0.00148536	0.0373297	0.029746	MUC4/TFRC/ADIPOQ/TF/TFF3/TFF2/TFF1/LRP2/SLC30A2/AHR/LEP/CD4/EGF/CSN2/CXCL3/DNASE2/SLC39A3/SLC22A4/TLR4/IL1R2/WFDC5/F2/CNTF/PIGR/TLR2/CDH3/KLK5/KLK6/SLC6A4/CSF3/LGALS3BP/ITGA1/TDGF1/LTF/TRH/BTN1A1/TLR3/CHAT/FADS2	39
D017485	1-Deoxynojirimycin	22/3494	85/26076	0.00151967	0.0380974	0.0303577	MAN1C1/GBA/CFTR/CD4/NAGA/EGF/MANBA/GBA3/COLGALT1/CALR/GBA2/ABCA1/MAN1A1/MAN1B1/CUBN/NEU3/COLGALT2/SLC6A4/GAA/MAN2C1/CHAT/CTSD	22
D004950	Esterases	32/3494	140/26076	0.00153172	0.0383044	0.0305227	SI/TF/MSH4/PPT1/HDLBP/ESPL1/FABP2/EGF/PNPLA6/TGM1/CCNA1/CTSA/CA2/F2/ACP2/PGD/GSTT1/CES2/LCAT/CYP2B6/ACE/GZMB/ABHD5/PLA2G7/C4A/CYP2E1/CASP3/WRN/NAT1/AGT/GSTP1/PNPLA2	32
D055257	Mucin-5B	13/3494	40/26076	0.00154411	0.0385189	0.0306936	MUC4/SI/TFF3/TFF2/TFF1/CFTR/EGF/RAG1/RAG2/TXNRD2/EGFR/DCC/SCGB1A1	13
D011470	Prostatic Hyperplasia	82/3494	445/26076	0.00158444	0.0393619	0.0313654	IFNGR2/ADAMTS5/ADAMTS1/UMPS/APOD/ADIPOQ/TFF3/TFF1/CSTB/PTMA/DPYD/TSPAN1/TRPM8/CSF2RA/AHR/CPA4/KRT1/NELL2/CYP27B1/INHBC/TIMP3/NOP2/EGF/CASP6/PROM1/COMP/HMG20B/SPOCK1/EGR1/HBEGF/CDKN2B/PLG/F2R/ADAM10/CYP1B1/PREPL/PROKR1/SUPT20H/PROKR2/CD40/TRPS1/MMP1/PGR/OR51E2/NUMA1/ALKBH3/CTNND1/RNASEL/GSTT1/MC1R/MMP2/MT1A/CDH1/KLK7/SHBG/TP53/ELAC2/NME1/ERBB2/SSTR2/LIFR/AMACR/CDH10/MTRR/EGFR/VIPR1/OXTR/TRH/BMP5/A…	82
D051197	Toll-Like Receptor 4	76/3494	407/26076	0.0015884	0.0393619	0.0313654	IFNAR1/ITGB5/TFRC/PTX3/ACKR1/IL3RA/CFTR/CYP27B1/HSP90B1/BID/TLR6/CXCL2/TNIP2/PGLYRP2/ICAM1/SLC22A5/SLC22A4/EGR1/ADRB2/TNIP1/IL12B/DDX58/TLR4/PRDM1/MAP3K5/F2R/F2RL1/CD276/IL18R1/DCT/GDF5/SRC/TGM2/CRH/MMP1/MYOD1/SMPD1/RAG1/NR1H3/SERPING1/IKBKE/PIGR/F5/MASP2/TLR2/TRAFD1/TNIP3/NOD2/MMP2/NFKBIB/IFNL3/CCL5/CCL2/FLII/NGFR/CSF3/ACE/MAP3K1/TJP1/EGFR/CCR4/CNPY3/HSPA1A/DSG1/CREBBP/SOCS1/IL27/PYCARD/ITGAM/SE…	76
D004729	Endothelium, Lymphatic	21/3494	80/26076	0.00158959	0.0393619	0.0313654	JAM2/VCAM1/IL3RA/PODXL/EGF/PROM1/ICAM1/ICAM3/IL33/GCNT1/CCL21/TLR4/COL4A1/TLR2/FOXC2/CCL5/FLII/PECAM1/TJP1/CCR4/STAB1	21
D010959	Tissue Plasminogen Activator	68/3494	357/26076	0.00161967	0.0398993	0.0317935	MELTF/TFF1/CBS/LRP1B/CXCR1/PADI4/VCAM1/TIMP3/EGF/CXCL2/HGFAC/CALR/F12/EGR1/ADRB2/EPHX2/TLR4/BRINP1/PLG/F2R/CRHBP/IL1R2/ADAMTS13/SRC/WFDC5/CRH/MMP3/MMP1/MMP8/PGR/APOA1/IL10RA/MAP6/F2/SERPING1/ETNK2/F5/MYOC/LAMC1/TLR2/TCN2/GSTT1/EXOSC6/NOD2/MMP2/NFKBIB/KLK8/CCL2/SLC6A4/NME1/ACE/TJP1/GZMB/EGFR/NOTCH4/HSPA1A/HSPA1L/F13A1/LAMA3/SERPINE1/CASP3/TLR3/PLAT/NAT1/CHAT/AGT/SCGB1A1/GSTP1	68
D006888	NA	28/3494	118/26076	0.0016209	0.0398993	0.0317935	NRIP1/APOD/ABCB11/ABCA12/HDLBP/INSIG1/EGF/TLR6/CYP4F2/LDLR/CSF1R/ABCA1/TLR4/TGM1/PLTP/APOA5/APOA1/PCSK7/NR1H3/SOAT1/TLR2/LCAT/FDXR/LIFR/SCAP/TRH/CASP3/STAR	28
D006854	Hydrocortisone	75/3494	401/26076	0.00162314	0.0398993	0.0317935	APOD/ADIPOQ/SI/TF/ABCB11/ACVR1/MAP2/NES/DPYD/MPL/HDLBP/AHR/PRKAR2B/CFTR/LEP/PIP/EGF/CASP6/ICAM1/LDLR/EGR1/SPINK5/EPHX2/TLR4/OPRM1/PREPL/IL36RN/NPBWR2/WFDC5/PLTP/ZNF217/CYP11B1/CRH/DECR1/PGR/RAG1/CRY2/ACP2/NR1H3/CNTF/KISS1/PIGR/H6PD/TLR2/TAT/CCL2/SLC6A4/TNFSF12/SHBG/PNMT/ACE/SLIT3/LIFR/SLC6A3/TJP1/EGFR/VIPR1/TRH/NOTCH4/HSPA1A/CREBBP/SCNN1B/FZD9/SERPINE1/OAT/CASP3/STAR/NAT1/CHAT/AGT/ROBO4/SCGB1A1/P…	75
D011064	Poly Adenosine Diphosphate Ribose	20/3494	75/26076	0.00165278	0.0404151	0.0322046	MUC4/MAP2/CFTR/POT1/CASP6/TEP1/ARID4A/CENPA/PRKDC/NUMA1/DFFB/CHFR/APRT/TAT/LIG3/TP53/CASP7/CASP3/WRN/PARG	20
D001646	Bile	39/3494	181/26076	0.00165309	0.0404151	0.0322046	MUC4/APOD/SST/TF/TFF3/TFF2/TFF1/ABCB11/MAN1C1/PLA2G2A/HDLBP/AHR/ABCB4/CFTR/PIP/EGF/TLR4/VNN1/SLC28A2/ABCG5/REG3A/KLHL1/CA2/APOA1/SLCO2B1/NR1H3/PIGR/LCAT/GAST/LGALS3BP/TJP1/EGFR/ITPR1/TRH/SLC22A7/GSTA5/SULT1A1/AZGP1/DEFB4A	39
D000917	Antibody Formation	88/3494	484/26076	0.00165613	0.0404151	0.0322046	IFNGR2/NRIP1/TFRC/PTX3/CSTB/SGO1/IRS1/PADI4/PADI3/CREG1/CD48/ACKR1/CD2/HDLBP/UPP1/AHR/CFTR/CD4/TNFRSF13C/NAGA/EGF/TLR6/ANKRD17/COMP/ICAM1/AMH/EGR1/GCNT1/CD72/PNMA2/CCL21/TNFSF8/TLR4/TRAF3IP2/PRDM1/CALML4/CD276/CHRM5/POLR2M/IL18R1/EPCAM/SLC5A6/ADAMTS13/CNMD/DCT/CD93/SIGLEC1/TGM2/CD40/SLC30A8/CD3D/NUMA1/PDHX/RAG1/RAG2/CTNND1/MS4A2/IKBKE/RO60/EXO1/TLR2/NOD2/AMFR/KIRREL2/PVR/CCL2/FOXN1/TP53/ERBB2/GAS…	88
D019138	Antibodies, Blocking	55/3494	277/26076	0.00167203	0.040705	0.0324356	ITGB5/APOD/TF/CD48/VCAM1/SLC1A7/RELN/CFTR/ITGA5/PTPRB/CD4/EGF/BMPR1B/TLR6/IL27RA/ICAM1/ICAM3/CD320/EGR1/CCL21/TLR4/NMBR/IL18R1/DCT/CD93/SIGLEC1/TGM2/MMP3/RAG1/CNTF/CNTN2/LAMC2/TLR2/CDH1/FCAR/CCL2/PMP22/ALDH3A1/ITGA1/LIFR/TJP1/EGFR/CCR8/LTF/AGER/IER3/CLN3/IL27/ITGAM/ITGAD/CCL24/CASP3/TLR3/RET/TCIRG1	55
D013250	Steroid Hydroxylases	40/3494	187/26076	0.00167736	0.0407366	0.0324607	ABCB11/BGLAP/AHR/CYP27B1/APOF/FGF23/EGF/LDLR/AMH/IL12B/ABCA1/TLR4/VNN1/ACAT2/PLG/CYP1B1/ABCG5/CUBN/CD93/ZNF217/CYP24A1/CYP11B1/APOA5/NR1H3/SOAT1/TLR2/GSTT1/CDH1/CYP2B6/ERF/ACE/SCAP/TNXB/CREBBP/SERPINE1/IFIT2/CYP2C18/CYP2E1/STAR/GSTP1	40
D017451	Receptors, Somatomedin	23/3494	91/26076	0.00169325	0.0409255	0.0326113	TFF1/IGFBP5/IRS1/EGF/FGF5/MSH3/IGF2R/PLG/IRS2/SRC/WFDC5/PGR/F2/PAPPA2/ASPM/CDH1/TAT/ACAN/EGFR/SERPINE1/CHAT/IRS4/ANOS1	23
D019463	Mice, Inbred MRL lpr	23/3494	91/26076	0.00169325	0.0409255	0.0326113	TNFRSF13C/TNFSF14/EGR1/CD72/TLR4/PLG/IL18R1/RAG1/EXO1/TLR2/NFKBIB/SNRNP70/CCL2/FOXN1/TNFSF12/GRAP/GZMB/SERPINB6/CASP3/TLR3/WRN/CHAT/AGT	23
D012739	Gonadal Steroid Hormones	53/3494	265/26076	0.00170104	0.0410157	0.0326831	ADAMTS1/APOD/ADIPOQ/TF/TFF1/IRS1/PADI4/AHR/RELN/CFTR/KCND2/LEP/PIP/XRCC2/ACRBP/EGF/CACNA1A/AMH/HSD17B3/TGM1/CYP1B1/PREPL/KDM3A/DCT/SRC/CRH/PGR/CRY2/SERPING1/CNTF/KISS1/PIGR/GSTT1/CDH1/KLK6/CCL2/SHBG/PNMT/KCNH6/TJP1/XRCC3/EGFR/TRH/GSTA3/CDH2/IGFALS/SULT1A1/SERPINE1/CASP3/STAR/CHAT/GSTP1/ANOS1	53
D000470	Alkaloids	69/3494	364/26076	0.00170977	0.0410368	0.0327	ALCAM/TFRC/PRKCI/IRS1/MAN1C1/AHR/CFTR/KCND2/MGAM/CLCN1/NFE2/MDM2/CD4/NOP2/BID/KCNJ4/NAGA/CCNA2/EGF/CASP6/MANBA/GBA3/SCARB2/ICAM1/ICAM3/EGR1/CDKN2B/GCNT1/GBA2/NEFM/MAN1A1/PLG/ARID4A/PREPL/MAN1B1/KLHL1/SRC/SDC4/PRKDC/CTNND1/CNTF/IKBKE/NCF2/APRT/MMP2/CDH5/CDH1/SLC6A4/RPA1/TP53/NGFR/HOXB4/KCNH6/GAA/TJP1/MAN2C1/ITPR1/TRH/COL11A2/SPN/EPHB4/CASP7/CASP3/STAR/CHAT/AGT/SAA2/CHEK1/GATA1	69
D010936	Plant Extracts	60/3494	308/26076	0.00171004	0.0410368	0.0327	TF/TFF1/MAP2/IRS1/IL12RB2/AHR/CFTR/PODXL/INSIG1/BID/EGF/PROM1/LDLR/TLR4/ENPP3/SOD2/MMP14/CYP1B1/PREPL/CCNA1/DCT/DGAT1/MMP3/PGR/SLCO2B1/NR1H3/CNTF/IKBKE/MYOC/TLR2/PLK4/APRT/MMP2/LCAT/CCL2/SLC6A4/SHBG/TP53/CSF3/LIFR/EGFR/ITPR1/TRH/COL11A2/GSTA5/SULT1A1/LOXL4/CASP7/OAT/MGMT/DEFB4A/CASP3/STAR/NAT1/CHAT/TYR/CHEK1/SCGB1A1/PC/GSTP1	60
D008593	Menopause	43/3494	205/26076	0.00172667	0.0410645	0.0327221	TFRC/APOD/ADIPOQ/TFF1/BARD1/AHR/FGL2/RELN/LEP/PIP/MDM2/EGF/AMH/ADRB2/AFF3/CYP1B1/PLTP/CRH/PGR/F2/F5/PLOD1/GSTT1/DBP/SLC6A4/SHBG/TP53/NME1/ERBB2/ACE/EGFR/TRH/NOTCH4/SERPINE1/MKI67/MGMT/CYP2E1/NAT1/CHAT/AGT/SCGB1A1/GSTP1/LRP5	43
D018911	Trinucleotide Repeats	72/3494	383/26076	0.0017293	0.0410645	0.0327221	CGGBP1/CBS/CSTB/SATB1/MAP2/NPR1/GIGYF2/AHR/RELN/HOXA1/LEP/EN2/MNX1/PHLDA1/ATN1/NCAPD2/FABP2/CASP6/COMP/NOTCH3/CACNA1A/LDLR/LMNB2/PCDHA4/HMGXB3/CSF1R/MSH3/GRIK2/CNR1/MAP3K5/PRKN/KLHL1/CEBPB/EPPK1/BHLHE22/PGR/DDX10/MED19/CNTF/LAMC1/MAML3/EP400/MN1/JPH3/ZFHX3/NUMBL/CRX/KCNA7/SLC6A4/SHBG/TP53/ELAC2/PMP22/HAP1/MAP3K1/MTRR/KLF13/EGFR/RPL14/CNPY3/NOTCH4/ALDH5A1/SERPINB8/CREBBP/HIP1/EPHB4/ZAN/CASP7/CASP3…	72
D004439	Eccrine Glands	15/3494	50/26076	0.00173095	0.0410645	0.0327221	APOD/SLC4A3/PADI4/CFTR/PIP/KRT1/NAGA/EGF/MEPE/DMP1/CNR1/CNTF/ERBB2/DEFB4A/CTSD	15
D018928	Immunity, Mucosal	36/3494	164/26076	0.00173871	0.0410645	0.0327221	TFF2/IL12RB2/CFTR/ITGA5/IL22/IL26/EGF/IL12RB1/ICAM1/TNFSF14/CDX1/IL12B/TLR4/PRDM1/DUOX1/REG3A/DCT/TGM2/RAG1/PIGR/LAMC2/TLR2/NOD2/PVR/FCAR/CCL2/GZMB/CCR4/CCR8/LTF/CCR9/TRH/SOCS1/DEFB4A/CASP3/TLR3	36
D017634	Self Tolerance	25/3494	102/26076	0.00174104	0.0410645	0.0327221	ITGB5/E2F2/CD48/HIVEP3/KLRG1/TNFRSF13C/ICAM1/DDX58/PRDM1/HIVEP2/ARID4A/DCT/CD93/PDHX/RAG1/RAG2/RO60/FOXN1/CSPG4/DSG3/SOCS1/ITGAM/CASP3/UNC93B1/GPR143	25
D018435	ATP Binding Cassette Transporter, Subfamily B	25/3494	102/26076	0.00174104	0.0410645	0.0327221	ABCB11/HAX1/AHR/ABCB4/CFTR/ABCB8/SLCO1C1/EGF/CYP4F2/LDLR/EGR1/MSH3/ABCG5/FLT3/PRKDC/NR1H3/MMP2/NFKBIB/TP53/ABCC3/TJP1/SLC22A7/CASP3/ABCB10/GSTP1	25
D034961	Antigens, Nuclear	86/3494	472/26076	0.00174208	0.0410645	0.0327221	APOD/PTX3/TFF1/SATB1/ACVR1/MAP2/BARD1/IRS1/SP110/SRSF4/BGLAP/GPSM2/RAD54L/EBNA1BP2/HDLBP/TRIM24/PIP/XRCC2/NOP2/EP300/RANGAP1/CASP6/SAFB/LMNB2/OAZ1/RAD50/SNCB/ARID3A/PTTG1/VCP/NEFM/ARID4A/DQX1/CCNA1/DCLRE1C/ZEB1/CD40/PRKDC/PGR/NUMA1/XRRA1/RAG1/RAG2/RO60/NCF2/ELF3/NAA15/ORC6/MMP2/SYMPK/SNRNP70/PNKP/U2AF2/LIG3/RPA1/TP53/NME1/CALCOCO2/AMACR/BLM/TJP1/GZMB/TP53BP1/XRCC3/EGFR/PARP3/NUP210/COL11A2/DAXX/P…	86
D017697	Premenopause	48/3494	235/26076	0.00174371	0.0410645	0.0327221	MUC4/APOD/ADIPOQ/TFF1/COL18A1/IRS1/BGLAP/CALCR/FGL2/PRKAR2B/LEP/PIP/CYP27B1/CCNA2/FABP2/EGF/ICAM1/LDLR/AMH/HBEGF/SOD2/CYP1B1/FOXO1/PGR/PLOD1/POU4F2/GSTT1/FOXC2/MMP2/KLK6/LIG3/CCL2/SHBG/TP53/NME1/ERBB2/ACE/P4HB/EGFR/VIPR1/TRH/SULT1A1/SERPINE1/EIF3A/CHEK1/GSTP1/TCIRG1/LRP5	48
D012279	Rickets	3494-10-01	27/26076	0.00176093	0.0412177	0.0328441	TF/ALPL/CYP27B1/FGF23/MEPE/DMP1/SPINK5/HR/ENPP1/MC1R	10
D051301	Desmoglein 2	3494-10-01	27/26076	0.00176093	0.0412177	0.0328441	ALCAM/EGF/CDH1/KLK7/TJP1/EGFR/DSG2/DSG3/DSG1/CASP3	10
D007377	Interleukin-3	88/3494	485/26076	0.00176245	0.0412177	0.0328441	ALCAM/TFRC/APOD/SST/THPO/TF/IRS1/E2F2/CD48/NOTCH2/MPL/CSF2RA/IL3RA/MNX1/NFE2/CSF2RB/BID/CCNA2/EGF/KIT/PROM1/IL27RA/ICAM1/ICAM3/EPOR/EGR1/GCNT1/HEMGN/HR/AUH/TLR4/ENPP3/SOD2/MMP14/ARID4A/IL18R1/DOK1/CD207/TCF7L1/ADAMTS13/FOXO1/FLT3/IRS2/PAK5/CD93/DIDO1/SRC/PI3/CEBPB/IL10RA/RAG1/RAG2/CNTF/MS4A2/HLX/PTPRC/MT1A/ZBTB32/MZF1/RILP/TMEM102/TP53/HOXB4/ERBB2/CSF3/SSTR2/LIFR/GZMB/TP53BP1/EGFR/CCR4/VIPR1/ITPR…	88
D017152	Antibodies, Antiphospholipid	17/3494	60/26076	0.00176693	0.0412269	0.0328515	ITGA5/TLR4/VNN2/PLG/ADAMTS13/RAG1/F2/F5/TLR2/CDH5/CDH1/CCL2/ITGA1/PLA2G7/F13A1/SERPINE1/PLAT	17
D007070	Immunoglobulin A	62/3494	321/26076	0.00179496	0.0417326	0.0332544	TFRC/BCL6/TF/TFF3/ACVR1/PPOX/EBNA1BP2/C1GALT1/CFTR/TFCP2/CD4/GALNT8/TNFRSF13C/NAGA/EGF/FAM193A/COMP/CALR/TNFSF14/SPINK5/CCL21/TNFSF8/TLR4/PRDM1/OPRM1/TGM1/REG3A/CD93/TGM2/NUMA1/PDHX/RAG1/RAG2/F2/SERPING1/CNTF/IKBKE/PIGR/RO60/MASP2/TLR2/VPS35/NOD2/FCAR/CCL2/ACE/TJP1/GZMB/EGFR/CCR4/LTF/TRH/C4A/DSG3/DSG1/SOCS1/ITGAM/COL17A1/MYOM2/CASP3/AGT/SCGB1A1	62
D009432	Neural Crest	56/3494	284/26076	0.00179839	0.0417326	0.0332544	SEMA5B/EPHA4/PAX3/ADAMTSL4/NOTCH2/ALX3/GBX2/RELN/HOXA1/MNX1/FRS2/GLI1/LRP6/NANOG/EGF/EVC/PROM1/PBX4/CDX1/NEFM/DISP2/TCF7L1/SOX11/OLFM1/FLT3/DCT/GDF6/MMP8/CTNND1/CNTF/BCO1/FOXC2/ERF/TRAF4/PMP22/NGFR/PNMT/KCNH6/FOXI1/TLX3/SEMA5A/EGFR/PLXND1/BMP5/NOTCH4/RTTN/CDH2/DCC/EPHB4/RADIL/LBX1/ADAM2/NID1/RET/CHAT/CHRDL1	56
D008321	Mammary Glands, Animal	87/3494	479/26076	0.00180818	0.0417326	0.0332544	HUNK/MUC4/TF/TFF2/TFF1/SATB1/BARD1/IGFBP5/IRS1/SLC30A2/E2F2/CLCA2/AHR/CFTR/SND1/LEP/GLYCAM1/ESPL1/LRP6/EGF/CSN2/PROM1/EPOR/SLC39A3/EGR1/WWC1/CDKN2B/TLR4/SLC2A12/PLG/MMP14/ARID4A/REL/REG3A/FOXO1/IRS2/WFDC5/PRKDC/PGR/RAG1/NR1H3/SERPING1/CTNND1/IKBKE/PIGR/IRF6/ELF3/TLR2/SPRY1/RXFP1/MMP2/LCAT/CDH1/FFAR1/KLK6/CPD/TP53/STARD3/ERBB2/GRB7/GHDC/KCNH6/GAA/TJP1/EGFR/MST1R/TDGF1/LTF/TRH/NOTCH4/BTN1A1/CDH2/SO…	87
D002176	Candida albicans	38/3494	176/26076	0.00180925	0.0417326	0.0332544	TFRC/TF/LSS/MAN1C1/CD2/CFTR/IL22/CLEC4A/CLEC4E/EGF/TLR6/PRTN3/CCL21/TLR4/NAGK/CD207/TAF3/SIGLEC1/PI3/CD40/SQLE/CD3D/TAF10/EXO1/TLR2/NOD2/CDH1/CCR4/LTF/ALG1/CLN3/DEFB4A/CASP3/TLR3/NAT1/NID1/CHEK1/IRS4	38
D011355	Prodrugs	38/3494	176/26076	0.00180925	0.0417326	0.0332544	GPA33/DPYD/CYP4A11/CFTR/CPA1/PPAT/COMP/CYP4F2/SLC22A5/ARID4A/CYP1B1/PREPL/EPCAM/SLC5A6/KYAT1/DCT/CYP24A1/PRKDC/IRF6/ALDH2/GSTT2/CES2/CYP2B6/SHBG/TP53/ALDH3A1/KCNH6/SLC6A3/EGFR/TRH/NQO2/SULT1A1/MGMT/CASP3/NAT1/RET/CHEK1/GSTP1	38
D005496	Follicular Atresia	3494-12-01	36/26076	0.00181582	0.0417887	0.0332991	ADAMTS1/AHR/EGF/AMH/FOXO1/SDC4/CDH2/CASP7/CASP3/STAR/PLAT/NID1	12
D004151	Dipeptides	69/3494	365/26076	0.00183761	0.0420887	0.0335381	IFNGR2/TF/CSTB/NOTCH2/MPL/RELN/ESPL1/CD163L1/CD4/BID/EGF/CASP6/SEPSECS/SCARB2/SLC22A5/HBEGF/ADAM19/ABCA1/TLR4/NT5E/IGF2R/PLG/PRKN/F2R/DPP8/TGM1/MMP14/ADAM10/PREPL/DPP7/DCT/ZEB1/ATRN/SRC/TGM2/CTSA/CD40/CRH/MMP3/MMP1/MMP8/APOA1/F2/FNBP4/CTNND1/MYOC/TLR2/MMP2/CDH1/NFKBIB/SNRNP70/CCL2/CPD/TP53/ACE/TJP1/EGFR/CCR4/LTF/TRH/NOTCH4/F13A1/CDH2/GGA2/CASP7/CASP3/PLAT/CHAT/DPP3	69
D010713	Phosphatidylcholines	65/3494	340/26076	0.00184135	0.0420887	0.0335381	TIAM1/TFRC/TF/CSTB/PAX3/PLA2G2A/PADI4/VCAM1/HDLBP/PEX1/ABCB4/CFTR/AVPR1A/CD4/NAGA/EGF/PNPLA6/SNCB/EGR1/GM2A/MSH3/ABCA1/TLR4/MAP3K5/PLG/DCT/ARHGEF7/CD93/OSBPL2/TGM2/WFDC5/PLTP/DGAT1/MMP1/APOA1/RAG1/F2/NR1H3/F5/TLR2/SEC14L4/PLA2G3/MMP2/LCAT/PTH2/TP53/STARD3/ERBB2/TJP1/OXTR/TRH/PLA2G7/GSTA5/HRH4/SCD/CYP2E1/CASP3/TLR3/STAR/ADAM2/RBP3/CHAT/SCGB1A1/PITPNM1/GSTP1	65
D019408	Platelet Endothelial Cell Adhesion Molecule-1	65/3494	340/26076	0.00184135	0.0420887	0.0335381	JAM2/TFRC/THPO/SLC4A3/SCG2/CD48/ACKR1/VCAM1/TIE1/IL3RA/PODXL/ITGA5/FGF23/EGF/KIT/PROM1/COMP/ICAM1/ICAM3/LDLR/AMH/CSF1R/CD72/CCL21/TLR4/NT5E/F2R/F2RL1/TCF7L1/PROKR1/SRC/MMP1/PGR/RAG2/F2/CTNND1/F5/PTPRC/TLR2/MMP2/CDH5/CCL2/TP53/FLII/ERBB2/PECAM1/TJP1/EGFR/ITPR1/PODXL2/TNFRSF21/NOTCH4/AGER/POU5F1/SPN/CASP3/NID1/LRIT1/AGT/ROBO4/SCGB1A1/CD248/GSTP1/GATA1/EGFL6	65
D008780	Methyltransferases	81/3494	441/26076	0.00184894	0.0421025	0.0335491	IFNAR1/TF/WDR4/CBS/RUNX3/SETDB1/DPYD/HDLBP/AHR/METTL1/TIMP3/TST/NOP2/EP300/CCNA2/EGF/ZCCHC4/TRMT44/SLC22A5/NSD1/POLRMT/ESCO2/CDKN2B/PRDM1/OPRM1/SOD2/SLC22A2/BHMT2/BHMT/PRMT5/PNP/ARID4A/CYP1B1/WBP4/AHCY/POLR2K/MYOD1/TAF10/RRP8/ALKBH3/NR1H3/FNBP4/RBBP5/ALDH2/GSTT1/GSTT2/APRT/NOD2/TAT/MRM3/GEMIN4/TP53/ELAC2/HOXB4/PNMT/MTRR/NSUN2/TP53BP1/SETMAR/MBD4/HSPA1A/GTF2H4/RREB1/MPG/CREBBP/SULT1A1/SETD1A/BUD23…	81
D009243	NAD	60/3494	309/26076	0.00185029	0.0421025	0.0335491	HACL1/ALDH9A1/CD48/DPYD/CFTR/TRPV5/GPD1/MDM2/RDH16/HSD17B6/KCNA1/EP300/EGF/QDPR/CYP4F2/DHPS/RDH8/HSD11B1L/EEF2/ALDH7A1/NMRK1/ABCA1/ENPP1/TRPM7/DYSF/RDH14/FOXO1/ZEB1/AHCY/PRKDC/DECR1/MYOD1/RRP8/ART1/PGD/H6PD/ALDH2/SIRT4/TXNRD2/TAT/RDH13/CCL5/LIG3/RPA1/TP53/PECAM1/IDH3A/EGFR/ITPR1/PARP3/COL11A2/ALDH5A1/NQO2/CREBBP/GGA2/SULT1A1/CASP3/CHAT/PC/HDAC6	60
D050171	Dyslipidemias	24/3494	97/26076	0.00185763	0.0421745	0.0336066	ADIPOQ/IRS1/LEP/LRP6/FABP2/ICAM1/LDLR/ADRB2/CCL21/ABCA1/ACAT2/PLTP/APOA5/APOA1/NR1H3/ANGPTL1/GSTT1/LCAT/SHBG/ACE/LTF/SERPINE1/SCD/PRLHR	24
D047888	Receptors, Tumor Necrosis Factor, Type I	68/3494	359/26076	0.00187399	0.0424505	0.0338265	ADIPOQ/PRKCI/PTX3/IRS1/VCAM1/PRKAR2B/CFTR/LEP/FAIM2/TIMP3/BID/EGF/CASP6/PROM1/TNIP2/ICAM1/ICAM3/TNFSF14/SLC22A5/SLC22A4/EGR1/TNFSF8/TLR4/MAP3K5/DUOX1/FOS/MAP4K4/IL18R1/SRC/CD40/ARFGEF2/NUCB2/ART1/RAG1/IKBKE/PTPRC/TLR2/MVK/NOD2/NFKBIB/AKAP1/CCL5/CCL2/TNFSF12/TP53/PMP22/KCNH6/SSTR2/MAP3K1/TJP1/GZMB/EGFR/CNTN4/MST1R/TDGF1/DAXX/TNFRSF21/HSPA1A/DCC/CREBBP/SOCS1/SCNN1B/CCL24/SERPINE1/CASP7/BAG3/ING2/CA…	68
D000685	Serum Amyloid A Protein	31/3494	136/26076	0.00188185	0.0425332	0.0338923	TIAM1/TF/IRS1/PINK1/LEP/TFCP2/IL22/COMP/ICAM3/ABCA1/TLR4/PRKN/IL18R1/COL4A1/PLTP/CEBPB/MMP3/MMP1/APOA1/NR1H3/CNTF/PIGR/TLR2/MMP2/LCAT/SLC6A4/EGFR/AGER/PYCARD/NID1/SAA2	31
D006128	NA	35/3494	159/26076	0.00189917	0.042689	0.0340165	ADAMTS1/TF/LCT/IRS1/SP4/RELN/CFTR/LEP/FRS2/EGF/AMH/SLC22A5/SLC22A4/ARID4A/IRS2/WFDC5/NUMA1/RAG1/ACP2/BCO1/APRT/TAT/SHBG/PMP22/NME1/GRN/TRH/SOCS6/IGFALS/SOCS1/ITGAM/CHAT/THRSP/IRS4/MAOA	35
D000222	Adaptation, Physiological	85/3494	467/26076	0.00190255	0.042689	0.0340165	ADAMTS1/SST/ADIPOQ/PRKCI/SI/GRK7/TFF2/TFF1/SLC19A3/TAS1R2/PADI2/SPTA1/AHR/CFTR/KCND2/LEP/CD4/FGF23/SLC6A12/EGF/CACNA1A/SLC22A5/EGR1/ADRB2/AQP7/TLR4/NID2/SLC12A1/DQX1/REG3A/SLC5A6/FOXO1/IRS2/CD93/SIGLEC1/PRKDC/CRH/MMP3/MYOD1/ART1/PDHX/RAG1/IKBKE/PIGR/LAMC1/PDC/TLR2/CMKLR1/APRT/MMP2/LCAT/NFKBIB/PVR/SLC6A4/SHBG/GUCY2D/PMP22/PNMT/ERBB2/ACE/KCNH6/RGS9/SLC6A3/EGFR/ITPR1/TRH/GUCA1B/HSPA1A/MYOM1/RABEP2/I…	85
D013268	Stimulation, Chemical	77/3494	416/26076	0.00190301	0.042689	0.0340165	TFRC/APOD/SST/TF/TFF2/TFF1/MAP2/IRS1/DAP3/MPL/TRPM8/HDLBP/CFTR/PIP/CPM/CD4/NOP2/BID/EGF/KIT/CXCL3/ICAM1/EPOR/AMH/SLC22A5/SLC22A4/PRTN3/EGR1/IL12B/TLR4/ENPP1/VNN2/SLC22A2/F2R/F2RL1/PRMT5/KCNK10/SLC9A2/NAGK/PREPL/TCF7L1/REG3A/ADAMTS13/FLT3/IRS2/CD93/CRH/NR1H3/APLNR/CNTF/KISS1/PTPRC/TLR2/TAT/CCL2/SLC6A4/CPD/PNMT/MAP3K1/LIFR/SLC6A3/KLF13/GZMB/EGFR/ITPR1/TRH/GSTA5/SOCS6/SERPINE1/CASP3/TLR3/STAR/PLAT/G…	77
D053122	Influenza A Virus, H3N2 Subtype	3494-09-01	23/26076	0.00190814	0.042689	0.0340165	IFNAR1/PTX3/AHR/DDX58/TLR2/GZMB/SOCS1/IFIT2/TLR3	9
D002923	Cilia	48/3494	236/26076	0.00190987	0.042689	0.0340165	CEP97/IQCB1/TFF3/TFF2/BBS5/ADCY10/SPAG17/SLC26A5/PRKAR2B/CFTR/BBS9/SND1/CEP290/GLI1/MCHR1/TTLL12/EGF/PROM1/BEST2/SLC4A9/MYO6/LCA5/TGM1/RPGRIP1/LAMC3/GDF5/RP1/TMEM67/TECTA/USH2A/ASPM/INTU/P2RX2/DNAAF1/B9D2/MKS1/DNAH9/FOXI1/EGFR/ITPR1/MST1R/PRKAR2A/LTF/PKHD1/EFHC1/CDH23/SCGB1A1/HDAC6	48
D053683	NA	36/3494	165/26076	0.00194251	0.0430849	0.034332	ADIPOQ/IRS1/CFTR/TIMP3/EP300/EGF/PROM1/LDLR/SAFB/SLC22A5/EGR1/CCL21/GADD45G/GCH1/FLT3/COL4A1/CEBPB/CRH/MMP8/CNTF/IKBKE/TAT/CCL2/TP53/ERBB2/IL31RA/OSMR/LIFR/TJP1/EGFR/PRKAR2A/POU5F1/CREBBP/SERPINE1/ACSL5/PLAT	36
D007763	Lac Operon	73/3494	391/26076	0.00194574	0.0430849	0.034332	PRKCI/PAX3/NOTCH2/AHR/RELN/CFTR/HOXA1/EN2/MDM2/HSP90B1/FGF23/CCNA2/EGF/CASP6/SOD3/NCAN/COMP/JUND/NOTCH3/LDLR/AMH/RAD50/EGR1/CDX1/NEFM/TLR4/COL10A1/MMP14/ARID4A/TCF7L1/DCT/ZEB1/GDF5/WFDC5/TRPS1/MYOD1/RAG1/APLNR/CNTF/KISS1/CNTN2/MARK1/LAMC2/POU4F2/CDH15/MMP2/TAT/ERF/PVR/FOXN1/TP53/PMP22/NCOR1/NME1/PNMT/MTRR/MESP2/TJP1/EGFR/ALS2CL/NOTCH4/HSPA1A/MDC1/DSG3/DSG1/CLN3/EXOSC1/CASP7/CASP3/GDF2/CHAT/ROBO4/…	73
D000937	Antigen-Antibody Reactions	56/3494	285/26076	0.00195192	0.0430849	0.034332	ALCAM/TF/MAP2/C1QB/GPA33/ACKR1/GPR35/ZYX/CD4/BID/EGF/CALR/ICAM3/AMH/VCP/ENPP3/NOX3/CD276/CD207/REG3A/ADAMTS13/FLT3/DCT/CD93/PHF20/PLTP/CD40/PRKDC/PDHX/RAG1/CNTF/RO60/H6PD/NIBAN1/TLR2/PRAME/SNRNP70/RPA1/GP1BA/PMP22/LGALS3BP/GZMB/EGFR/TKT/MST1R/TRH/PSMB8/DSG3/DSG1/PPL/NUBP1/SPN/SERPINE1/CASP3/CHAT/SCGB1A1	56
D008078	Cholesterol, LDL	56/3494	285/26076	0.00195192	0.0430849	0.034332	ADIPOQ/PTX3/TXLNA/LRP2/IRS1/PLA2G2A/VCAM1/ATG4C/DOCK7/HDLBP/LEP/PODXL/APOF/FABP2/EGF/PBX4/CILP2/NCAN/ICAM1/LDLR/ADRB2/ABCA1/TLR4/CNR1/NT5E/SOD2/ACAT2/ABCG5/PLTP/RP1/APOA5/APOA1/NR1H3/F5/SOAT1/ALDH2/MVK/MMAB/MMP2/LCAT/CCL2/SLC6A4/GP1BA/SHBG/ACE/SCAP/LTF/TRH/PLA2G7/DCC/NCF1/TBL2/SERPINE1/SCD/CASP3/AGT	56
D008079	Lipoproteins, VLDL	29/3494	125/26076	0.00195317	0.0430849	0.034332	APOD/SST/ADIPOQ/IRS1/VCAM1/HDLBP/RELN/SND1/GPD1/EGF/LDLR/SLC22A5/EGR1/FOXO1/PLTP/CD40/DGAT1/APOA5/APOA1/SORL1/NR1H3/SOAT1/LCAT/SHBG/LTF/SERPINE1/FRAT1/SCD/CASP3	29
D009088	NA	29/3494	125/26076	0.00195317	0.0430849	0.034332	ALCAM/UPK1B/UMODL1/IL3RA/CFTR/NAGA/EGF/ICAM1/CCL21/PRKN/TLN2/SLC12A1/SLC9A2/CTSA/MMP8/RAG1/CDH16/CDH1/SCARF1/TJP1/EGFR/GSTA5/DCC/SCNN1B/NID1/OIT3/SCGB1A1/SLC22A12/GSTP1	29
D015848	Interleukin-5	55/3494	279/26076	0.00197477	0.0434665	0.0346361	IFNGR2/BCL6/MAN1C1/PLA2G2A/IL12RB2/MPL/CSF2RA/IL3RA/CSF2RB/BID/EP300/NAGA/EGF/TLR6/ICAM1/ICAM3/EGR1/HAVCR2/IL33/CD72/TNFSF8/TLR4/IL1R2/IL18R1/FOXO1/CD93/RAG1/RAG2/PRG3/MS4A2/TLR2/PRAME/MMP2/ERF/CCL5/CCL2/TP53/PMP22/IL31RA/LIFR/GZMB/EGFR/CCR4/CCR8/UBD/HRH4/SOCS1/ITGAM/CCL24/DUSP5/CASP7/DEFB4A/CASP3/SCGB1A1/GATA1	55
D005231	Fatty Acids, Unsaturated	88/3494	487/26076	0.00199337	0.0437805	0.0348863	ADIPOQ/TFF1/ACADL/IRS1/PLA2G2A/MSH4/CYP4A11/AHR/CFTR/LEP/ZYX/INSIG1/MDM2/HSP90B1/DUSP16/APOBEC1/BID/CCNA2/FABP2/EGF/ADH7/TLR6/PROM1/CYP4F2/CALR/ANGPTL6/LDLR/ACER1/EPHX2/ABCA1/TLR4/BACH2/SOD2/ARID4A/DACT1/GPR65/KCNK10/PREPL/REL/CCT4/NUP214/FOXO1/IRS2/PAK5/TAF3/CD93/CEBPB/TRPS1/DECR1/PGR/APOA1/IPO7/TAF10/CRY2/NR1H3/CTNND1/IKBKE/KCNH1/TLR2/ALDH2/LCAT/TAT/FFAR1/GAPDHS/NFKBIB/MAP3K10/SLC6A4/TP53/CCT5/…	88
D008324	Mammary Tumor Virus, Mouse	38/3494	177/26076	0.00201193	0.0440922	0.0351347	TFRC/APOD/SATB1/IRS1/NCL/ETV1/AHR/EP300/EGF/NOTCH3/CD72/TLR4/PNRC1/WFDC5/PRKDC/CRH/PGR/RAG1/CTNND1/CDH15/MMP2/CDH3/TAT/NME1/ERBB2/EGFR/TDGF1/DAXX/NOTCH4/AGER/UBD/CREBBP/SPN/IFIT1/DUSP5/DNAJC12/AGT/THRSP	38
D007942	Leukemia, Experimental	30/3494	131/26076	0.00204394	0.0446969	0.0356165	TF/CBS/PAX3/RUNX3/NOTCH2/TFCP2/APOF/ARHGDIB/NOP2/BID/EGF/KIT/MAML1/NOTCH3/EPOR/ARID4A/TCF7L1/FLT3/TGM2/MYOD1/RAG2/ERF/GZMB/MST1R/LTF/SPN/CASP3/CHEK1/RIN1/GATA1	30
D007774	Lactation	50/3494	249/26076	0.00206662	0.044998	0.0358565	MUC4/TFRC/APOD/ADIPOQ/TF/TFF3/TFF2/TFF1/IRS1/PRLH/AHR/SND1/LEP/EGF/SLC22A4/INSL6/TLR4/SLC2A12/PLG/NID2/REG3A/IRS2/WFDC5/CRH/PGR/SERPING1/KISS1/IKBKE/PIGR/IRF6/RXFP1/CDH3/SHBG/EGFR/OXTR/TDGF1/LTF/TRH/BTN1A1/DSG3/SOCS1/SCD/PRLHR/OAT/CASP3/NID1/THRSP/FADS2/PC/CTSD	50
D011759	Pyrrolidines	50/3494	249/26076	0.00206662	0.044998	0.0358565	SST/PTX3/TF/MAN1C1/PINK1/MPL/AHR/CFTR/AVPR1A/MCHR1/EGF/SCARB2/ICAM1/EGR1/TLR4/SLC22A2/DPP8/PNP/GCH1/PREPL/DPP7/RBM17/LYNX1/MMP3/PGR/IKBKE/KCNH1/MMP2/NFKBIB/CCL2/SLC6A4/GP1BA/SHBG/TP53/FKBP10/KCNH6/SLC6A3/GZMB/EGFR/CCR4/CCR8/TRH/HRH4/CASP7/DEFB4A/CASP3/WRN/PLAT/FNTA/CHAT	50
D009115	Muridae	76/3494	411/26076	0.00208189	0.045233	0.0360437	IFNGR2/SI/PTX3/COL18A1/IGFBP5/HTR2B/CHRNG/SLC30A2/PLA2G2A/SH2D2A/MPL/HDLBP/EGF/CNGA1/CXCL3/DMP1/COMP/CALR/EPOR/AMH/ATP6V0C/CDKN2B/ABCA1/COL10A1/GABRR1/TEP1/SLC12A1/TCF7L1/CCT4/FLT3/DCT/CD93/SIGLEC1/CDH4/SRC/CTSA/CEBPB/DGAT1/ANXA13/RP1/GDF6/PCSK7/MYOD1/ART1/RAG2/CTNND1/CNTF/HLX/MYOC/MASP2/APRT/NOD2/PMFBP1/U2AF2/PEG3/CCL2/SLC6A4/DNAH9/PMP22/TNFAIP2/EGFR/VIPR1/NKTR/CNTN3/PARP3/MST1R/TRH/PSMB8/ZAN/GB…	76
D010232	Paraffin	14/3494	46/26076	0.00209617	0.0453346	0.0361247	OLIG2/UMPS/APOD/TFF1/PAX3/DPYD/EGF/PRKN/EPCAM/FOXO1/GZMB/EGFR/SERPINB13/SPN	14
D053399	Apolipoproteins D	14/3494	46/26076	0.00209617	0.0453346	0.0361247	APOD/TFF1/CSTB/SLC4A3/PIP/CD4/EGF/NEFM/PGR/NR1H3/LCAT/NME1/AZGP1/THRSP	14
D000968	Antimycin A	18/3494	66/26076	0.00210452	0.0453346	0.0361247	TFRC/PAX3/THEM4/CFTR/EGF/ICAM1/EGR1/MSH3/TRPM7/CYC1/P2RX2/ALDH2/TXNRD2/TP53/TJP1/ITPR1/TRH/CASP3	18
D007531	Isoflurophate	18/3494	66/26076	0.00210452	0.0453346	0.0361247	PNPLA6/PRTN3/NEFM/PLG/PREPL/DPP7/CTSA/F2/SERPING1/F5/LCAT/GZMB/TRH/SPN/SCD/CASP3/PLAT/CHAT	18
D005963	Glucosylceramides	3494-11-01	32/26076	0.00211086	0.0453744	0.0361564	TF/ABCA12/GBA/GBA3/MSH3/GBA2/SPTLC1/KLK7/KLK8/PRKAR2A/CDSN	11
D002343	Carotid Artery, Internal	15/3494	51/26076	0.00215283	0.0460443	0.0366902	TF/VCAM1/HOXA1/TIMP3/FABP2/MMP3/MMP1/APOA5/F5/MMP2/CCL5/CCL2/ACE/SERPINE1/CHAT	15
D006090	Gram-Negative Bacteria	24/3494	98/26076	0.00215311	0.0460443	0.0366902	TF/CD48/C8B/C8A/EGF/TLR6/PGLYRP2/TLR4/PREPL/WFDC5/PI3/MASP2/TLR2/NOD2/PGLYRP1/CCL2/MTRR/EGFR/LTF/IL27/SERPINE1/DEFB4A/CASP3/PC	24
D012965	Sodium Chloride	80/3494	437/26076	0.00215569	0.0460443	0.0366902	KCNE1/TF/TFF2/COL18A1/HDLBP/PEX1/SLC26A3/CFTR/LEP/TRPV5/CSF2RB/NOP2/SLC6A12/KCNJ4/EGF/CASP6/CSN2/NCAN/TNFSF14/SLC22A5/PRTN3/EGR1/NEIL2/GCNT1/GABRR1/OPRM1/PLG/BHMT/TGM1/PRMT5/ADAM10/AQP9/SLC12A1/GCH1/PREPL/TCF7L1/ADAMTS13/COL4A1/CD93/PI3/CTSA/CYP11B1/PRKDC/PGR/MYOD1/RIC3/F2/CNTF/CNTN2/IKBKE/SLC5A4/SLC12A4/NFKBIB/KCNJ14/SNRNP70/SLC6A4/RPA1/ACE/NLN/SLC6A3/NEIL1/EGFR/LTF/TRH/PLA2G7/C4A/HSPA1A/MPG/SCN…	80
D053504	Matrix Metalloproteinases, Membrane-Associated	36/3494	166/26076	0.00216667	0.0460967	0.0367319	ADAMTS5/ALCAM/PAX3/ITGA5/NUAK1/TIMP3/EGF/CXCL2/F12/SPOCK1/BRINP1/PLG/TGM1/MMP14/ADAM10/FOXO1/CD93/TGM2/MMP3/MMP1/MMP8/LAMC1/LAMC2/TLL1/MMP2/CDH1/CCL2/NME1/ACAN/TJP1/CSPG4/EGFR/MMP25/TLL2/CASP3/PLAT	36
D001816	Bloom Syndrome	16/3494	56/26076	0.00216727	0.0460967	0.0367319	EGF/TTK/FANCL/PRKDC/LCAT/LIG1/LIG3/RPA1/TP53/BLM/TP53BP1/FANCE/CASP3/WRN/CHEK1/MUS81	16
D017136	Ion Transport	82/3494	450/26076	0.0021857	0.046391	0.0369664	KCNE1/KCNE2/CLDN8/COX17/TFRC/TF/TFF2/SCN7A/SCN9A/SCN1A/MAP2/SLC4A3/IRS1/CATSPER4/SLC30A2/ACKR1/RHBG/MCOLN3/SLC1A7/CYP4A11/TRPM8/SLC26A5/SLC26A3/CFTR/TRPV5/CLCN1/CD4/KCNA1/SLC6A12/BID/EGF/SLC1A6/CACNA1A/CALR/ICAM1/MCOLN1/SLC22A5/SLC22A4/ADRB2/ATP6V0C/NEFM/GRM1/SLC22A2/F2RL1/SLC39A2/ADAM10/TRPM7/SLC12A1/SLC28A2/SLC9A2/IRS2/CUBN/SRC/CD40/KCNB2/SLC41A1/SLC26A9/RO60/SLC8B1/GSTT1/ERF/TRPM4/COX11/CCL5/C…	82
D002088	NA	32/3494	143/26076	0.00219927	0.0464723	0.0370312	CD48/CFTR/CPA4/NFE2/ABCD2/ATN1/EP300/EGF/EPOR/EGR1/GCNT1/BHMT/SLC9A2/DPP7/APRT/TAT/CCL2/SHBG/TP53/PNMT/TLX3/EGFR/TRH/PKHD1/SPN/ACSL5/CASP3/RET/CHAT/PC/CTSD/GATA1	32
D006900	Hydroxylation	37/3494	172/26076	0.00220333	0.0464723	0.0370312	ADIPOQ/SIAH2/CD1A/BGLAP/NOTCH2/MOV10/CYP4A11/AHR/OS9/EP300/EGF/CYP4F2/NOTCH3/ACER1/PLG/PHYH/CD93/CYP24A1/CYP11B1/RAG1/NR1H3/PLOD1/H6PD/CYP2B6/CCL2/RPA1/SHBG/PNMT/FDXR/ITPR1/P4HTM/PHF1/SULT1A1/CYP2C18/HIF1AN/CYP2E1/CASP3	37
D045647	DNA Glycosylases	37/3494	172/26076	0.00220333	0.0464723	0.0370312	CFTR/EP300/RAD50/NEIL2/PNP/ARID4A/CYP1B1/PRKDC/MMP1/PGR/DDB2/IKBKE/HMCN1/GSTT1/CDH1/TAT/PNKP/LIG3/RPA1/TP53/NEIL1/XRCC3/MBD4/COL11A2/HSPA1A/GTF2H4/MPG/ERCC4/DCLRE1A/MGMT/CYP2E1/CASP3/WRN/ERCC6/CHEK1/SCGB1A1/GSTP1	37
D015259	Dopamine Agents	21/3494	82/26076	0.00221298	0.0465787	0.037116	PINK1/LRRK2/EGF/NCAN/CNR1/TAAR1/SLC22A2/PRKN/GCH1/PREPL/DCT/GDF5/SLC6A4/PNMT/SLC6A3/EGFR/TRH/POU5F1/CASP3/CHAT/GPR143	21
D053634	TYK2 Kinase	29/3494	126/26076	0.00221835	0.0465946	0.0371287	IFNAR1/IRS1/MPL/IL22/JAKMIP1/IL12RB1/IL27RA/EPOR/IL12B/TLR4/IRS2/CD40/ZNF217/IL10RA/RAG2/CNTF/TLR2/CSF3/OSMR/LIFR/EGFR/CREBBP/SOCS1/IL27/CASP7/DEFB4A/CASP3/TLR3/UNC93B1	29
D009055	Mouth	33/3494	149/26076	0.00226429	0.0474609	0.037819	MUC4/TFRC/APOD/FUCA1/CFTR/SND1/PIP/EGF/GAK/ICAM1/ALDH1B1/TLR4/MAN1A1/F2R/F2RL1/TEP1/GCH1/PI3/MMP1/IKBKE/ZBTB17/TLR2/ALDH2/NOD2/CNOT3/TP53/CDK5RAP3/ERBB2/HYAL1/CREBBP/IFIT2/DEFB4A/CASP3	33
D010456	Peptides, Cyclic	69/3494	368/26076	0.00227299	0.0475446	0.0378857	SST/TF/CSTB/PADI4/PADI2/VCAM1/MPL/PPT1/AHR/RELN/CFTR/LEP/SSTR3/BID/MCHR1/EGF/PROM1/COMP/ICAM3/EPOR/PRTN3/TLR4/TRAF3IP2/MCHR2/MAP3K5/REPS1/PLG/F2RL1/PRMT5/BUB1/PREPL/PEX13/IRS2/CDH4/SRC/PLTP/PRKDC/MMP3/F2/APLNR/NCF2/ALDH2/MC1R/TAT/CCL2/SLC6A4/SMG6/ERBB2/GRB7/SSTR2/LIFR/EGFR/OXTR/TRH/COL11A2/ZNF311/NUP153/CDH2/HRH4/SPN/NCF1/CASP7/PRLHR/MYOM2/CASP3/ADAM2/TYR/GATA1/HDAC6	69
D005199	Fanconi Anemia	40/3494	190/26076	0.00227865	0.0475646	0.0379016	BARD1/SPTA1/MPL/KRT1/HSP90B1/CCNA2/WDR1/RAD50/EGR1/MAP3K5/TDP1/REV1/FANCL/DCLRE1C/ZEB1/PRKDC/TAF10/GSTT1/ZBTB32/RPA1/TP53/ELAC2/BLM/XRCC3/OXTR/DAXX/FANCE/HSPA1A/MDC1/CREBBP/ERCC4/DCLRE1A/CYP2E1/CASP3/WRN/CHEK1/MUS81/GSTP1/HPRT1/FANCB	40
D002971	Cleft Lip	42/3494	202/26076	0.00230346	0.0479679	0.038223	GART/CBS/SCN1A/PAX3/AHR/GSDME/WNT8A/ESCO2/GABBR2/AUH/TLR4/SLC2A12/ARMT1/BHMT2/BHMT/AHCY/CHD7/GDF6/MMP3/MMP1/IRF6/TCN2/GSTT1/MMP2/CDH1/PVR/BCL3/MYH14/NGFR/ERBB2/SPPL2C/MTRR/XRCC3/EGFR/ADTRP/CDH2/MMP25/CYP2E1/NAT1/MTR/GSTP1/TBX10	42
D008881	Migraine Disorders	25/3494	104/26076	0.00231734	0.0479679	0.038223	ADIPOQ/SCN9A/SCN1A/SMARCAL1/HTR1D/NOTCH3/CACNA1A/LDLR/DIDO1/MMP3/PGR/F2/F5/GSTT1/CCL2/SLC6A4/ACE/GAA/SLC6A3/TRH/MEP1A/TNFRSF21/EFHC1/GSTP1/MAOA	25
D009498	Neurotoxins	55/3494	281/26076	0.00232442	0.0479679	0.038223	TFRC/SST/PTX3/TF/CHRNA1/MAP2/PINK1/GRIK3/AHR/CFTR/CD4/KCNA1/BID/EGF/GRIN3B/EGR1/NEFM/SOD2/PLG/PRKN/F2R/TM9SF1/TRPM7/AKAP5/PREPL/KYAT1/RNASEH2B/ATRN/MYBL2/MYOD1/CNTF/GLRX2/LAMC1/TLR2/CNTNAP4/TAT/NFKBIB/GRIN2D/DBP/KCNA7/SYT3/CCL5/SLC6A4/NGFR/GRIN2C/SLC6A3/EGFR/ITPR1/TRH/AGER/HIP1/PLCE1/CASP3/CHAT/THRSP	55
D007235	NA	20/3494	77/26076	0.00232604	0.0479679	0.038223	TFRC/THPO/MPL/SLC26A3/CFTR/EGF/SPINK5/ADRB2/F2/RO60/F5/LCAT/ACE/TRH/HSPA1A/F13A1/DEFB4A/SCGB1A1/GSTP1/GATA1	20
D015209	Cholangitis, Sclerosing	20/3494	77/26076	0.00232604	0.0479679	0.038223	TFF3/TFF2/ABCB11/ABCB4/CFTR/ICAM1/SLC22A5/SLC22A4/CCL21/TLR4/MMP3/MMP1/PDHX/GSTT1/NOD2/CCL5/ERBB2/TJP1/EGFR/NUP210	20
D053181	Caspase 8	89/3494	496/26076	0.00232646	0.0479679	0.038223	TFRC/SST/TFF1/COL18A1/TRAK2/BARD1/IGFBP5/IRS1/SLC30A2/CD48/DAP3/AHR/LEP/FAIM2/MDM2/TIMP3/ATN1/BID/EGF/CASP6/TLR6/TNIP2/COMP/ICAM5/MCOLN1/TNFSF14/GRIA1/CDKN2B/TNFSF8/TLR4/MAP3K5/SOD2/PRKN/MAP4K4/TP53I3/FOXO1/SRC/CD40/PRKDC/MMP1/SMPD1/NUMA1/RAG1/CTNND1/CNTN2/IKBKE/DFFB/LAMC1/TLR2/TXNRD2/NOD2/NOL3/CDH1/NFKBIB/PLSCR3/TNFSF12/TP53/NGFR/GAST/ERN1/ZSCAN2/TJP1/GZMB/TP53BP1/EGFR/ITPR1/COL11A2/DAXX/CAPN11/…	89
D013276	Stomach Ulcer	28/3494	121/26076	0.00240562	0.0492664	0.0392577	MUC4/SST/TFF3/TFF2/TFF1/EGF/TLR6/TLR4/CLDN20/NAGK/CA2/MMP3/MMP1/EXO1/TLR2/ALDH2/CCL5/CCL2/TP53/ACE/EGFR/TDGF1/TRH/ITGAM/SERPINE1/DEFB4A/CASP3/PLAT	28
D004660	Encephalitis	36/3494	167/26076	0.00241281	0.0492664	0.0392577	APOD/TF/MAP2/PLA2G2A/VCAM1/RELN/NCAN/ICAM1/ICAM5/PNMA2/CCL21/TLR4/ARID4A/CD40/CRH/MMP3/NUMA1/RAG1/RAG2/NR1H3/CNTF/TLR2/ALDH2/NOD2/NFKBIB/CCL5/CCL2/TNFSF12/TJP1/GZMB/TREX1/TRH/ITGAM/CASP3/TLR3/CHAT	36
D018970	Insulin-Like Growth Factor Binding Protein 1	36/3494	167/26076	0.00241281	0.0492664	0.0392577	APOD/SST/ADIPOQ/IGFBP5/IRS1/RELN/PRKAR2B/ENDOU/SSTR3/EP300/EGF/PDE4C/EGR1/CDKN2B/SOD2/FOS/FOXO1/IRS2/SRC/SLC30A8/MMP3/PGR/RXFP1/TAT/SHBG/TP53/PMP22/HOXB2/SSTR2/EGFR/PRKAR2A/MBD4/CREBBP/CASP3/GSTP1/CTSD	36
D002180	Candidiasis, Oral	3494-10-01	28/26076	0.00241382	0.0492664	0.0392577	TF/TLR6/CCL21/TLR4/COL4A1/TLR2/CDH1/DEFB4A/TLR3/IRS4	10
D017490	Ichthyosis, Lamellar	3494-10-01	28/26076	0.00241382	0.0492664	0.0392577	ABCA12/SPINK5/TGM1/NIPAL2/IKBKE/KLK5/KLK7/ALOX12B/ABHD5/DSG1	10

## Sheet: Reactome_high_moderate
ID	Description	GeneRatio	BgRatio	pvalue	p.adjust	qvalue	geneID	Count
R-HSA-381753	Olfactory Signaling Pathway	149/1966	394/10867	3.65834e-21	5.28264e-18	5.28264e-18	OR10J5/OR10J1/OR6N1/OR6K2/OR10Z1/OR10X1/OR6P1/OR6Y1/OR10T2/OR6B2/RTP5/OR9A4/OR9A2/OR6V1/OR2F2/OR2F1/OR2A25/OR8S1/OR10AD1/OR6C2/OR6C3/OR10H4/OR10H1/OR1I1/OR1M1/OR2Y1/OR2V1/OR2C3/OR6F1/OR11L1/OR2W3/OR2L3/OR2L2/OR2L13/OR2M4/OR2T11/OR13J1/OR13F1/OR4E1/OR10G3/OR5AU1/OR11H7/OR11G2/OR4Q3/OR4M1/OR4N4/OR4N2/OR4K5/OR4K15/OR4K14/OR4L1/OR4N5/OR4F15/OR1L8/OR1J2/OR1N2/OR1N1/OR1J4/OR1B1/OR1L1/OR1L4/OR1L6/OR1K1/…	149
R-HSA-1474228	Degradation of the extracellular matrix	44/1966	140/10867	8.63042e-05	0.0387563	0.0387563	ADAMTS5/ADAMTS1/COL8A1/COL18A1/COL6A1/COL6A6/COL16A1/HSPG2/COL11A1/COL8A2/COL6A3/COL5A3/PHYKPL/COL10A1/PLG/MMP14/ADAM10/CAPN14/COL4A1/COL14A1/MMP3/MMP1/MMP8/CAPN5/LAMC1/LAMC2/TLL1/ADAMTS18/MMP2/CDH1/CAPN12/KLK7/ACAN/COL11A2/CAPN11/LAMA3/MMP25/TLL2/COL17A1/CASP3/NID1/COL13A1/ADAMTS8/CTSD	44
R-HSA-5083635	Defective B3GALTL causes Peters-plus syndrome (PpS)	17/1966	37/10867	8.90655e-05	0.0387563	0.0387563	ADAMTS5/ADAMTS1/SEMA5B/THSD7B/ADAMTSL4/ADAMTS10/ADAMTS19/ADAMTSL5/THBS2/ADAMTS13/SPON1/ADAMTS18/ADAMTS12/SEMA5A/ADAMTSL3/ADAMTS14/ADAMTS8	17
R-HSA-5668914	Diseases of metabolism	68/1966	245/10867	0.000109073	0.0387563	0.0387563	ADAMTS5/ADAMTS1/SEMA5B/MUC4/SI/HLCS/THSD7B/LCT/HSPG2/ADAMTSL4/NOTCH2/CSF2RA/C1GALT1/CYP27B1/CSF2RB/ALG12/SRD5A3/NCAN/NOTCH3/CD320/ADAMTS10/ADAMTS19/ADAMTSL5/GALNT12/OGN/OMD/THBS2/CHST14/CYP1B1/DOLK/ADAMTS13/MAN1B1/CUBN/AHCY/SDC4/CTSA/CYP24A1/CYP11B1/SPON1/CBLIF/MMAA/MMAB/TCN2/ADAMTS18/GALNS/SGSH/GAA/GALK1/FDXR/ADAMTS12/SEMA5A/MTRR/ACAN/ADAMTSL3/CSPG4/RFT1/HYAL1/NOTCH4/ALG1/PMM2/PAPSS2/CYP26C1/MTR…	68
R-HSA-5173214	O-glycosylation of TSR domain-containing proteins	17/1966	38/10867	0.000134198	0.0387563	0.0387563	ADAMTS5/ADAMTS1/SEMA5B/THSD7B/ADAMTSL4/ADAMTS10/ADAMTS19/ADAMTSL5/THBS2/ADAMTS13/SPON1/ADAMTS18/ADAMTS12/SEMA5A/ADAMTSL3/ADAMTS14/ADAMTS8	17
